# Supplementary material for: Integrative omics analysis identifies biomarkers of septic cardiomyopathy
Source: PLoS One. 2024 Nov 15;19(11):e0310412. doi: 10.1371/journal.pone.0310412 (PMC11567565; doi:10.1371/journal.pone.0310412)
Supplement: S1 Table — (XLS) [file pone.0310412.s003.xls]

## Sheet: Sheet1
Table 1. Primers for qPCR
Primer	Sequence(5'-3')	Base
Hspb1-F	GAGGAGCTCACAGTTAAGACCAA	23
Hspb1-R	GATCTCCGCTGATTGTGTGACTG	23
C2-F	CGACAGCCATACTCTTACGACTT	23
C2-R	GCGCTCTCCTTGAAGATGTTAAA	23
Fga-F	AAGCCTAGCAACCCTGACTG	20
Fga-R	GTGGTGCTTGTGCCAGTAGA	20
A2m-F2	GCTTCCTGTTCAGCCATCTAAAC	23
A2m-R2	GGTGAAGGAGGTACAGTGGAATA	23
Orm1-F2	GCTTGCCTTTAACCTGACAGATG	23
Orm1-R2	TTTCTGATTCATCCATGCCCACA	23
Hp-F2	TGATGCCACAGACATTGAAGATG	23
Hp-R2	CACCCATTGCTTCTCACTGTTTAA	24
GAPDH-F	ACGGCAAGTTCAACGGCACAG	21
GAPDH-R	GAAGACGCCAGTAGACTCCACGAC	24
