# Supplementary material for: Integrative omics analysis identifies biomarkers of septic cardiomyopathy
Source: PLoS One. 2024 Nov 15;19(11):e0310412. doi: 10.1371/journal.pone.0310412 (PMC11567565; doi:10.1371/journal.pone.0310412)
Supplement: S2 Table — (XLS) [file pone.0310412.s004.xls]

## Sheet: Sheet1
ID	LPS_01	LPS_02	LPS_03	LPS_04	LPS_05	Ctrl_01	Ctrl_02	Ctrl_03	Ctrl_04	Ctrl_05	PValue	FDR	logFC
1700007B14Rik	0.302659	1.89228	0.338596	1.83409	1.84511	2.28369	4.66996	2.171	2.1189	1.47747	0.0542068	0.221796	-1.2615
1700016D06Rik	8.41925	7.03999	8.98282	4.46958	4.61214	2.80967	4.58548	4.50965	5.84536	3.2962	0.199061	0.39794	0.33986
1700034I23Rik	0.544786	4.10693	1.2831	2.3473	3.2402	2.50438	3.76983	3.54646	3.90443	3.39817	0.133767	0.321372	-0.798407
4933428G20Rik	14.3207	5.1198	13.7509	10.9422	5.24149	4.28403	5.017	4.76273	5.58467	3.66469	0.017249	0.157806	0.686922
5S_rRNA	0.054907	0.0740015	0.0605145	0.0884469	0.0725705	0.0696295	0.0936913	0.100988	0.090917	0.10309	0.00620064	0.134166	-0.69838
A2m	0.658497	0.0652551	1.40045	0.677551	0.136396	0	0.0115762	0.00965744	0	0.0319854	0.00016443	0.102394	5.16592
A3galt2	3.84939	0.59922	2.06554	1.41364	0.805169	0.492634	0.998308	0.82127	0.852558	0.893909	0.110199	0.295109	0.709184
A4galt	0.81718	0.12057	0.0962324	0.227158	0.0810049	0.103629	0.160418	0.160594	0	0.0590986	NA	NA	NA
A930018M24Rik	0.0684092	10.3331	1.04728	7.26423	7.22201	5.29189	15.1079	8.70498	20.1893	10.204	0.1264	0.312711	-1.39693
Aaas	3.09275	1.50949	4.07137	3.60886	1.8651	2.02812	1.49589	1.47905	1.97302	1.60735	0.133969	0.321495	0.320873
AABR07000121.1	3.01522	1.63774	2.31949	1.1544	0.999954	0.737664	1.88631	1.02378	1.73312	1.27003	0.735059	0.847802	0.109802
AABR07000159.3	29.8958	41.2967	61.9876	56.353	37.0603	35.6012	36.4843	41.1795	42.2768	37.7752	0.431896	0.622237	-0.125597
AABR07000385.2	0.0821474	0.204532	0.205568	0.291149	0.178129	0.182305	0.253987	0.121079	0.260286	0.183797	0.278689	0.481433	-0.389116
AABR07000402.1	211.424	132.458	165.264	147.375	242.312	161.102	152.872	187.92	167.736	144.777	0.465191	0.648835	-0.161169
AABR07000404.1	226.1	95.4105	108.556	117.288	241.403	146.562	158.274	178.457	151.128	114.926	0.505681	0.681408	-0.2131
AABR07000410.1	0.448842	0.208069	0.471422	0.512563	0.324675	0.169219	0.342919	0.417199	0.190355	0.171075	0.429688	0.620692	0.240482
AABR07000658.2	0.121145	1.20652	3.20991	0.336758	0.840617	0.345664	1.64094	0.446396	1.13328	0.689948	0.942877	0.969722	0.0517205
AABR07001099.1	2.50476	2.19558	3.09878	2.33133	2.44105	2.05215	3.2817	3.30466	3.31214	1.81653	0.0342291	0.18968	-0.456236
AABR07001435.1	5.20836	3.70798	6.47658	7.0872	3.79095	5.21926	3.56066	3.5431	3.73691	4.10913	0.9919	0.996075	0.0016957
AABR07001512.1	0.252499	0.279411	2.37878	0.561515	3.58758	0.426938	0.0991349	3.9284	0.406375	0.045652	0.835106	0.90699	0.227729
AABR07001516.1	4.72351	2.63988	7.30427	6.04791	3.4053	3.75134	4.4958	4.31321	3.16753	3.41605	0.773772	0.869769	-0.0576824
AABR07001519.1	1.01846	2.25401	1.22542	1.6248	1.60214	2.97616	3.57267	2.15379	2.35177	2.44983	0.00391012	0.128388	-1.0852
AABR07001555.1	10.175	7.94382	6.763	11.6608	8.41551	13.0616	16.9843	16.4386	15.8232	17.0647	4.85434e-05	0.0841401	-1.1441
AABR07001634.1	0.0153082	0.355736	0.486734	0.578728	0.273143	0.446496	0.54092	0.812271	0.480425	0.714075	0.0540945	0.221592	-1.17176
AABR07001923.1	1.138	2.34625	3.35736	2.82374	1.87615	0.987408	1.76366	2.05986	1.73511	1.14354	0.392477	0.588514	0.243139
AABR07002001.1	2.741	1.10107	1.41495	2.81813	2.62403	1.23801	0.221128	1.71562	1.13306	1.60892	0.290076	0.492416	0.512892
AABR07002068.1	0.222499	0.0946977	0.201553	0.260088	0.203592	0.166402	0.147834	0.257873	0.17216	0.0618893	0.857987	0.921461	-0.0646062
AABR07002247.1	0.695787	0.786328	0.732203	0.707813	0.719065	0.337922	0.802092	0.68369	0.696901	0.690555	0.624584	0.768764	-0.128182
AABR07002564.1	4.02138	3.49019	7.61418	5.78656	2.89202	2.19985	4.27219	4.18391	4.37816	2.7372	0.876552	0.93278	0.0400093
AABR07002677.1	172.798	399.974	263.269	308.017	409.193	423.045	498.8	429.415	487.821	462.239	0.0128417	0.150723	-0.834991
AABR07002683.1	2.59826	4.47866	3.05975	3.44463	4.18533	3.70681	3.91371	5.74444	2.83469	3.49615	0.139108	0.327246	-0.426658
AABR07002768.1	13.6118	12.366	17.8803	18.1654	12.7926	12.3611	11.8206	12.5392	12.2705	12.8891	0.402033	0.596328	-0.0788128
AABR07002774.2	1.10422	1.32099	1.68694	1.29417	0.85792	0.529845	0.49212	0.733126	1.00865	0.809369	NA	NA	NA
AABR07002870.1	2.11207	1.35557	1.72447	1.20553	1.29806	0.999933	0.961907	1.31439	1.13873	1.19141	0.544438	0.709727	0.121085
AABR07002906.1	45.9543	50.8522	54.8673	82.2281	58.5083	42.7808	48.6204	58.5192	53.674	47.8343	0.492717	0.670758	-0.111937
AABR07002969.1	1.8727	2.27448	2.85079	3.45355	2.1733	3.12784	2.85134	2.73778	2.81179	2.57656	0.0216577	0.164273	-0.506922
AABR07002973.1	9.93462	12.9335	14.7022	19.9072	15.1669	9.49937	13.3909	13.3117	15.8393	12.7366	0.42561	0.617111	-0.161821
AABR07002997.2	4.99387	2.11294	4.32417	4.65452	2.91194	2.79393	3.287	2.38136	2.57072	3.18669	0.840874	0.910167	0.0459225
AABR07003186.3	15.918	35.9199	23.1559	21.864	29.7018	49.8717	23.528	22.3884	27.879	26.7483	0.155677	0.348097	-0.532932
AABR07003537.1	1.90942	0.975201	2.03236	2.89887	1.52877	0.838179	1.42725	1.22676	0.620519	0.637338	0.0698014	0.244379	0.604361
AABR07004112.1	6.34453	5.15249	6.72847	8.1019	5.98969	5.84836	5.54709	5.80639	4.49411	4.97396	0.581823	0.737865	-0.0665266
AABR07004269.3	0.897659	0.924829	1.20291	0.722777	0.828459	1.13835	1.34897	1.24704	1.19562	1.17526	NA	NA	NA
AABR07004397.1	2.14023	3.4045	2.6779	3.4209	3.44753	4.41042	4.25395	3.68029	5.48969	5.65922	0.00400709	0.128388	-0.942729
AABR07004404.1	0.974415	2.08915	2.51013	2.70866	2.777	2.85753	2.51061	2.21416	4.26364	1.51951	0.132052	0.319402	-0.585526
AABR07004894.1	5.97712	2.14746	5.07339	3.79774	1.50048	3.00239	2.37718	1.98316	1.59286	1.81047	0.253277	0.455087	0.379535
AABR07004993.1	1.03322	1.58308	1.89529	2.54072	1.31964	1.58743	0.819112	1.71812	1.15122	1.07773	0.88107	0.934255	0.0415406
AABR07005027.1	15.3091	6.29617	10.9423	5.46173	3.89532	4.61991	5.64094	5.26905	5.08913	5.06214	0.275927	0.478876	0.33535
AABR07005028.2	33.6036	10.6908	14.5923	9.3411	9.57675	8.78913	10.6371	10.3186	8.11231	10.0247	0.335037	0.535489	0.350819
AABR07005533.1	1.016	0.971838	1.54119	1.11055	1.0242	1.09188	1.25753	0.829123	1.01851	0.93403	0.289889	0.492324	-0.20282
AABR07005618.1	50.9375	42.7037	58.464	63.2441	44.2966	38.9146	36.6307	40.3055	43.1514	41.3588	0.801281	0.886432	0.0237562
AABR07005779.1	5.69587	5.20585	8.01243	8.28952	4.74047	3.74716	4.07568	3.97319	4.10638	4.09115	0.0134276	0.151315	0.311905
AABR07005779.3	1.17808	0.245971	0.628224	0.66732	0.396611	0.902017	0.104724	0.262098	0.295135	0.602823	NA	NA	NA
AABR07005838.1	0.413286	1.14334	1.58175	1.03396	1.12662	0.655129	0.73018	2.63966	0.748291	0.896669	NA	NA	NA
AABR07005985.2	0.716874	10.5541	8.40532	12.8576	3.55309	10.3953	11.5641	10.413	7.29869	6.99901	0.219775	0.420208	-0.711107
AABR07006025.2	56.5068	23.6062	51.7772	43.9996	27.3612	23.5419	24.2633	23.1218	22.1132	24.2899	0.030943	0.181982	0.410507
AABR07006049.2	12.4341	8.99396	12.2498	10.5547	10.3415	10.4224	8.96589	9.41677	7.79722	10.1658	0.40511	0.598685	-0.117287
AABR07006258.1	16.5773	4.80676	12.4751	7.34345	4.61344	3.26014	3.28905	2.3519	3.69164	3.60624	0.00450371	0.131218	1.10474
AABR07006258.2	27.4132	14.462	26.0885	27.2912	15.7988	19.2008	19.5233	16.1306	14.0437	11.2382	0.604757	0.75448	0.101597
AABR07006278.1	0.129301	2.26069	1.00496	1.12142	2.28147	2.55794	2.55857	2.43941	2.5596	1.96372	0.0920678	0.271975	-1.0543
AABR07006310.1	10.8783	4.03824	25.129	18.6411	3.17389	3.06418	2.22527	2.61854	2.04042	1.77982	0.00105078	0.105119	1.92286
AABR07006333.1	2.65225	1.58645	3.62982	2.15203	1.98959	1.95442	2.44849	2.18352	1.29787	1.82739	0.787875	0.877929	-0.0602527
AABR07006458.1	4.22868	4.221	6.42289	7.0625	5.20124	4.88101	4.87908	5.69851	5.08344	5.09283	0.0737429	0.248116	-0.267118
AABR07006475.1	0.103085	0.342215	0.400601	0.687728	0.551799	0.692844	0.594946	0.52672	0.497716	0.402575	0.114901	0.298619	-0.703463
AABR07006724.1	4.61378	2.69836	11.8788	6.63211	3.25189	2.0467	2.02495	2.30988	2.22341	1.54148	0.00258594	0.126537	1.08954
AABR07006727.1	19.7485	11.0523	29.137	18.4251	12.0007	7.86816	7.57531	10.855	8.95052	5.49945	0.00406035	0.128388	0.761333
AABR07006889.1	4.98416	3.93092	9.38336	5.60273	4.01971	3.34049	3.373	3.40463	4.98709	4.18555	0.431246	0.621937	0.147984
AABR07006894.1	0.154006	0.26254	0.367622	0.166614	0.5075	0.295591	0.426524	0.343557	0.261257	0.352194	0.22036	0.421081	-0.481383
AABR07007000.1	1.2082	1.28349	1.65044	1.82704	1.82043	1.65473	1.87845	1.75704	2.56672	1.57279	NA	NA	NA
AABR07007026.1	0.274495	0.399673	0.748578	0.979899	0.343704	0.659551	0.536017	0.752383	0.374927	0.619054	0.139679	0.327824	-0.495164
AABR07007130.2	3.51132	3.49701	6.47815	2.60286	5.68511	5.04654	3.86007	5.29042	6.49883	3.04727	0.198352	0.397144	-0.443714
AABR07008016.1	2.43123	2.47222	2.16664	2.41107	2.21461	1.66656	2.24445	1.42046	2.93463	1.56819	NA	NA	NA
AABR07008066.3	0.166771	2.7682	0.564629	2.43384	3.26499	3.19877	2.25895	3.13405	3.74926	2.32927	0.191762	0.390305	-0.895314
AABR07008118.2	7.87251	0	1.34848	1.4324	0.141888	0	0.168593	0	0.172774	0.155275	NA	NA	NA
AABR07008334.1	20.1846	182.567	91.9502	121.327	194.122	146.562	188.021	176.074	181.772	163.522	0.178705	0.375676	-0.71881
AABR07008513.1	68.8517	76.1902	108.296	101.722	69.9888	63.0596	58.9452	64.0527	71.5653	68.9851	0.828741	0.903164	0.0271702
AABR07008940.1	19.3564	13.5881	31.0663	28.0999	13.2977	12.4909	11.6016	11.2614	11.5068	11.5445	0.0123355	0.150573	0.455732
AABR07009377.1	29.7849	20.1967	42.6363	31.4657	18.21	20.2804	19.3266	19.5114	15.6438	17.284	0.122122	0.307698	0.243794
AABR07009715.1	1.22941	0.88587	1.75079	0.921928	0.566828	1.08771	0.875566	0.646158	1.03533	0.992496	NA	NA	NA
AABR07009931.1	1.90151	1.65784	2.30711	2.69095	0.856783	1.75373	3.3256	2.49127	1.80837	2.37531	0.0289746	0.177335	-0.691649
AABR07009978.1	15.6799	27.256	21.6047	25.3404	28.2545	27.4516	32.376	32.6236	26.9723	30.9892	0.0149402	0.153481	-0.639061
AABR07010085.1	12.572	54.2566	38.9865	48.8682	52.809	46.6997	51.7041	49.4137	64.3046	61.0307	0.0894629	0.26796	-0.67677
AABR07010144.1	1.23236	1.22619	1.34149	1.41634	1.16001	0.630373	1.56741	1.40428	1.48753	1.1515	0.197599	0.396466	-0.289226
AABR07010460.1	0.360176	0.284689	0.42415	0.228849	0.382536	0.489378	0.484836	0.429753	0.372646	0.167452	NA	NA	NA
AABR07010563.1	1.56435	0.53264	1.70049	1.33802	0.5666	0.724851	1.06301	1.24154	0.871503	1.07695	0.499097	0.675802	-0.207906
AABR07010570.1	1.89859	1.22237	1.01628	1.80401	1.6425	1.57593	1.01648	1.39071	1.16669	2.1345	0.389194	0.58533	-0.268211
AABR07010705.1	2.68298	2.3439	3.72965	3.29726	2.67956	2.07212	2.06715	2.14078	2.58107	2.62602	0.964958	0.982432	0.00643471
AABR07011624.1	2.78728	5.01208	12.9242	9.49135	1.55416	6.40655	1.23112	5.81999	3.57468	0.944891	0.541925	0.70784	0.384587
AABR07011700.1	0.256828	1.61047	0.504075	1.99899	2.75802	1.03136	1.05876	2.56569	1.29169	0.557216	0.878222	0.933229	-0.0989461
AABR07011951.1	238.067	54.5679	96.9654	86.1139	55.4298	67.7665	64.725	52.6382	55.1782	73.1822	0.29125	0.493547	0.380216
AABR07011996.1	0.19893	0.308185	0.624702	0.921637	0.144609	0.25227	0.390514	0.286691	0.224112	0.201413	0.514097	0.688126	0.279043
AABR07012047.1	0.481123	0.258807	0.6374	0.609268	0.357693	0.29659	0.417145	0.577815	0.492019	0.289958	0.416385	0.608644	-0.19888
AABR07012054.1	1.08067	1.50248	2.38208	2.64972	1.42832	1.89753	1.53396	1.19802	0.802729	1.68333	0.927619	0.961069	-0.0269135
AABR07012475.2	1.5704	1.63153	1.8897	1.30389	1.61787	1.73058	2.60086	1.76546	2.34255	1.77796	0.00359599	0.128388	-0.663279
AABR07012582.2	11.7247	8.28921	35.6688	33.4976	14.5281	6.40175	10.3574	13.6011	13.3662	10.2459	0.15181	0.342807	0.522956
AABR07012583.1	17.2614	16.218	61.5574	40.0161	19.5322	13.423	18.7968	17.4414	21.8184	17.4887	0.224304	0.424943	0.376888
AABR07012775.1	4.55962	2.1624	2.41079	3.5179	2.02932	3.18612	3.39768	2.46877	1.5725	3.23024	0.357787	0.556992	-0.270152
AABR07013086.1	1.96728	1.4234	1.87119	1.68266	2.92518	2.11097	2.13891	1.33829	1.18731	1.64163	0.814464	0.894696	-0.0722528
AABR07013147.1	2.49694	3.2436	4.21889	4.10422	5.27314	2.89111	3.19674	5.1204	4.06228	2.11984	0.633631	0.775581	-0.15479
AABR07013202.1	14.3728	2.51898	10.037	6.35723	3.67337	1.34267	1.7459	1.66458	1.7892	1.98127	0.000713974	0.102394	1.70644
AABR07013208.1	9.68043	3.6345	2.23925	1.34548	3.76984	1.53451	2.44329	3.22733	2.71255	1.5002	NA	NA	NA
AABR07013288.4	3.2555	1.67883	3.4243	2.00321	1.53522	1.964	1.41466	1.98767	1.4879	1.13148	0.423745	0.615629	0.202116
AABR07013488.1	3.12907	5.03648	12.0595	8.54001	3.38375	5.77177	9.71648	9.22402	6.86723	10.1833	NA	NA	NA
AABR07013583.1	0.070295	0.165298	0.113823	0.131898	0.182914	0.122572	0.113845	0.155414	0.180307	0.0857883	NA	NA	NA
AABR07013802.1	10.6343	12.2858	15.516	30.0444	11.2708	22.6458	11.3439	14.3268	10.7372	14.4383	0.386837	0.583635	-0.263835
AABR07013860.4	19.3073	6.30447	16.0274	13.7255	8.47129	9.63316	9.69288	9.33031	11.4615	9.27058	0.970399	0.984504	-0.00990557
AABR07014239.1	3.44172	2.68839	3.69541	4.33341	3.11066	2.95251	1.90768	2.78508	1.71062	3.51397	0.78141	0.873956	0.0673203
AABR07014242.1	6.52915	3.13646	3.457	7.37242	3.7629	4.36457	2.56344	3.87922	3.17687	4.17284	0.838806	0.908903	0.0552704
AABR07014550.1	4.43535	1.7451	2.3214	6.35645	7.03464	6.49957	3.0184	7.36058	4.6399	2.56612	0.331573	0.532415	-0.44796
AABR07014836.1	0.312117	1.66935	2.6954	2.77638	1.6501	2.17694	3.18609	2.81133	1.69535	1.86222	0.125119	0.311184	-0.721769
AABR07014855.1	10.1926	4.3884	7.98833	7.15584	4.72424	3.35272	4.42516	4.40951	4.24099	4.6794	0.0967553	0.279222	0.33786
AABR07014881.1	28.2511	19.1836	29.8664	26.4153	28.641	16.6917	20.0408	22.3972	24.8005	16.0199	0.700647	0.823539	0.0737396
AABR07015006.1	9.58073	4.10563	5.64121	6.84086	3.25882	3.99033	2.93178	2.16895	2.55099	1.88504	0.0200968	0.161192	0.750017
AABR07015055.1	37.4541	25.7147	18.8016	23.2851	35.989	43.1979	35.8716	41.1011	29.3695	35.4106	0.0230605	0.1671	-0.678599
AABR07015066.1	53.6386	32.0677	27.5585	31.4319	43.3061	36.8187	40.895	44.3247	39.5333	39.5626	0.0939574	0.27459	-0.39798
AABR07015078.1	2.02307	1.63364	1.35217	0.851153	1.02981	2.28817	1.73884	2.52516	1.45198	2.60983	0.014301	0.152072	-0.940965
AABR07015081.1	63.4748	24.8676	37.6066	46.4679	76.2085	43.9971	42.7219	34.8659	36.1674	39.7749	0.935949	0.965891	0.0246965
AABR07015165.1	0.777867	0.517924	0.877214	0.696335	0.542369	0.535019	0.659979	0.595928	0.747962	0.657903	0.0992872	0.282103	-0.262985
AABR07015294.1	2.61665	1.13551	1.57092	1.82557	1.83093	1.04103	1.20863	1.56286	0.867027	1.11316	0.256415	0.458389	0.297094
AABR07015346.1	5.70729	8.09185	4.83072	6.1477	9.01662	6.33291	8.82301	10.3399	9.47241	5.80433	0.0965519	0.278942	-0.535619
AABR07015850.1	0.624234	3.41546	1.67441	3.27767	3.23145	1.93506	3.18609	3.23729	2.59535	3.4611	0.271965	0.474755	-0.506862
AABR07015941.1	30.7435	11.3977	38.0419	34.1842	19.8012	23.3526	14.5212	21.315	11.8674	11.1733	0.289363	0.491842	0.305773
AABR07016572.1	0.482034	0.192028	0.397356	0.225112	0.191131	0.0978056	0.386078	0.227354	0.256011	0.188248	NA	NA	NA
AABR07016578.3	1.06561	0.943345	2.76072	1.29018	0.657258	0.660651	0.892528	0.74459	0.371583	0.488077	0.0706949	0.245251	0.678715
AABR07016633.1	93.594	34.7054	58.4533	56.565	39.1672	36.9536	43.3394	57.5096	39.9431	45.5417	0.918116	0.95494	-0.0231479
AABR07016692.1	5.77863	3.63146	7.14106	5.55276	2.68731	1.8094	1.51252	2.66383	3.01395	2.6313	0.0201894	0.161445	0.702064
AABR07017110.1	2.57962	1.70176	1.86942	2.37188	1.3769	1.63565	1.40233	1.65735	0.958077	1.29156	0.468242	0.651046	0.161215
AABR07017145.2	0.0878688	0.99665	1.34518	2.71125	0.740367	0.696435	0.918524	1.05768	0.609861	0.857883	0.838242	0.908817	0.117983
AABR07017236.1	1.14267	4.70658	2.61649	4.30574	4.53078	6.35975	4.86013	4.67833	2.60528	3.51211	0.168793	0.364316	-0.624565
AABR07017268.1	0.993937	4.32617	1.01441	3.04186	5.01077	6.72238	7.41445	6.62266	10.2949	7.43463	0.00814875	0.13815	-1.63321
AABR07018115.1	12.2577	4.06925	7.69859	5.67896	7.08793	7.25406	6.49694	4.21561	3.69894	4.87564	NA	NA	NA
AABR07018165.1	2.03022	13.867	3.1328	5.05976	12.9772	14.8261	17.1513	17.1288	24.5904	15.113	0.0249921	0.170699	-1.44772
AABR07018244.2	1.44682	0.258231	0.824421	0.41516	0.231322	0.118372	0.109944	0.137581	0.281678	0.202519	NA	NA	NA
AABR07018321.2	26.8421	17.6146	22.7884	9.71734	20.42	7.12453	21.3223	20.2416	21.0976	16.2521	0.714842	0.832534	-0.128842
AABR07019061.1	6.78855	5.95787	6.06465	13.7951	14.3868	9.20251	9.37445	10.3508	9.32441	8.88788	0.339728	0.540025	-0.30936
AABR07019083.1	0.85525	1.27275	1.21553	1.24609	0.906256	0.747982	1.21577	1.13017	1.06793	0.639847	NA	NA	NA
AABR07019085.1	0.34326	0.245062	0.599823	0.498641	0.340264	0.280839	0.482559	0.435215	0.280678	0.264262	0.514128	0.688126	-0.153425
AABR07019086.1	0.510363	0.297561	0.678562	0.622398	0.51135	0.341003	0.355506	0.334327	0.291459	0.434581	0.304112	0.507189	0.20861
AABR07019088.1	1.67348	1.85184	2.39301	2.57849	1.58778	1.63713	1.8303	1.76184	2.01999	2.07474	0.170444	0.366109	-0.238282
AABR07020815.1	9.30536	7.05355	8.32819	6.98407	8.07114	8.79134	7.01457	8.64068	8.48024	7.92417	0.0439061	0.204961	-0.364184
AABR07020860.1	13.8383	6.10784	12.6516	9.5639	4.91773	5.04133	6.07549	6.01114	6.51172	5.6526	0.150174	0.340567	0.298697
AABR07020987.1	0.521367	0.152718	0.270869	0.119353	0.0532018	0.077784	0.117399	0.248617	0.111056	0.0332694	NA	NA	NA
AABR07020999.1	5.11795	1.33863	1.97247	1.50028	1.01466	1.82907	1.91805	1.41725	1.79714	1.31228	NA	NA	NA
AABR07021213.1	0.196695	0.979469	2.9533	2.18708	1.99853	1.3719	1.67965	2.22267	2.31487	1.76035	0.297242	0.499988	-0.536998
AABR07021220.1	6.22476	3.36627	3.4167	3.38249	2.10911	2.47519	2.1954	2.93732	2.50455	2.09828	0.307857	0.510257	0.254811
AABR07021384.1	10.93	4.692	4.88223	8.59107	3.82948	6.57189	5.54906	5.18481	4.32189	3.37308	0.894897	0.942897	0.0383562
AABR07021465.2	9.63934	4.04822	8.61616	9.23308	3.85663	2.43007	3.14619	3.70882	4.13542	4.40949	0.0285744	0.176781	0.595247
AABR07021544.1	3.62713	4.53725	7.79989	7.97844	6.4875	5.59963	7.15128	7.2831	5.0444	5.04671	0.175665	0.372447	-0.330374
AABR07021704.1	1.39022	1.06937	2.41579	1.98881	1.35288	1.46199	1.26804	1.45768	1.61669	1.34259	0.276874	0.47949	-0.176201
AABR07021759.1	3.13901	0.894708	3.05245	3.75473	1.43794	0.844388	0.728248	1.23845	0.861128	0.95449	0.00740677	0.136323	0.993681
AABR07021804.1	5.70196	2.47439	5.39811	6.15362	3.98979	6.80552	2.4362	3.13099	2.22672	1.21284	0.616786	0.763103	0.207511
AABR07021840.1	12.0515	5.07014	10.1849	8.06916	5.12988	4.09279	5.45377	5.41503	5.11616	5.09582	0.10349	0.287163	0.310987
AABR07021910.1	0.90506	0.948251	1.12251	1.2847	0.935339	0.744809	1.032	0.860942	1.1157	0.56402	0.748057	0.854532	-0.0638429
AABR07022168.1	2.83743	4.70978	7.41792	7.25645	4.55653	1.79912	2.67364	3.56877	3.21945	2.83181	0.0516722	0.218519	0.567901
AABR07024068.1	1.93673	5.66783	5.84317	8.48932	4.36324	3.97837	3.48773	2.73663	4.25044	3.26431	0.483144	0.663855	0.226023
AABR07024291.1	222.7	128.147	249.381	235.242	118.406	137.612	130.676	125.926	93.8397	111.349	0.091549	0.271114	0.285844
AABR07024498.1	18.7927	13.5972	16.3272	20.4575	12.6363	8.91607	14.0085	12.655	10.9454	12.4029	0.398375	0.592831	0.127722
AABR07024955.2	0.398062	2.48276	0.298305	1.04617	2.61864	3.62536	3.62297	2.77355	3.14499	3.10125	0.035546	0.191886	-1.43833
AABR07024972.1	0.956856	1.51263	1.64192	1.7631	1.57181	1.21342	1.15923	1.6924	0.956984	1.60149	0.550564	0.714095	-0.158019
AABR07025074.1	5.42812	5.44605	7.71332	7.08178	5.2014	5.96579	7.11808	8.21398	11.75	4.78927	0.0123532	0.150649	-0.634762
AABR07025272.1	0.118788	0.800639	1.0555	3.53018	0.481709	3.79336	0.381581	0.647278	0.273732	0.456871	0.707082	0.827825	-0.340635
AABR07025284.1	4.59114	5.40135	6.26028	16.5777	7.76079	10.2348	5.6638	10.8984	6.79597	8.67654	0.224176	0.424943	-0.422461
AABR07025328.1	7.16155	10.6576	10.0815	13.7294	8.81262	8.03793	12.5073	9.22095	11.0291	8.84044	0.163103	0.357539	-0.301906
AABR07025385.1	0.188378	0.147146	0.36538	0.60374	0.373469	0.140523	0.313243	0.228657	0.26751	0.120208	NA	NA	NA
AABR07025386.1	3.38839	3.90038	3.30226	6.66909	3.59047	6.14907	5.16077	5.98924	6.60509	3.82361	0.00678433	0.135013	-0.74536
AABR07025387.1	3.06671	4.67311	4.14424	6.48443	4.73435	6.05664	7.46107	6.71838	4.67263	4.69021	0.0155747	0.153873	-0.674081
AABR07025757.1	1.97627	1.35273	2.66319	3.19422	1.43393	1.70524	1.94378	2.32229	1.86903	2.03336	0.151545	0.342385	-0.278625
AABR07025819.1	3.32925	1.84205	1.30686	2.05658	4.67528	3.16646	4.35704	3.08963	2.79069	2.50804	0.195411	0.394125	-0.528568
AABR07025896.1	0.987799	2.91489	2.42344	4.02728	1.46877	2.19216	2.81173	1.37505	0.99361	1.78595	NA	NA	NA
AABR07026294.1	0.156203	0.276563	0.466	0.440001	0.289035	0.25091	0.233045	0.4093	0.427372	0.158153	NA	NA	NA
AABR07026311.1	3.85242	1.72992	3.0902	3.04195	1.71569	1.84087	2.23589	2.24932	2.7631	1.51417	0.905915	0.948516	-0.0262309
AABR07026317.1	5.67162	6.63137	11.2157	7.13927	6.57683	4.47827	3.78129	2.62878	2.45422	1.97347	0.00587197	0.134166	0.93035
AABR07026353.1	0.526698	2.52562	2.89449	9.95593	1.91437	7.79245	3.72221	3.45027	2.3311	2.28545	NA	NA	NA
AABR07026509.1	0.721639	0.416147	0.694214	0.485961	0.664966	0.309342	0.39506	0.209732	0.294443	0.31975	0.0287667	0.177032	0.632495
AABR07026616.1	296.957	240.861	353.482	317.697	227.537	226.763	226.121	223.341	258.855	246.22	0.433137	0.623068	-0.0723569
AABR07026797.1	17.5443	14.906	15.0117	13.1513	19.6709	11.7492	10.2161	9.42671	9.04185	11.2624	0.138811	0.326926	0.330461
AABR07026893.1	20.5133	26.1429	36.9138	38.6985	29.9303	30.9826	27.8264	26.3848	21.2831	20.6277	0.663498	0.797072	-0.083027
AABR07026969.1	0.280205	0.358795	0.339402	0.311564	0.31744	0.370567	0.363041	0.413	0.285074	0.351734	0.0355491	0.191886	-0.46311
AABR07026984.1	0.467801	0.557481	1.35604	1.66049	0.463719	0.296618	0.593381	0.353591	0.456074	0.644099	0.187635	0.385736	0.525794
AABR07026997.1	5.22615	2.02411	2.3079	4.35827	2.52552	2.56814	2.15446	1.4122	2.05019	1.55907	0.216809	0.417151	0.403851
AABR07027015.1	13.6319	5.37678	7.31135	8.55426	6.15443	5.13479	4.29227	4.50918	3.74707	4.39246	0.0410076	0.200884	0.538466
AABR07027088.1	6.22613	3.60634	5.84268	4.75951	3.76094	2.46737	3.78129	2.96335	1.64397	2.95493	0.0649586	0.236708	0.453655
AABR07027137.1	0	0.560397	1.54062	0.563097	0.271918	0.21407	0.0497071	0.20734	0.45846	0.595148	NA	NA	NA
AABR07027178.1	2.7303	5.57778	4.20455	5.1376	4.99656	12.7842	4.70011	5.57203	1.77457	4.32884	NA	NA	NA
AABR07027190.2	0.147291	0.861519	0.520358	0.959255	0.855178	0.560356	0.669161	1.07514	1.04134	0.935866	0.184362	0.382226	-0.645946
AABR07027272.1	2.10861	1.14734	2.75752	2.55185	1.69758	1.18188	1.22123	1.69419	1.36401	1.50389	0.314542	0.516832	0.180415
AABR07027371.1	0.050349	0.083573	0.415043	0.214605	0.149729	0.0851325	0.316284	0.0907017	0.0911613	0.072825	NA	NA	NA
AABR07027478.1	16.0188	11.0948	14.7927	16.0176	11.1953	10.3762	13.5739	14.4947	9.87648	9.50124	0.557075	0.718846	-0.0864255
AABR07027496.1	0.523897	0	0.633186	0.720497	0.0273329	0.034967	0.0649547	0.0270942	0.133132	0.0448678	0.0416366	0.202047	2.15481
AABR07027575.1	11.6196	5.80897	8.61293	8.06681	6.66536	2.46834	4.37677	4.7525	6.90598	5.11878	0.106815	0.290853	0.44044
AABR07027854.1	40.8036	16.2639	26.7269	37.5602	16.6217	13.6441	12.0031	12.6466	12.3008	13.7857	0.00463349	0.132463	0.716588
AABR07027872.1	0.398383	0.881689	0.831662	0.926206	0.664162	0.642987	0.575877	1.22775	0.874312	0.785759	0.14766	0.337197	-0.474366
AABR07028027.1	0.951774	0.663137	0.705704	0.705528	0.768752	0.625841	0.913441	1.0045	0.723348	0.420643	0.327307	0.528021	-0.270766
AABR07028106.1	53.0674	31.459	29.6523	41.5454	37.5746	29.5282	39.863	30.5952	30.3937	30.5462	0.77991	0.873206	-0.0564471
AABR07028349.1	2.36144	1.04954	1.84632	1.48504	1.15123	1.12912	1.29951	0.855881	1.00465	0.77691	0.20735	0.406037	0.280192
AABR07028488.1	0.367353	4.98413	3.2163	3.28548	5.00307	3.1597	7.29921	5.19478	5.28244	5.7177	0.123708	0.309199	-0.90718
AABR07028839.2	1.3508	4.17858	5.06141	2.765	3.83445	3.93212	2.78431	3.31829	3.11277	4.16294	0.345102	0.5452	-0.327542
AABR07028905.1	1.17503	1.13773	0.5189	1.46985	3.49433	2.79393	1.038	0.721626	1.9502	0.956007	NA	NA	NA
AABR07028908.2	0.288549	0.152049	0.311483	0.24827	0.170256	0.121973	0.145657	0.202523	0.161708	0.130424	0.244971	0.445769	0.248847
AABR07028970.1	9.85633	29.6666	51.535	28.0561	27.3569	27.9981	25.5403	20.9195	22.8426	18.8182	0.963234	0.981332	-0.0159602
AABR07028970.2	13.7453	23.9019	32.6303	32.1036	26.5298	19.2754	21.1581	17.6511	23.6141	16.2521	0.78055	0.873735	0.0619141
AABR07028989.1	1.75775	1.32956	2.92151	2.12764	1.91885	1.29793	1.08759	1.30086	1.36971	1.32752	0.0974888	0.280046	0.289938
AABR07028997.1	2.30487	1.31777	2.26187	2.8191	1.90396	2.28959	2.53379	2.41578	2.13295	1.5002	0.0832251	0.259971	-0.388912
AABR07029204.1	11.9474	10.073	20.0992	23.7222	7.89541	13.7079	10.0515	13.6963	10.6442	10.8005	0.775933	0.871058	-0.0747179
AABR07029217.1	483.325	418.667	520.589	484.831	466.473	562.731	459.455	450.204	432.389	471.918	0.0192341	0.159905	-0.335589
AABR07029573.1	2.61307	3.66267	3.79521	3.09922	3.19467	0.662747	1.33371	3.16676	1.15652	1.98427	NA	NA	NA
AABR07029741.1	2078.48	1482.22	2004.74	2319.37	1517.63	1249.63	1295.99	1231.94	1335.21	1258.88	0.104134	0.288159	0.208607
AABR07029742.1	1.29283	0.785441	2.0598	1.95897	0.892059	1.41446	1.14953	1.04617	1.16274	0.783732	0.769534	0.86701	-0.0676818
AABR07029801.1	36.6981	24.1832	36.661	54.3305	15.1234	21.9618	16.5128	26.5386	20.6552	27.2857	0.517743	0.690991	0.168392
AABR07029847.1	0.786706	0.946257	1.2084	1.02688	1.22062	0.607265	0.846042	0.974689	0.867027	1.03895	0.797665	0.884164	-0.0605787
AABR07029863.1	39.4253	14.8333	38.5352	31.1247	21.8855	23.4984	16.7173	17.8204	8.56596	12.8306	0.12335	0.308895	0.4928
AABR07029863.3	511.133	144.046	484.182	361.638	160.632	139.873	144.229	151.643	129.907	146.269	0.0102439	0.142975	0.808164
AABR07030039.1	4.49779	2.3422	3.38832	2.22478	2.7702	1.69856	3.60322	3.13596	2.29539	2.72663	0.535996	0.703064	-0.151516
AABR07030156.1	3.74541	6.21691	2.64639	10.8279	8.16799	8.07446	8.60243	7.17657	8.58976	8.73551	0.0918619	0.271744	-0.677865
AABR07030162.1	2.97771	0.514858	2.30121	2.58669	0.830174	1.53406	0.876821	1.09723	0.673927	1.11039	0.384258	0.581085	0.37693
AABR07030501.1	0.0755376	0.449289	0.31134	0.272972	0.758145	2.01163	1.03429	1.24326	1.18532	1.32134	0.00203444	0.118216	-2.10956
AABR07030521.1	0.267529	2.78466	0.49226	1.23636	3.11604	3.96514	2.41254	2.61235	3.8549	3.76374	0.0753563	0.250374	-1.25936
AABR07030563.1	4.48524	2.5584	5.71751	4.6273	3.16269	2.69735	3.04993	2.99875	1.50697	3.26046	0.343434	0.543422	0.225496
AABR07030590.1	171.547	134.679	91.1826	99.9497	125.718	92.5483	195.504	186.711	189.342	159.544	0.0239018	0.168714	-0.688843
AABR07030598.1	1.58459	1.91289	1.78123	4.56501	2.64175	3.1969	4.66601	3.18487	2.08658	1.87524	0.123313	0.308895	-0.594396
AABR07030603.1	3.9951	6.31559	4.20062	6.10804	5.79892	6.0615	7.14244	9.1131	6.7168	5.26259	0.0221579	0.165959	-0.666771
AABR07030921.1	214.826	37.5975	79.3918	82.6965	46.9394	52.5858	46.0057	58.096	32.6152	40.6303	0.138798	0.326926	0.622315
AABR07031184.2	3.42253	2.57251	4.86693	3.87736	2.94457	1.47404	1.59727	2.9823	1.94867	1.68125	0.0525393	0.219281	0.503951
AABR07031208.1	10.6407	4.80364	10.598	9.71243	5.4051	5.37067	4.17768	5.4099	4.5369	3.96253	0.0368859	0.193575	0.425631
AABR07031399.1	0.351132	0.161899	0.792539	0.520572	0.188537	0.166981	0.155092	0.244394	0.211918	0.158712	0.080638	0.256579	0.664756
AABR07031489.1	0.578577	4.93278	2.586	9.56219	5.04444	7.70399	7.69755	8.72158	8.80906	8.92963	0.0443603	0.205615	-1.19626
AABR07031674.7	10.5753	8.12667	12.886	12.0038	8.00784	7.72988	14.2725	17.3912	14.7152	12.8264	0.00218309	0.118216	-0.727521
AABR07031734.2	0.336666	0.351852	0.561656	0.39514	0.361539	0.355782	0.15421	0.340002	0.304781	0.253622	NA	NA	NA
AABR07031740.1	4.57682	3.53721	1.11217	3.79658	3.91276	3.83865	6.16089	9.06589	6.72293	5.77931	0.00969734	0.142305	-1.17128
AABR07031746.1	8.07262	7.9673	7.70794	8.24828	4.10923	8.85378	4.88264	10.0761	18.4348	5.91703	0.0634084	0.234824	-0.755132
AABR07031972.1	1.77414	3.70833	3.71423	8.10996	5.08057	3.99973	6.0368	7.45743	6.3055	4.70456	0.0834421	0.259971	-0.675677
AABR07032135.1	6.79088	5.48769	6.89219	7.05411	4.0744	3.90928	4.99912	4.65341	3.88278	4.31344	0.404059	0.597888	0.12552
AABR07032255.1	2.01434	1.39314	3.55817	1.67983	1.31037	1.91584	1.48286	0.989658	1.74758	1.16087	NA	NA	NA
AABR07032255.2	1.65314	1.20051	3.04183	1.43606	1.17783	1.63782	1.33866	0.862965	1.49658	0.95271	NA	NA	NA
AABR07032441.1	6.09066	7.20464	9.64573	11.2093	5.20475	7.72378	7.17385	3.92106	3.29563	5.01234	0.583155	0.739053	0.172405
AABR07033279.1	19.3137	11.2187	23.8069	18.197	13.3598	13.5814	13.7837	13.8048	11.2206	12.3359	0.780794	0.873735	0.0353524
AABR07033324.1	36.8199	9.67805	16.2113	13.8378	9.28508	11.6606	9.70998	8.58085	8.75481	11.4797	0.24202	0.442619	0.397101
AABR07033564.2	1.28026	0.592195	1.03742	1.09855	0.595777	0.501157	0.717607	0.574392	0.576399	0.589471	0.157116	0.35003	0.266329
AABR07033817.1	108.901	135.516	83.1341	108.447	147.74	184.158	138.873	138.476	154.899	154.518	0.0188849	0.159567	-0.680399
AABR07033887.1	9.44106	6.98914	10.8191	10.0169	6.94098	5.78067	10.5057	6.82955	8.02648	8.11077	0.207736	0.406661	-0.181434
AABR07034442.1	7.2289	3.65189	11.2888	7.16423	5.91959	2.98931	5.18275	5.40462	7.58756	4.26192	0.745561	0.853006	0.0942922
AABR07034445.1	64.0083	59.7865	92.5181	73.2665	69.4079	64.1918	69.8444	64.7907	32.9188	38.5866	0.738585	0.849403	0.0706045
AABR07034669.1	0.806376	0.610537	0.891293	0.928082	0.610023	0.547178	0.666516	0.757605	0.520824	0.452727	0.833733	0.906358	0.0343238
AABR07034742.1	39.3783	22.8143	68.4663	51.3503	30.6555	21.1775	27.6832	20.8662	13.4383	17.6686	0.0126265	0.150723	0.681511
AABR07034750.1	0.807343	0.640111	0.847826	0.916206	0.466153	0.443304	0.735251	0.547954	0.482232	0.523679	0.671357	0.802838	0.0718512
AABR07034980.1	18.0516	20.723	24.6563	30.5174	18.2593	14.0933	21.6959	22.0817	20.3071	19.4493	0.378001	0.575755	-0.141123
AABR07035107.1	9.34338	14.6175	17.377	25.9726	15.9687	18.488	21.7824	19.9131	16.8003	15.4832	0.0419303	0.202357	-0.490471
AABR07035273.1	0.563376	0.65113	0.914074	0.640346	0.297845	0.513336	0.530855	0.623291	0.58432	0.35311	0.591648	0.745425	-0.126809
AABR07035375.1	6.22476	4.51987	7.11739	5.32931	4.57181	4.33875	4.2251	4.32453	4.14797	4.52901	0.919056	0.955387	0.0114207
AABR07035375.2	0.56245	0.169745	2.22791	1.25079	0.709599	1.36168	0.361352	0.502429	0.617191	1.27576	0.718609	0.835512	-0.204899
AABR07035412.2	0.146448	0.372731	0.258689	0.382668	0.188721	0.269288	0.267364	0.201463	0.335865	0.420998	0.192814	0.391236	-0.476466
AABR07035428.1	0.787677	0.8019	1.18731	0.937138	0.655876	0.359598	0.612322	0.549528	0.817665	0.512685	0.224303	0.424943	0.26605
AABR07035428.2	2.49694	1.92214	1.27845	3.01781	2.25992	2.06508	4.47544	2.24018	3.01395	5.41737	NA	NA	NA
AABR07035541.1	186.371	130.306	216.298	197.234	147.915	153.89	132.345	144.856	139.244	136.518	0.645315	0.784348	-0.0462023
AABR07035641.2	0.456891	0	0.177499	0.298529	0.00933823	0.0119464	0.0110958	0.0509116	0.022742	0	0.0292625	0.178192	2.77216
AABR07035717.1	0	0.300355	0.432448	0.0355061	0.221576	0.182226	0.178654	0.266707	0	0.138562	NA	NA	NA
AABR07035722.1	1.15573	0.0812004	0.691302	1.54004	0.290956	0.279165	0.226877	0.234337	0.243576	0.0796022	0.039088	0.198036	1.38578
AABR07035776.1	4.98828	0.631913	2.92725	2.61453	0.66596	0.340784	0.672606	1.17175	0.486557	0.327958	0.01521	0.153508	1.55594
AABR07035787.1	25.1783	16.4262	27.184	21.2308	15.7601	15.6836	14.1348	13.5495	16.1646	15.3566	0.253743	0.455674	0.134779
AABR07035796.1	11.6883	7.52329	11.6741	10.0173	7.96769	9.17376	8.24445	6.74628	7.84256	8.35616	0.555949	0.718042	-0.0805681
AABR07035916.1	0.78313	2.0723	2.08504	1.06007	0.945057	1.6408	1.32345	1.23792	1.10968	0.627923	0.804448	0.888461	-0.0947135
AABR07035955.1	2.49694	8.20286	2.36613	3.29695	7.3481	10.8847	7.35251	6.11465	7.22877	7.21611	0.067125	0.240607	-0.926132
AABR07036007.1	5.09179	5.85121	4.26651	9.90787	6.79453	7.82301	6.92001	6.15787	7.56442	5.25804	0.13893	0.326943	-0.39782
AABR07036019.1	1.00055	0.952189	1.28039	1.30537	1.21664	0.70209	0.927084	0.858625	0.933975	0.839379	0.497821	0.674836	0.103143
AABR07036066.1	4.16707	2.74477	7.12715	5.62631	4.03236	3.64876	3.38897	3.70466	2.27543	3.12127	0.421974	0.613942	0.172535
AABR07036087.1	1.9667	1.47221	2.2479	2.44407	3.211	2.20063	1.90768	2.78508	1.67571	1.81974	0.47182	0.654104	-0.189384
AABR07036331.2	0.554305	0.562269	0.679957	0.61634	0.526573	0.439334	1.03373	0.998558	0.724835	0.726585	NA	NA	NA
AABR07036374.1	0.790908	13.1449	2.71356	5.89382	12.921	15.3533	14.278	12.2701	15.3207	14.4454	0.0930543	0.273168	-1.19755
AABR07036375.1	11.4039	4.82506	9.6771	9.51014	3.32483	5.95483	3.35801	6.42678	3.4413	3.45661	0.276168	0.478876	0.378713
AABR07036608.1	1.43169	2.21652	1.89443	1.90333	2.07439	1.65079	1.98188	2.28743	2.22576	2.27497	0.0505434	0.217168	-0.427656
AABR07036855.1	5.96043	4.67939	8.58417	7.00812	4.37143	4.622	4.76727	4.29367	4.59384	4.60914	0.698971	0.822149	0.0466714
AABR07037203.1	4.68358	3.21911	4.76179	4.94897	3.48924	2.54546	3.39215	3.2015	2.774	2.49304	0.112358	0.296892	0.201376
AABR07037523.2	4.49449	6.21691	5.73385	5.41394	7.79672	0	18.9695	21.7137	13.5628	7.71976	0.0753148	0.250324	-1.34211
AABR07037528.1	0.329401	0.567014	1.03442	0.813923	0.380947	0.464138	0.258655	0.57542	0.485963	0.397039	NA	NA	NA
AABR07037536.1	0.260734	0.592643	0.66388	0.705196	0.125737	0.428946	0.431605	0.934787	0.69749	0.107022	0.358174	0.557395	-0.510165
AABR07037923.1	0.00438316	0.00970065	0.0103234	0.107221	0.178141	0.0555844	0.0722774	0.172278	0.105814	0.0570584	NA	NA	NA
AABR07037925.2	1.59946	1.23896	1.31849	1.06708	3.96376	2.63684	1.13035	1.57165	0.965322	2.08212	NA	NA	NA
AABR07037943.1	0.279105	0.458298	0.360486	0.620681	0.374842	0.445283	0.487811	0.415802	0.358631	0.273473	0.39405	0.58966	-0.241469
AABR07038021.1	9.56489	22.9141	15.4898	15.0761	18.8194	15.6162	20.248	17.745	18.4272	21.2858	0.114289	0.298125	-0.46311
AABR07039199.1	33.4346	49.1287	7.58417	24.5303	47.4051	60.124	54.8748	65.0334	59.7093	57.8239	0.0357058	0.191895	-1.09609
AABR07039234.1	9.07168	4.83339	7.98939	8.56384	4.94461	4.39189	4.17051	4.9522	4.89788	5.10274	0.140261	0.328192	0.219614
AABR07039483.2	0.464307	3.69932	5.57711	8.67332	3.12973	1.17761	2.7344	1.91618	3.0264	1.41031	0.233361	0.434848	0.695247
AABR07040629.1	3.90088	10.6039	7.1902	24.2331	12.1889	23.6588	10.288	9.24933	6.85816	8.83134	0.47166	0.653965	-0.361548
AABR07040840.1	3.19174	4.75728	5.98315	6.8806	5.16553	3.05632	6.36791	4.92839	4.95336	5.37027	0.304808	0.507498	-0.258815
AABR07040855.1	1.35722	1.21305	2.1208	1.59618	1.91458	0.926768	0.799297	1.30798	0.882132	1.18918	0.17286	0.369005	0.343047
AABR07040938.1	0.467095	0.478592	0.529686	0.807908	0.480168	0.72397	0.529788	0.52697	0.584692	0.788209	0.0518795	0.218519	-0.539655
AABR07041089.1	12.3414	2.58188	6.36291	5.93964	2.31284	1.94659	2.42271	1.96081	1.6305	1.99821	0.00882571	0.139965	1.16954
AABR07041096.1	1.41173	0.940506	1.73033	1.66583	0.99958	0.822061	0.780497	1.17486	0.486869	0.84386	0.151053	0.341763	0.342414
AABR07041096.2	0.854901	1.69591	0.93922	1.74466	1.27633	2.6905	1.8788	1.50592	2.39102	1.71908	0.0077802	0.136323	-0.945026
AABR07041140.1	5.11055	2.47902	2.3496	3.26938	2.39419	2.75215	1.93776	1.99492	1.81682	1.82267	0.318564	0.519795	0.255188
AABR07041374.1	4.23011	7.02145	9.34021	18.8141	6.81394	7.37598	11.2104	10.1316	11.8076	8.89087	0.195997	0.395043	-0.465678
AABR07041724.2	7.49081	7.37942	5.80915	8.32914	6.70101	5.56061	9.68379	5.47555	8.26998	6.34229	0.217136	0.417418	-0.294669
AABR07042514.1	5.41003	9.67074	11.7617	5.09003	8.2505	2.63871	6.37217	8.17842	6.53022	11.2862	0.761928	0.862529	-0.122444
AABR07042792.2	1.07012	1.12185	1.39284	1.18988	1.67491	1.85702	2.52086	1.71562	1.42766	1.46636	0.00970925	0.142305	-0.783408
AABR07042821.1	190.124	104.47	160.044	163.013	115.153	141.133	98.0334	110.642	107.067	99.9634	0.818788	0.897964	0.034279
AABR07043085.1	3.2698	1.0526	2.17032	2.44586	1.41437	1.35705	1.40048	0.993094	0.932889	1.67681	NA	NA	NA
AABR07043287.1	5.6858	4.9935	5.20776	6.72353	4.11531	4.92136	4.03945	5.40958	5.33796	3.81827	0.429271	0.620295	-0.156685
AABR07043421.1	3.91424	4.95918	6.77583	5.26241	3.91222	4.84046	4.59127	4.04527	3.49218	3.93849	0.518374	0.691189	-0.100376
AABR07043725.1	1.23357	1.187	1.09477	1.53065	1.16964	1.22426	1.17921	1.10672	0.820024	1.04727	0.563188	0.72328	-0.117477
AABR07043748.1	91.4816	57.7016	87.9403	74.7433	56.6453	53.9438	49.0721	50.6138	59.2827	58.5005	0.510007	0.684566	0.0831225
AABR07043748.2	3.58344	1.91548	4.36297	4.59229	2.16743	1.73299	2.28921	2.08881	2.27268	0.988305	0.0975695	0.280094	0.444613
AABR07043829.2	0.735948	0.641639	1.06801	0.793514	0.663206	0.282813	0.717982	0.591671	0.574276	0.790295	0.844189	0.912475	0.0480964
AABR07043844.1	3.75375	4.2646	7.07276	4.89731	3.77061	4.95067	5.4235	3.83603	5.43719	3.52914	0.125113	0.311184	-0.318899
AABR07044049.1	0.132646	0.159016	0.112816	0.110618	0.262977	0.135505	0.0607585	0.0941343	0.057818	0.207848	0.668962	0.801216	0.205147
AABR07044089.1	57.172	95.1958	92.4853	113.769	96.1978	98.9979	93.1757	105.59	96.4194	91.9374	0.0519081	0.218519	-0.411425
AABR07044171.1	39.3268	10.5687	15.2168	26.2368	26.1747	31.7041	19.5209	37.2629	23.0567	24.0735	0.133571	0.321187	-0.542417
AABR07044273.1	2.16602	1.09857	3.61355	2.10737	1.87873	1.3734	1.59452	2.03968	1.41619	1.95809	0.963676	0.981707	-0.0117152
AABR07044362.1	0.952222	0.210743	0.373784	0.141172	0	0.724528	0.149543	0.249511	1.60914	1.10184	NA	NA	NA
AABR07044390.1	4.28046	0.789448	23.5235	13.0887	1.76796	0	0.420143	0.350504	0.430564	0	NA	NA	NA
AABR07044405.2	81.8639	34.415	57.8898	50.8673	39.5803	46.3094	45.6118	42.1919	35.1179	41.1382	0.875491	0.932467	-0.0301127
AABR07044570.1	0.0916619	0.135242	0.395789	0.849335	0	0.271226	0.0719756	0.33025	0.165962	0.0994351	NA	NA	NA
AABR07044580.1	10.6448	0.327206	17.4105	16.7679	6.44842	2.9998	2.43794	3.48659	0.71383	5.77378	0.0869993	0.265073	1.2709
AABR07044580.2	6.71856	0.256367	11.7314	9.27369	4.13375	2.35036	1.91014	2.50411	1.11858	2.51321	NA	NA	NA
AABR07044596.1	14.2644	11.9929	22.241	20.0254	11.6911	20.5146	8.3537	10.6494	15.5828	16.7708	0.380068	0.577295	-0.227627
AABR07044711.1	7.72154	3.84674	3.49592	4.12181	3.23243	3.37452	4.31186	3.82387	3.82468	4.13812	0.584434	0.739888	-0.129085
AABR07044933.1	3.91961	1.44579	3.0772	2.61496	1.81319	1.43595	1.5389	1.24103	1.05138	0.755913	0.0232269	0.167219	0.726346
AABR07044980.1	0.117842	0.443366	0.0832635	0.484811	0.654156	0.119552	0.416398	0.613703	0.54052	0.383506	0.478172	0.659259	-0.449883
AABR07045071.1	8.39332	7.04083	6.53627	7.27546	6.88867	5.60806	8.66356	6.5181	4.84774	6.16797	0.50528	0.681076	-0.129953
AABR07045405.2	4.99387	9.78587	7.10605	9.71734	8.2505	4.88162	9.6808	5.4182	5.77674	5.41737	0.840152	0.90961	0.0588851
AABR07045416.1	6.48082	2.98039	4.1959	2.99475	1.64083	1.67217	3.27145	2.75677	2.53985	2.79999	0.676191	0.806557	0.126595
AABR07045427.1	0.479108	2.24692	0.859741	1.36987	1.17601	2.31457	1.04801	2.06246	1.59724	2.72244	0.0600294	0.230169	-0.942662
AABR07045632.1	2.84535	1.76708	3.21396	2.90552	2.21612	1.47277	1.98347	1.91147	1.19156	2.80318	0.667149	0.799869	0.102236
AABR07045680.1	0.904551	1.18864	0.832199	1.06864	1.2329	0.932013	1.46495	1.22213	0.853005	1.04259	NA	NA	NA
AABR07046669.1	6.20451	2.8468	2.40581	3.11291	1.50009	2.49478	4.1887	2.67657	2.55729	2.54452	0.597378	0.749694	-0.187505
AABR07046763.2	3.74541	4.9266	6.65759	9.74353	4.48329	3.94313	3.66238	4.9302	4.52092	5.36627	0.901098	0.946349	0.0301919
AABR07046778.1	248.964	440.632	380.506	366.67	475.229	522.999	412.203	390.442	468.144	425.294	0.0542455	0.221854	-0.506959
AABR07046830.2	2.23329	0.926744	3.28744	2.25042	1.24526	0.619524	2.21945	0.891499	1.01089	0.52996	NA	NA	NA
AABR07047011.1	2.36479	1.01595	2.67014	2.28916	0.923872	0.934942	0.917527	0.751777	1.0914	0.663968	0.0150091	0.153481	0.683461
AABR07047219.1	5.37802	2.23171	2.71425	4.16457	3.23673	2.67931	3.50658	2.92536	1.50697	2.50033	0.741878	0.850844	0.0945096
AABR07047835.1	1.8554	0.597558	1.92406	0.969937	0.892152	0.702356	0.7502	0.435376	0.41783	0.69094	0.0514644	0.218407	0.667644
AABR07048308.2	2.32724	2.05218	3.29728	3.07289	2.30694	1.42952	2.78396	2.42971	1.66791	1.89345	0.970695	0.984523	0.00754125
AABR07048397.1	29.7138	12.0421	23.2244	22.4684	11.6695	13.9284	11.2213	8.10923	10.2545	9.1281	0.0356439	0.191895	0.526561
AABR07048791.1	394.873	214.674	227.914	275.882	445.527	271.604	295.481	322.664	257.969	201.991	0.748385	0.854742	-0.0846026
AABR07048966.1	0.163734	1.04181	0.337427	0.773746	1.13613	1.45346	2.41066	1.4882	1.28463	1.33214	0.0165758	0.155995	-1.43806
AABR07049043.1	2.01676	1.33903	2.37497	2.43467	1.8278	1.16915	1.35739	1.24564	1.59971	1.12515	0.162196	0.356506	0.266246
AABR07049064.1	1.56454	3.46258	2.81947	4.34908	3.59523	2.31472	3.09922	2.88833	3.11887	3.08585	0.514051	0.688126	-0.18334
AABR07049134.1	4.68813	3.94724	8.40124	10.029	6.01108	4.45889	7.80266	6.85986	4.36715	6.79936	0.325451	0.526471	-0.243312
AABR07049305.1	31.7217	30.4556	38.9909	32.1074	32.0298	27.5958	34.6652	31.6477	15.3327	16.7918	0.761481	0.862334	0.0679219
AABR07049466.1	6.49805	1.69779	4.03867	5.21826	1.34195	3.09016	2.33863	1.951	1.41619	3.23084	0.576463	0.733883	0.232841
AABR07049554.2	6.73087	3.604	9.71622	5.79419	4.68126	3.51064	4.34757	4.37368	5.30717	4.82853	0.738534	0.849403	0.066724
AABR07049574.1	2.70636	2.88785	2.4472	2.3644	2.25159	2.26759	3.18767	3.27665	2.15838	1.78249	0.219625	0.420165	-0.308659
AABR07049695.3	0.730811	0.924232	1.50608	0.4063	0.776179	0.264791	0.98375	0.435993	1.51223	0.764473	0.683658	0.812219	-0.196011
AABR07049695.4	1.10414	2.22802	3.26337	0.938834	1.84563	0.384367	2.3205	0.957301	2.63938	2.70086	0.61869	0.764183	-0.262145
AABR07049880.1	2.88411	2.16761	3.28046	2.92231	2.25398	2.54648	2.44633	2.73725	2.60206	2.57343	0.0148018	0.153187	-0.286335
AABR07050084.1	1.81762	53.3923	196.144	180.791	1.63797	120.698	1.36238	56.0162	0.997263	0.717005	0.610779	0.759662	0.752374
AABR07050084.2	1.80436	53.0025	194.713	179.472	1.62601	119.817	1.35243	55.6073	0.989983	0.711772	0.610779	0.759662	0.752374
AABR07050156.1	53.1943	35.8849	53.5978	38.9045	42.0149	15.8724	22.1134	36.337	41.2034	24.0696	0.186137	0.384077	0.345907
AABR07050212.1	242.043	585.416	418.81	630.646	650.101	601.859	676.296	639.763	704.518	540.569	0.0567775	0.225837	-0.60629
AABR07050283.1	0.320836	0.787243	0.887059	1.05471	0.691383	0.495312	0.92009	0.836118	0.690346	0.786881	0.297051	0.499804	-0.328757
AABR07050283.2	0.760346	1.27766	1.92344	1.84744	0.977033	0.714238	1.26043	1.27288	1.01976	1.43581	0.688415	0.814625	-0.114878
AABR07050354.1	0	0	0.041512	0.19598	0	0.0894058	0	0	0.0425499	9.86599	NA	NA	NA
AABR07050423.1	3.98416	1.28796	2.84672	2.73767	1.81938	1.41923	2.00363	1.53956	2.10736	1.55399	0.485279	0.665395	0.186376
AABR07050848.1	8.14437	3.6161	5.80193	5.36643	3.18945	3.57023	3.1976	4.05079	3.58033	4.03576	0.545589	0.710561	0.132664
AABR07051326.1	1.02788	0.568717	0.780934	0.460853	0.575192	0.525601	0.488178	0.505005	0.640367	0.467601	0.857533	0.921366	0.0425481
AABR07051400.1	0.698069	0.921023	1.51764	1.55239	1.4638	0.510719	1.13845	0.949752	0.615753	1.04852	0.552719	0.71554	0.19064
AABR07051451.1	11.747	1.13035	3.00726	2.08229	1.51884	1.51126	1.80471	2.84386	2.26046	2.58556	NA	NA	NA
AABR07051515.1	4.69107	6.22927	3.31457	4.42124	5.89017	2.83281	5.94632	6.36551	9.38339	5.23428	0.13753	0.325339	-0.542566
AABR07051787.1	1.61744	1.48097	1.93001	1.55177	1.56786	1.64272	1.07056	1.06893	1.52041	1.64592	0.564534	0.724197	-0.11005
AABR07051947.1	2.89418	1.63272	3.07409	1.19889	1.18132	1.07947	1.67102	1.11524	1.64397	1.47747	0.638889	0.779617	0.150706
AABR07052523.1	4.01968	1.67177	2.57332	2.75972	2.13938	2.94218	3.01868	3.0485	2.18177	1.90226	0.131168	0.318561	-0.342809
AABR07052523.2	2.17745	2.06973	1.51222	3.69379	4.78734	6.01823	9.66695	2.96252	3.97617	3.69458	0.0197192	0.160755	-1.1612
AABR07052585.1	30.9125	29.2843	16.2554	20.2188	37.7508	20.4925	27.9238	25.453	30.3558	22.753	0.556115	0.718171	-0.17543
AABR07052585.2	649.357	507.54	486.652	411.263	413.922	773.068	539.124	546.385	554.608	767.738	0.00715708	0.135749	-0.694269
AABR07052587.1	1.99755	1.98941	1.29379	1.55477	0.693042	1.01327	1.64696	0.88327	1.68781	1.40852	NA	NA	NA
AABR07052758.1	13.3282	12.6128	12.3685	14.58	11.4375	14.0986	12.4979	12.662	12.6907	18.1316	0.0125857	0.150723	-0.455942
AABR07052795.2	27.5555	7.69712	12.2868	12.4937	6.89506	7.12453	11.3439	4.99468	8.07308	4.35325	0.195543	0.394332	0.539783
AABR07053152.1	9.83169	9.01451	17.5323	11.869	9.7459	5.69962	9.59502	8.8327	7.12046	11.8844	NA	NA	NA
AABR07053185.1	0.89968	1.6665	2.0038	2.50092	1.66733	1.09131	2.02722	1.46059	1.1804	1.5064	0.796982	0.883949	-0.0696408
AABR07053500.1	7.4412	3.67799	14.1375	9.87362	4.17989	3.01967	1.81135	4.14337	3.23351	2.90601	0.00898527	0.139965	0.950706
AABR07053509.2	1.13629	0.520578	0.634964	0.72025	0.742545	0.894868	0.630824	0.4267	0.559109	0.475002	0.983202	0.992047	-0.00564554
AABR07053516.2	72.7912	81.8802	96.9164	90.7152	84.3745	90.4505	70.6431	75.6983	83.0096	89.441	0.0772666	0.252593	-0.271324
AABR07053577.1	0.592246	0.473322	1.7436	1.06096	0.782771	1.12657	0.155016	0.711271	0.714875	0.499699	NA	NA	NA
AABR07053635.1	9.95048	9.2171	14.5486	8.76425	9.53117	2.12672	7.70367	7.90988	7.42241	6.54936	0.219283	0.41981	0.380247
AABR07053734.4	24.0776	11.7233	7.93918	11.7798	9.22877	10.1779	12.1001	10.7254	5.42511	11.8408	NA	NA	NA
AABR07053741.1	1.23761	0.957635	2.26834	1.96589	0.885519	0.590023	1.39195	1.17038	0.85364	1.02964	0.552721	0.71554	0.148189
AABR07053749.1	21.3589	19.7149	16.8976	23.8056	14.4244	21.4378	18.5402	17.6306	19.7332	17.3777	0.0616872	0.232269	-0.311193
AABR07053866.1	0	0.0780161	0	0.039196	0.0349433	0	0.0830401	0.051957	0.0850997	15.6594	NA	NA	NA
AABR07054000.1	4.00499	4.18564	4.40192	7.57045	5.29339	5.81248	7.60002	4.94106	6.33825	5.98593	0.0148096	0.153187	-0.600071
AABR07054045.1	1.64677	1.20005	1.56087	1.69709	1.19444	1.37524	0.993475	1.18401	0.82419	1.87357	0.587012	0.741936	-0.133747
AABR07054264.1	2.9261	6.34642	6.06465	5.33586	5.91715	3.11698	2.61933	5.52044	3.95581	3.93606	0.613798	0.760913	0.163246
AABR07054332.1	14.6675	5.18744	9.90263	10.4249	6.61104	7.66078	6.26149	6.36334	5.36677	5.29505	0.318397	0.519717	0.222368
AABR07054362.1	3.54625	2.04742	1.36178	3.60025	1.83407	2.24856	1.99766	1.96955	1.20972	1.33808	0.613459	0.76078	0.16235
AABR07054370.1	375.722	270.818	492.165	414.881	298.189	282.542	271.407	256.493	280.216	248.174	0.320181	0.521461	0.102298
AABR07054397.1	11.1192	16.7079	17.7804	21.3434	14.5028	15.7333	15.3024	12.996	10.7372	15.4903	0.554068	0.716511	-0.123627
AABR07054451.1	20.4749	19.8941	20.289	29.9849	19.8012	18.3654	18.2342	21.8364	14.467	14.8978	0.984579	0.992676	-0.00369513
AABR07054460.6	1.74935	0.409497	0.792333	0.785533	0.600261	1.06655	0.396243	0.165282	0.324857	0.364943	NA	NA	NA
AABR07054490.1	1.74622	1.04744	3.47855	2.92155	0.517678	0.351828	0.980334	0.625409	0.886456	0.814376	0.0347692	0.190225	0.969684
AABR07054551.1	3.52068	4.89063	5.91027	10.8279	5.94036	4.74968	5.5585	5.59404	5.78678	5.7695	0.514537	0.688552	-0.170812
AABR07054845.1	7.23689	6.11153	6.27957	5.29395	6.60739	7.00377	9.19686	6.7368	10.3445	7.43741	0.0157216	0.154489	-0.678183
AABR07055280.1	1.987	0.972912	1.55305	1.40774	1.63848	1.07035	0.932008	1.00214	0.97635	1.20174	0.346144	0.546183	0.205438
AABR07055333.1	0.0519594	0.977456	0.183565	0.808842	1.03012	0.85659	0.856801	2.29752	0.62718	0.817303	NA	NA	NA
AABR07055492.1	3.27244	0.735561	2.16769	2.55844	0.81097	0.972631	0.90338	0.653157	0.555472	0.499212	0.0227672	0.166528	1.00575
AABR07055919.2	4.69763	4.49584	3.88736	2.68227	3.90151	3.05912	4.9349	6.11302	3.98454	4.82054	NA	NA	NA
AABR07056495.1	7375.01	1195.52	5042.27	2575.21	1113.65	1469.05	1504.16	1428.84	1588.37	1354.36	0.075616	0.250374	0.812451
AABR07056633.1	0.0496903	0.0756064	0.775339	0.0621578	0.0123142	0.0236303	0.0438956	0.0366198	0.0749739	0.0134761	NA	NA	NA
AABR07056643.2	195.211	58.0245	90.4184	79.9598	65.7152	62.6008	47.2031	56.014	55.5169	53.8758	0.118206	0.303213	0.467216
AABR07057079.1	0.170062	0.819959	0.171658	0.418708	0.228784	0.554558	0.457843	1.57556	1.2903	0.421677	0.0269911	0.172349	-1.4947
AABR07057150.1	1.05504	1.32316	1.32527	1.72057	0.55778	0.981155	0.579916	0.691134	0.9339	0.343355	NA	NA	NA
AABR07057233.4	0.0131726	0.0728828	0.263708	0.351523	0.208922	0.208808	0.108607	0.090605	0.182851	0.142897	NA	NA	NA
AABR07057347.1	94.8056	78.4884	94.5534	109.841	78.1993	77.4792	87.1272	77.5161	63.0104	71.357	0.59416	0.747175	-0.0648466
AABR07057495.1	0.42863	0.700178	1.37007	1.31632	0.445122	0.465909	0.81739	0.501402	0.418832	0.464979	0.424158	0.615688	0.281981
AABR07057510.1	0.138719	8.1357	1.47022	4.6273	8.11299	4.39786	5.71862	5.99751	5.35813	3.4611	0.633026	0.775285	-0.349609
AABR07057683.1	6.46266	2.16711	3.68996	5.00837	2.32955	2.35932	1.73	2.40542	1.89111	1.91201	0.0674354	0.241048	0.552911
AABR07057997.1	0.0515423	0.228143	0.242788	0.474859	0.233566	0.26145	0.173454	0.137468	0.142205	0.223653	NA	NA	NA
AABR07058267.1	24.2011	28.6934	39.2435	28.9918	27.6074	17.7809	27.4871	25.2902	30.0236	23.701	0.656758	0.792239	-0.0715934
AABR07058287.1	1.8873	0.409078	0.526987	0.216341	0.30859	0.148042	0.137501	0.248539	0.117427	0.3166	0.0346249	0.190183	1.42103
AABR07058464.1	10.3665	32.2843	41.157	45.3332	33.518	37.8798	32.697	26.1152	28.3573	29.5356	0.416781	0.609135	-0.265195
AABR07058479.1	1.41963	1.47067	2.38318	3.59362	2.09589	1.80028	1.20961	2.13694	1.53128	1.34342	0.743365	0.851692	0.0880177
AABR07058539.1	18.727	9.67074	17.1525	21.2856	21.4513	10.0271	14.705	14.7212	13.0604	9.4804	0.509784	0.684566	0.17769
AABR07058831.1	1.38558	1.58118	0.764853	0.818471	1.33057	0.768735	1.275	0.893481	0.888505	1.03337	NA	NA	NA
AABR07058884.3	9.56573	5.48722	11.0163	7.58617	6.79795	5.26256	6.17196	7.1878	4.28745	6.25668	0.526394	0.696797	0.110072
AABR07058886.1	24.4841	12.8878	19.2947	16.2168	13.3028	12.2518	16.2742	13.4727	11.6937	13.6966	0.977115	0.988185	0.00444227
AABR07058985.1	6.38922	5.75369	10.2742	9.40703	5.76564	6.31429	7.11031	7.57707	7.23348	7.45686	0.0331069	0.187092	-0.293945
AABR07058985.2	0.617092	0.569053	1.00354	0.800513	0.75007	0.996828	0.865284	0.88789	0.691661	0.892565	0.00690351	0.135152	-0.563725
AABR07059159.1	1.57858	0.626222	0.964556	1.35783	1.00384	1.39752	1.03491	1.28774	1.07855	1.06624	0.0788945	0.254518	-0.437422
AABR07059168.2	4.68937	4.11091	7.66187	6.79423	5.50369	4.41502	5.081	5.73487	5.70935	4.41538	0.219186	0.41981	-0.171895
AABR07059198.1	18.7029	12.0862	24.5289	18.3779	11.9286	18.2633	13.6045	16.4782	13.5336	9.90855	0.499519	0.675918	-0.122364
AABR07059632.3	2.62127	1.24969	2.11077	1.83172	1.11947	1.01169	1.4522	1.2624	1.15055	1.25881	0.341545	0.54193	0.174692
AABR07059891.1	2.67529	4.82127	4.59068	7.30925	3.40964	2.42331	4.14141	5.55799	3.3215	3.81427	0.744274	0.852582	-0.0979022
AABR07060519.1	0.832684	2.63108	4.02866	2.91148	2.04863	2.20097	2.48147	2.59263	2.74888	2.87314	0.21262	0.412594	-0.404631
AABR07060522.1	117.032	22.284	80.4228	51.5974	27.7731	19.9857	26.8128	41.2957	26.0687	27.2276	0.0929178	0.273059	0.677702
AABR07060610.1	36.3511	16.9852	41.0218	33.7254	18.9508	14.0451	10.068	17.2048	12.4256	14.9559	0.00406209	0.128388	0.704236
AABR07060746.1	1.88141	1.85061	2.46176	3.25418	2.27944	2.03242	1.55942	1.50635	2.18687	1.43623	0.709376	0.829115	0.0822973
AABR07060778.1	100.507	108.608	147.67	149.006	91.9119	111	109.628	103.048	126.443	103.783	0.0553147	0.223542	-0.243992
AABR07060862.1	0.354218	0.565345	0.537461	0.583217	0.337623	0.241875	0.425237	0.274432	0.509786	0.295583	0.670065	0.801892	0.116478
AABR07060872.1	0.578261	0.176523	0.704452	0.26606	0.237193	0.202294	0.328808	0.235121	0.0481376	0.0865242	NA	NA	NA
AABR07060906.1	7.54549	9.07577	8.69253	7.11321	6.50404	13.521	11.3991	14.3451	11.2858	6.40595	0.00539466	0.134166	-0.865229
AABR07061382.2	1.15976	1.67396	1.80121	1.14004	1.51619	1.53468	1.58379	1.81675	1.46076	1.13048	0.145073	0.334855	-0.352573
AABR07061382.3	11.1542	4.7194	15.4534	8.93711	5.20323	8.73664	6.56896	5.8025	7.91987	5.69417	0.95863	0.978846	-0.0145643
AABR07061614.3	0.553094	0.532212	0.679651	0.668471	0.52443	0.27446	0.424864	0.378072	0.435402	0.208695	0.0834502	0.259971	0.446921
AABR07061707.1	12.0275	15.1774	33.4216	28.1549	15.4784	12.4428	17.2732	14.8248	11.2068	12.1319	0.317113	0.518911	0.237079
AABR07061822.1	11.7178	4.97352	6.42695	6.96078	5.56909	11.8064	8.31884	11.0409	7.5564	6.09455	0.0338265	0.189102	-0.673355
AABR07061860.2	0.627503	0.43399	0.461848	0.668657	0.544274	0.497349	0.36955	0.616593	0.315597	0.453811	0.834918	0.906861	-0.0541208
AABR07061869.1	6.79399	3.4699	4.10293	5.22993	1.89953	3.53465	2.46223	3.76588	2.52331	1.13387	NA	NA	NA
AABR07061902.1	2.0787	1.2641	2.0289	1.60336	1.07669	1.44865	1.6102	1.60093	1.37888	1.0767	0.333263	0.533758	-0.180407
AABR07062154.1	1.24133	1.26312	1.88188	1.84034	0.891054	1.24849	0.773064	1.00945	0.981686	0.804867	0.364928	0.563297	0.190996
AABR07062183.1	0.609096	1.38351	0.830537	0.784199	2.12912	1.17895	1.09501	1.19701	1.50912	1.04329	0.473152	0.655202	-0.310282
AABR07062344.1	67.5957	26.8412	85.9027	80.1184	33.2377	21.0343	29.8302	27.164	26.9103	25.7325	0.00631057	0.134166	0.758996
AABR07062466.1	3.44298	1.33863	2.62995	3.00056	2.2138	4.24816	1.31523	1.82872	1.90946	1.91795	0.570045	0.7292	-0.200406
AABR07062512.1	2.85436	4.98021	5.21097	6.63309	4.98523	4.69223	5.78121	4.94168	4.66676	4.21048	0.172277	0.368337	-0.300738
AABR07062513.1	2.07835	3.37127	3.74198	4.15648	3.65139	3.06491	3.54978	3.03293	3.08864	3.25753	0.233326	0.434848	-0.233013
AABR07062766.1	3.91961	3.08436	6.97499	6.48898	4.48981	4.52877	4.10372	5.39205	7.25451	6.14179	0.048479	0.213041	-0.508658
AABR07063082.1	1.96975	0.922791	0.67726	0.6075	0.912147	0.364659	0.67739	0.678134	0.277677	0.5303	0.100864	0.283899	0.702618
AABR07063152.1	1.93357	1.94947	1.1132	2.57996	3.2371	2.17959	2.88477	2.82883	2.12648	3.16963	0.110883	0.29546	-0.567409
AABR07063282.1	9.09599	4.22919	11.6117	9.00907	4.31888	4.55582	5.49187	3.37986	5.72035	4.14595	0.209573	0.408415	0.317665
AABR07063287.1	33.7087	14.2989	100.894	32.796	15.5934	12.8241	13.8962	11.0409	12.2065	12.7985	0.0140848	0.15183	1.18731
AABR07063421.1	448.99	269.991	334.309	303.929	494.171	334.998	288.999	352.407	308.345	283.583	0.759672	0.861574	-0.0662931
AABR07063424.1	125.047	67.0397	68.3168	69.8554	100.054	91.4574	87.3285	97.4068	75.0407	76.6341	0.199612	0.398981	-0.299411
AABR07063425.1	59.5322	30.1029	31.571	45.1527	61.7485	40.4973	43.6507	52.2989	38.5468	41.058	0.403377	0.597584	-0.225117
AABR07063544.1	157.272	35.2099	63.0054	56.9373	36.1387	45.9969	42.8585	34.4557	34.6837	41.5108	0.242992	0.443592	0.424974
AABR07063855.1	6.56678	4.70358	6.67401	5.13722	3.66387	3.85912	4.23737	3.65608	3.06352	3.86255	0.274507	0.477286	0.162599
AABR07064000.1	1.97821	1.31343	1.58411	1.49573	1.01969	2.00691	1.02521	1.01078	1.05064	0.858387	0.902513	0.946888	-0.0368076
AABR07064011.1	18.5772	5.57035	4.79879	10.6613	5.99976	7.67549	5.36439	7.06616	4.55709	2.66535	0.347265	0.547537	0.390931
AABR07064061.1	0.877585	1.59541	1.14419	4.3911	5.03315	3.61691	4.42996	1.81705	4.42634	4.81104	0.138907	0.326943	-0.833481
AABR07064111.1	3.01517	2.5024	3.21783	2.61923	3.17566	1.55336	3.77336	2.40723	2.27468	1.94208	0.900342	0.945948	-0.031579
AABR07064747.1	3.03682	2.46436	3.09938	3.60179	3.67928	3.59436	3.41792	4.64181	2.93249	3.14793	0.0477019	0.211825	-0.482819
AABR07064878.1	1.29668	1.9095	1.55048	2.32906	1.46334	1.59377	2.77261	2.24444	1.58925	1.68797	0.0374194	0.194807	-0.525682
AABR07064897.2	8.15177	4.876	6.7457	9.06407	10.2646	8.94058	15.8295	13.4222	10.6375	10.9941	0.00478359	0.13262	-0.926532
AABR07065042.2	47.0517	148.817	100.894	92.5316	109.119	117.777	112.287	120.932	138.595	123.034	0.083335	0.259971	-0.573645
AABR07065122.1	0.830914	3.84508	1.69013	1.51184	1.01086	2.20321	1.20112	1.18759	2.46181	3.72843	0.297657	0.500584	-0.563121
AABR07065135.1	734.494	445.981	723.927	825.9	439.958	439.471	407.484	432.047	451.498	460.619	0.203011	0.401954	0.159711
AABR07065406.1	69.7938	20.0694	39.4749	31.1995	19.7139	23.2109	22.7368	21.1804	20.2309	18.8151	0.183454	0.381182	0.38434
AABR07065420.1	2.99016	1.8591	2.72263	2.29651	1.81053	1.75914	2.08775	1.51452	1.91628	1.38778	0.590537	0.744522	0.0818602
AABR07065445.1	0.459725	1.0773	0.509534	1.35311	0.750587	1.95474	2.51631	1.86007	0.652841	1.43746	0.00943455	0.142298	-1.3242
AABR07065448.1	0.369644	0.251718	0.424137	0.526939	0.436883	0.456739	0.312582	0.325964	0.388979	0.257045	0.536688	0.703468	-0.140609
AABR07065498.1	1.30351	1.92325	2.41511	2.29969	2.32584	1.89547	2.66123	2.52753	1.95103	1.90425	0.0757938	0.250773	-0.409864
AABR07065531.26	0.462554	0.55451	0.499319	0.0857202	0.229259	3.27508	0.726423	0.719645	0.837495	0.627226	NA	NA	NA
AABR07065598.1	1.23864	2.41497	4.09809	3.93503	1.87098	2.61794	2.15365	2.26034	1.42391	2.62337	0.779654	0.873127	-0.0907574
AABR07065631.2	11.8124	1.91289	15.9462	1.28141	1.71357	0	5.0902	2.54789	3.12987	3.75049	NA	NA	NA
AABR07065923.1	6.5446	4.01372	6.59277	6.13726	2.81385	3.94974	2.87909	3.79651	2.37943	2.65166	0.125855	0.312245	0.35777
AABR07066510.1	0.508262	0.549043	0.570036	0.928451	0.743744	0.767316	0.541639	0.832376	0.555073	0.761408	0.139435	0.327755	-0.397387
AABR07066529.1	0.827473	0.27711	0.512867	0.641635	0.420919	0.165687	0.384724	0.353051	0.499404	0.224412	0.293842	0.49612	0.3644
AABR07066529.4	3.68135	2.49572	3.66827	5.35284	2.63667	2.42401	2.06082	1.41116	0.976617	0.998386	0.0125491	0.150723	0.811025
AABR07066780.1	6.72073	9.99353	14.0976	8.17346	12.2832	13.0505	14.3477	11.5568	8.36582	12.0752	0.0754184	0.250374	-0.530995
AABR07066800.1	13.0374	8.92197	8.08059	7.43901	6.46184	3.0456	5.05134	3.2027	5.17663	4.09405	0.0182495	0.158804	0.770186
AABR07066826.1	1.78353	2.48676	2.60439	2.30043	1.69725	1.40229	2.3528	2.24322	2.28199	1.62521	0.398956	0.593374	-0.191214
AABR07067267.1	4.1634	2.23488	3.9574	3.36847	3.06864	3.00201	2.51529	2.87917	2.30792	2.54108	0.930923	0.963116	-0.0125038
AABR07067506.1	1.50789	1.66861	3.37959	2.81244	1.83225	1.72716	1.37501	2.10302	1.99625	1.7413	0.837468	0.908251	-0.0493617
AABR07067556.1	108.696	471.25	326.951	188.203	555.013	63.2617	512.485	435.214	435.355	346.827	0.5722	0.730603	-0.334973
AABR07067600.1	3.38688	5.97633	4.52743	5.08909	5.12674	2.78597	4.36658	2.3386	4.8616	3.62445	0.650861	0.78846	0.129031
AABR07067749.1	5.58838	1.84205	3.22048	3.30522	2.47515	2.26175	1.68057	1.63568	2.72691	1.41884	0.209258	0.408136	0.398434
AABR07067759.1	7.16512	6.12681	4.09104	9.05342	7.74829	15.0062	5.37053	5.44043	2.75187	3.88638	0.602583	0.75316	-0.243748
AABR07067829.1	49.5045	17.1962	26.5187	34.3513	20.1087	22.6569	20.4957	22.5846	17.2974	16.3531	0.386653	0.583577	0.205006
AABR07068042.1	1.73295	1.79393	3.29153	2.17552	2.49362	1.27603	2.37036	1.20845	2.15925	1.27349	0.638748	0.779617	0.136055
AABR07068127.1	2.21103	1.45536	2.32317	1.61073	1.45486	1.14814	1.39193	1.38596	1.79457	1.45773	0.925366	0.95959	-0.0150687
AABR07068214.1	9.42026	9.16837	14.9695	14.8284	8.55052	9.78723	8.55564	7.41634	6.2334	6.77172	0.297056	0.499804	0.186259
AABR07068248.1	9.16352	6.84061	12.6753	11.7255	6.92081	8.94601	7.45244	5.0738	6.05716	6.54818	0.612314	0.760179	0.0974403
AABR07068285.2	3.84449	1.14031	2.19366	2.55603	1.53224	0.351828	2.00735	0.817842	1.7701	0.730915	0.177428	0.374552	0.633138
AABR07068341.1	42.6602	32.5393	64.084	53.3803	30.5153	30.8334	28.6264	27.1038	30.1567	28.3201	0.0679942	0.241728	0.2402
AABR07069227.1	0.960491	0.539867	0.861783	0.813702	0.468498	0.59935	0.39506	0.614214	0.570483	0.347315	0.5204	0.692647	0.162512
AABR07069454.1	0.351289	0.699714	0.49642	0.535684	0.52731	0.407298	0.437407	0.631189	0.666326	0.642391	0.196378	0.395287	-0.390538
AABR07069473.1	0.306408	0.297717	0.91528	1.03041	0.400041	0.511772	0.510543	0.411233	0.505165	0.364821	0.866182	0.926453	-0.0531085
AABR07070043.1	6.25815	5.83392	6.69973	6.66332	6.01555	6.54134	7.50514	6.37296	2.60955	3.415	0.788647	0.878417	-0.0725916
AABR07070441.1	106.357	67.5285	113.156	96.934	58.7635	48.6433	61.6089	67.5777	60.7986	58.8439	0.131407	0.318689	0.207564
AABR07070555.1	4.55138	5.77097	5.13646	9.91063	6.57951	6.1325	9.26974	8.2923	6.06605	8.33178	0.0389946	0.197792	-0.579057
AABR07071208.2	1.93818	2.20273	3.948	3.20352	1.66164	1.06287	1.97438	1.54418	1.83366	0.852384	0.124935	0.311023	0.465243
AABR07071395.1	0.604535	0.308755	0.985723	0.736826	0.507066	0.530746	0.438184	0.376977	0.420986	0.504463	0.761525	0.862334	0.075028
AABR07071482.1	2.88931	0.473669	0.882131	2.49874	0.954701	1.49276	0.756258	1.05151	0.904185	0.580433	0.526303	0.696746	0.308574
AABR07071661.1	0.259714	0.399159	0.560712	0.617667	0.443382	0.228717	0.407869	0.347353	0.226409	0.320869	0.396886	0.591319	0.231079
AABR07071745.3	23.0487	5.10105	5.08921	7.84862	7.42545	8.40329	2.88445	4.38804	6.43362	4.53184	0.289909	0.492324	0.519931
AABR07071876.1	1.6082	0.84297	1.99352	2.35287	1.51026	0.536687	0.99695	1.33073	1.48143	1.10184	0.443275	0.631626	0.237681
AABR07071898.1	7.04581	10.5872	12.4022	16.7408	8.96935	6.48967	7.77473	6.04879	6.98281	4.0228	0.0602984	0.230479	0.487278
AABR07071966.1	9.57588	2.39276	2.72824	2.91949	1.99033	4.70072	3.0926	4.78058	2.05073	2.84831	0.67931	0.808881	-0.188536
AABR07072207.1	7.85095	2.78964	5.00439	4.48492	3.14154	2.92288	2.20575	3.25564	1.56494	2.6566	0.0880996	0.266174	0.512886
AABR07072266.1	2.16081	1.9926	4.24101	2.88317	1.92776	1.55278	2.71477	2.12324	2.86905	2.6566	0.321229	0.522391	-0.226454
AABR07072371.1	1.50857	0.460512	1.28644	0.954381	1.03131	0.263871	0.306354	0.357806	0.690697	0.846465	0.0992863	0.282103	0.716116
AABR07072400.1	10.944	2.93944	7.38237	8.86079	4.529	4.58126	4.12992	4.17622	2.43681	3.80369	0.132079	0.319402	0.466899
AABR07072440.1	4.47904	2.64913	4.72895	5.06618	2.60273	3.23174	2.27397	2.50411	2.23716	1.50793	0.132939	0.320371	0.35621
AABR07072539.4	2.94376	1.10523	2.04283	3.15631	1.66747	1.73322	1.11449	1.60125	1.01523	0.855375	0.170627	0.366204	0.414175
AABR07072711.1	0.0759846	0.301298	0.268442	0.274587	0.188304	0.184688	0.171538	0.124439	0.229295	0.130512	NA	NA	NA
AABR07072897.1	13.0485	52.5429	50.7936	62.8716	49.5828	103.421	130.637	99.724	84.4392	105.77	0.00122585	0.108978	-1.51002
AABR07072995.1	8.46787	4.3248	6.32833	6.15632	3.71272	2.4781	2.87707	3.8403	2.94843	1.76653	NA	NA	NA
AABR07073038.1	125.66	56.2781	87.8414	87.9473	58.7987	54.0877	56.4573	54.46	52.8796	55.6726	0.151435	0.342249	0.243267
AABR07073038.2	4.58787	3.27974	4.25526	3.67927	3.21971	2.16246	3.20402	2.6929	2.76891	2.48847	0.230953	0.432471	0.178393
AABR07073039.1	16.8543	7.25306	15.713	12.1033	9.51386	11.4289	6.20368	7.01555	7.91162	6.22151	0.233109	0.434848	0.287441
AABR07073181.1	6.59785	4.57958	5.86224	5.56486	4.88756	3.41601	4.80461	5.21508	4.40812	4.37681	0.829975	0.903973	-0.0264389
AABR07073186.1	43.5403	15.1537	27.2909	27.7204	6.61329	7.56981	7.03083	11.3859	8.47673	8.76091	0.0165936	0.155995	1.07442
AABR07073453.1	2.53948	2.50332	1.61707	3.15646	1.88908	2.29949	2.18761	2.72886	1.93374	2.42063	0.160312	0.354682	-0.303855
Aacs	2.04231	0.662409	0.90397	0.92401	0.558479	0.410816	0.298616	0.4844	0.204015	0.328506	0.00572281	0.134166	1.19228
Aaed1	3.52223	7.37654	9.83827	8.44782	6.29047	7.01378	7.40584	8.6954	6.8868	7.29451	0.0929351	0.273059	-0.412769
Aagab	9.86393	8.83725	16.1359	11.9316	8.6528	6.96097	9.72232	8.11083	9.56493	8.88718	0.967247	0.98313	-0.00532217
Aak1	3.66558	2.90891	6.86483	7.48119	3.18672	2.4868	3.21239	2.76575	3.0302	3.27345	0.131497	0.31877	0.308472
Aamdc	11.8842	38.3682	20.918	32.1217	38.8504	41.1639	42.1047	43.4492	38.2276	33.2586	0.0533821	0.220624	-0.738844
Aamp	97.4787	70.9929	126.118	118.72	78.9138	68.8353	60.1213	64.221	70.5536	71.2259	0.120728	0.306195	0.186281
Aar2	3.07173	2.31268	3.03585	2.63026	2.1286	1.8057	2.02203	1.93511	1.89893	1.5322	0.13772	0.325615	0.178674
Aars	31.361	13.6494	25.1481	25.0363	18.1011	16.5735	14.2844	14.9823	15.0251	14.5929	0.169718	0.365208	0.218718
Aars2	2.10532	3.48484	4.26102	4.83838	3.95882	3.96385	3.90957	3.79746	4.07025	3.56894	0.0778071	0.253112	-0.380112
Aarsd1	3.26377	3.12256	4.27586	5.1865	3.41054	4.44933	3.21953	3.34734	3.47995	3.65119	0.0882321	0.266174	-0.269522
Aasdh	1.49135	1.05499	1.76426	1.30238	0.897804	1.00175	1.23522	1.19108	1.62753	1.13765	0.0919401	0.271839	-0.289055
Aasdhppt	21.1111	17.4745	31.8159	28.923	17.7297	17.2104	18.1312	16.443	18.0247	15.6538	0.43398	0.623528	0.0834726
Aatf	95.6931	18.3484	28.2686	24.2053	17.582	18.6695	16.5413	17.2433	16.8303	16.2703	0.102161	0.285469	0.734223
Aatk	0.140906	0.330749	0.336896	0.3181	0.266656	0.200348	0.176024	0.264326	0.237084	0.240864	0.980263	0.99017	-0.00689423
Abca1	0.745531	1.23388	2.78231	2.47723	1.70213	0.55403	1.55655	0.905567	1.54531	1.30155	0.489435	0.66837	0.241875
Abca2	1.06958	1.79546	2.65396	2.86919	1.52809	1.53699	1.92753	1.71506	1.77309	1.69954	0.431713	0.62211	-0.164029
Abca3	1.54682	1.40631	2.16364	1.78453	1.22018	1.02223	1.42845	1.30585	1.30609	1.04382	0.626108	0.769903	0.0585366
Abca4	1.59061	0.142339	2.27583	2.71747	0.111957	0.310324	0.181067	0.101731	0.10982	0.0646636	0.00663645	0.135013	2.65521
Abca5	2.76014	0.744958	1.6797	0.982468	0.955118	0.282793	0.634345	0.673904	0.594212	0.392534	0.00776913	0.136323	1.10484
Abca7	2.12827	1.30189	2.98497	1.77484	1.11382	0.813034	0.949771	1.01641	1.00923	0.853236	0.00345041	0.128388	0.617525
Abca8	0.0831286	0.439502	0.511222	0.379998	0.457796	0.644223	0.467804	0.721537	0.652217	0.400792	0.0434449	0.204779	-0.931964
Abca8a	4.78649	10.423	10.093	10.2319	12.3449	12.29	13.5482	15.8895	15.3608	15.9582	0.0053266	0.134166	-0.903318
Abca9	0.622186	0.948601	1.66621	0.973669	1.00965	1.18645	1.43311	1.23632	1.41858	1.53489	0.00519718	0.134166	-0.731548
Abcb10	1.22375	1.83936	1.98056	2.64864	1.55688	1.32781	1.6495	1.62044	1.39024	1.65408	0.731756	0.845255	-0.064449
Abcb1a	1.81917	1.53795	2.60669	2.7866	1.51641	1.44184	1.82054	1.76879	1.6392	1.61118	0.609005	0.758379	-0.0585571
Abcb6	5.23139	6.82978	8.40328	8.83333	7.37408	8.15217	7.80063	8.38663	7.57188	8.56736	0.0075993	0.136323	-0.47555
Abcb7	4.06185	10.5261	9.34413	11.8688	9.9443	10.0025	10.3918	11.7045	11.7897	10.8006	0.0538392	0.221189	-0.564641
Abcb8	1.8281	3.49977	3.98637	4.66051	3.47271	3.25264	3.97895	3.6746	3.32252	3.49876	0.12502	0.311115	-0.351426
Abcb9	0.0827105	0.311189	0.491876	0.478228	0.483734	0.251731	0.384809	0.398235	0.279542	0.529375	0.444859	0.632922	-0.328898
Abcc1	3.8727	3.44029	3.78797	5.09003	2.89253	3.81837	3.7714	3.70916	3.35671	2.76711	0.126039	0.312498	-0.213848
Abcc10	0.134749	0.0948887	0.230811	0.0919407	0.0971441	0.0621381	0.158713	0.23472	0.218099	0.129565	0.0795386	0.25546	-0.670584
Abcc3	0.930722	0.369609	1.14023	0.696877	0.360856	0.380736	0.556963	0.549462	0.493768	0.358263	0.482166	0.662789	0.18026
Abcc4	0.847543	1.68152	2.34461	1.98517	1.9388	1.202	1.58306	1.74939	1.50126	1.5505	0.643099	0.78238	-0.112905
Abcc5	7.65607	6.51215	6.60038	6.82967	6.52384	7.9572	9.69075	8.45264	7.97595	7.7552	0.000460079	0.102394	-0.612271
Abcc8	0.634093	2.25688	0.902749	2.00994	2.09207	2.44235	2.2796	2.67362	1.99343	2.079	0.0612956	0.231714	-0.794867
Abcc9	9.03276	21.5485	13.2743	23.1025	21.9074	21.3785	23.4703	25.029	22.4555	21.4535	0.0475412	0.211403	-0.637226
Abcd1	0.907778	1.41399	1.18521	2.00777	1.77526	1.86442	1.50504	1.69673	1.34586	1.6377	0.0920308	0.271927	-0.452727
Abcd2	0.0162903	0.229838	0.148674	0.181134	0.218	0.227241	0.297405	0.328145	0.452256	0.326927	0.0285374	0.176711	-1.30973
Abcd3	18.7066	37.5581	27.6208	33.3014	36.4036	29.0605	34.7858	37.3258	35.6074	41.1706	0.066837	0.240045	-0.497932
Abcd4	0.841879	0.677534	1.35192	1.0212	0.521583	0.473149	0.811311	0.902447	0.715957	0.902896	0.45256	0.639028	-0.168495
Abce1	26.511	9.70919	18.4787	13.5584	8.95574	9.04505	10.4112	10.7849	9.61581	9.02346	0.218305	0.418886	0.285901
Abcf1	198.155	150.348	171.412	198.397	144.349	143.137	126.905	141.754	133.011	136.162	0.999047	0.999657	0.000146722
Abcf2	47.516	30.0059	47.2518	44.0523	29.9148	23.8847	27.8793	24.676	26.9032	26.6345	0.0265814	0.171487	0.252551
Abcf3	13.7812	14.2143	16.4179	18.2276	14.1028	12.5138	12.7673	12.9723	11.8681	13.5671	0.549519	0.713233	-0.0660425
Abcg1	2.13116	1.45716	3.43466	1.89445	1.93508	0.629873	1.50338	1.38472	1.19907	1.71042	0.13863	0.326891	0.391386
Abcg2	0.229311	0.543753	0.462926	0.127487	0.154246	0.16617	0.453369	0.225324	0.306447	0.302062	0.611483	0.759837	-0.240185
Abcg3l1	0.693738	0.828058	1.0189	1.35208	0.788133	1.00826	0.716123	0.911456	0.705659	0.617276	0.602227	0.75316	-0.109005
Abcg3l3	1.70594	4.7315	5.13825	4.0977	4.05419	5.50547	5.33245	4.36262	4.92352	4.57906	0.0373733	0.194763	-0.639838
Abhd1	21.2756	13.1809	20.9347	18.1824	13.863	10.602	13.1725	11.4113	11.9012	12.5886	0.0860005	0.263587	0.19538
Abhd10	1.17551	1.97362	1.91892	2.57807	2.07334	2.03558	2.01478	2.27031	1.74183	1.96116	0.11163	0.296039	-0.363303
Abhd11	4.96553	3.12746	3.1202	3.79722	3.38523	3.06137	3.72185	3.83779	2.60595	3.89625	0.260513	0.463016	-0.223351
Abhd12	7.8792	11.5657	11.398	12.7759	11.0009	10.226	12.2018	12.1518	10.3461	9.83637	0.074093	0.248403	-0.317884
Abhd13	1.29706	0.915952	1.98969	1.34734	0.773984	0.719622	0.738741	0.905574	0.700413	0.768327	0.0596258	0.229513	0.3361
Abhd14a	1.32353	1.25101	1.5099	1.25704	1.43498	1.43365	1.49396	1.55791	1.34796	1.77976	0.0139033	0.15183	-0.491825
Abhd14b	1.07603	1.80134	1.91697	2.43892	1.54526	2.22177	2.20981	1.66731	1.56526	1.66113	0.0808929	0.25683	-0.423921
Abhd15	0.203108	0.754537	0.854226	0.548465	1.07858	0.40475	0.649337	0.719902	0.840559	0.723949	0.575472	0.732998	-0.236247
Abhd16a	5.14312	7.38558	8.35961	7.95512	8.26481	10.6526	8.24647	6.72231	7.50174	7.14207	0.0516057	0.218519	-0.438326
Abhd17a	4.2738	3.66307	4.90479	5.08043	4.65246	3.01536	2.74575	2.56551	3.73305	2.93347	0.113472	0.298085	0.25461
Abhd17b	1.18133	0.573172	0.995206	0.798224	0.801696	0.299616	0.599379	0.598252	0.701995	0.621037	0.265852	0.46941	0.279741
Abhd17c	1.0942	0.342687	0.656432	0.60833	0.470699	0.536712	0.729509	0.50716	0.423642	0.447922	0.733017	0.84634	-0.0962441
Abhd18	0.781292	5.91545	2.1226	3.29965	5.68628	4.71057	6.39325	5.79149	6.85791	6.75809	0.0733166	0.247798	-0.992985
Abhd2	11.3751	1.22924	4.01603	2.47033	1.5306	1.39462	1.21682	1.40808	1.15314	1.79553	0.0447894	0.206437	1.16215
Abhd4	6.44624	7.70605	13.0325	12.3158	7.78926	5.83567	8.24663	6.97221	8.70108	6.83977	0.951648	0.975283	0.00991434
Abhd5	9.0764	5.54254	10.0865	8.74931	5.78759	4.26579	5.69874	5.19827	4.77581	4.83866	0.0170524	0.157806	0.297305
Abhd6	2.26413	3.65927	7.00481	5.1344	3.39608	2.38009	4.52652	2.1467	2.82882	2.26223	0.391305	0.587092	0.237842
Abhd8	0.247568	0.39848	0.331296	0.475474	0.435041	0.285409	0.344614	0.276436	0.271663	0.549333	NA	NA	NA
Abi1	10.5889	5.87946	10.0022	9.57727	5.67479	3.79595	5.49124	5.30903	5.23903	5.88551	0.0420564	0.202742	0.32942
Abi2	5.89464	5.84118	5.8369	7.1148	5.75993	4.35018	5.40925	6.08108	5.78002	5.468	0.277075	0.479667	-0.153877
Abi3	8.18515	4.24065	6.03811	5.18159	4.73852	2.777	3.30273	3.67373	3.35241	2.5059	0.00940679	0.142044	0.521569
Abi3bp	5.50565	8.8197	11.6614	10.1725	10.2746	5.33486	7.43998	7.43944	8.11396	6.9485	0.711535	0.830746	0.0752105
Abl1	9.54049	6.30549	14.2208	10.6373	7.25487	5.39467	5.68788	6.05498	5.37936	5.36618	0.00475027	0.13262	0.403626
Abl2	2.36426	0.911725	2.01784	1.58661	1.01202	0.787408	0.759473	0.610122	1.08099	1.01036	0.0537344	0.221189	0.508494
Ablim1	17.5377	40.706	38.2847	50.4989	35.3765	26.2613	28.9669	30.6022	33.3422	36.1729	0.723348	0.839251	-0.0899887
Ablim2	0.397091	1.36707	0.692773	2.84543	1.36311	1.82776	0.822826	1.45237	1.20716	1.30825	0.498672	0.67564	-0.319735
Ablim3	10.1832	14.3463	14.4406	19.9979	12.3053	12.0235	17.4995	15.9348	17.1184	13.2639	0.0332842	0.187584	-0.418656
Abo	0.526698	1.2105	1.43134	1.30643	1.00404	0.770682	1.22483	1.04835	1.09219	0.747168	0.561083	0.721746	-0.160468
Abr	8.52112	7.01046	12.4371	13.3892	7.68648	5.77743	6.26042	5.53174	5.80468	4.55115	0.00431662	0.129754	0.443694
Abra	103.821	153.505	147.757	378.081	134.578	344.641	169.307	100.211	104.805	72.3561	0.726703	0.841418	-0.163218
Abracl	21.4806	8.02788	22.0588	16.1646	9.32629	8.69677	9.27918	10.0245	9.13306	7.8084	0.0781105	0.253328	0.38415
Abt1	20.4184	8.32131	12.3813	10.2001	7.85107	8.45451	7.91405	7.86801	8.9508	6.98678	0.367222	0.565508	0.200762
Abtb1	3.21545	5.03415	6.14266	7.16386	5.029	4.40988	6.5366	5.11379	5.73561	5.42599	0.0771254	0.252593	-0.369061
Abtb2	2.19243	0.970444	1.58353	2.29966	1.41989	1.59404	2.47044	2.77189	1.58784	1.40323	0.0306218	0.181245	-0.56796
AC094053.1	20.5492	9.49122	8.2011	8.61672	9.42048	7.75215	5.38907	5.56318	4.98919	12.3702	0.392438	0.588514	0.306233
AC094212.1	1.84164	3.03264	1.31674	3.55919	3.17302	3.44758	4.0801	4.82567	3.49324	4.23348	0.0132496	0.151184	-0.916083
AC094348.3	44.6895	32.4033	55.0329	48.1765	38.5617	31.9524	37.598	30.6133	38.8388	31.2115	0.934168	0.964981	0.00896794
AC094421.1	1.8727	1.347	2.53613	2.1864	1.39227	2.01862	1.65431	0.828065	1.24325	1.11733	0.788049	0.877991	0.0754558
AC094643.2	7.23944	6.8984	7.81485	8.18939	6.52841	5.67412	6.3952	7.03948	7.22134	7.47161	0.110405	0.295242	-0.215769
AC095078.1	0.0923525	0.408783	0.326267	1.4034	0.793404	0.156154	0.398848	0.514232	0.445899	0.267158	NA	NA	NA
AC095947.2	326	153.848	292.162	335.831	218.605	181.628	169.402	157.811	139.606	146.919	0.0312503	0.182576	0.367987
AC096239.2	31.7035	11.136	12.1182	13.2088	10.6506	12.282	12.6552	13.3085	15.2524	12.066	0.790931	0.880058	-0.0773091
AC096404.1	1.52157	0.777113	1.37833	2.60286	2.26244	2.07799	2.75719	2.07016	2.11918	2.15848	NA	NA	NA
AC096601.1	3.26213	5.41472	8.10991	7.0529	5.92838	3.52396	7.4711	6.82634	3.42715	4.71836	0.632867	0.775285	-0.138179
AC096792.1	0.00201773	0.179739	0.00475222	0.0852545	0.16001	0.14329	0.369556	0.210161	0.321488	0.229828	0.0774861	0.252803	-1.71999
AC096809.1	5.74186	15.3369	15.2721	21.465	14.8509	10.0015	13.4872	14.6563	13.981	15.8941	0.447883	0.635103	-0.228195
AC097038.2	5.2837	4.58867	4.48941	5.87502	5.63538	5.68266	5.27805	5.91475	4.44019	4.20814	0.155533	0.348097	-0.296811
AC097153.2	0	0	0.92316	3.68032	0.172685	2.92713	0	0.342353	0	0	0.970085	0.984383	0.0549921
AC097745.1	2095.28	1982.52	3230.96	2663.02	2069.05	2013.77	1858.6	1978.39	2154.2	2015.67	0.413201	0.605813	-0.0910662
AC097890.1	165.717	102.47	137.476	139.208	95.5357	107.646	81.9448	87.2115	100.225	90.8527	0.496183	0.673798	0.0963748
AC098459.1	2.46533	1.32907	2.00992	3.16297	2.25583	1.7636	1.48912	1.67709	1.60235	1.64578	0.628244	0.771315	0.10511
AC098750.3	12.9887	9.50597	16.7524	14.9008	11.3085	5.40331	7.44694	4.38934	4.89421	6.93324	0.000727171	0.102394	0.810368
AC099089.1	30.6146	30.2736	46.4077	60.1147	34.2216	27.4656	28.5789	35.6828	25.3565	29.3245	0.560286	0.721357	0.100363
AC099104.1	18.0273	43.45	38.678	39.266	44.5527	14.7188	54.3924	41.0089	68.261	29.736	0.270395	0.473377	-0.459393
AC099294.13	31.266	15.4972	19.9438	21.0039	15.8194	32.2152	14.1935	15.6812	12.1868	8.83267	0.92283	0.957718	-0.0345117
AC099294.7	44.7665	24.2755	20.583	30.3419	19.8012	40.4854	15.9654	22.7827	15.5003	13.35	0.93907	0.967659	0.0271279
AC099294.9	11.5874	16.3194	12.405	13.2746	11.4862	17.366	19.8518	9.66076	7.20522	2.28545	0.848808	0.915411	-0.091221
AC099449.1	0.423588	0.542746	0.708855	0.966776	0.707186	0.932974	0.919063	0.832447	0.672757	0.41114	NA	NA	NA
AC099450.5	36.7986	10.2579	20.8403	14.9925	11.9735	18.1675	11.2493	19.0455	12.5456	11.8844	0.977411	0.988332	0.00946223
AC103024.1	6.6585	4.47354	5.74085	6.47822	5.30389	4.52351	5.32181	4.67338	3.44451	3.86955	0.753187	0.857927	0.0545724
AC103090.1	7.49081	6.30701	11.8896	8.14808	4.84268	3.71714	5.56233	6.4005	4.32436	5.82956	0.396539	0.591093	0.204846
AC103170.2	78.5213	68.7517	203.305	164.917	84.388	69.4013	78.4729	62.0887	67.6543	73.1345	0.119765	0.304861	0.368682
AC103221.1	11.0702	7.0642	9.99458	11.2013	9.62016	6.13013	5.38942	6.59914	7.2602	6.00448	0.0583145	0.227807	0.299278
AC105645.5	22.7912	12.8747	20.0825	14.1773	12.797	6.66977	16.7074	11.9022	14.8132	12.9671	0.848399	0.915358	0.0469155
AC105648.11	13.3805	3.98641	5.05037	8.01124	3.74107	3.91577	2.42464	6.40539	4.96957	2.04702	0.329825	0.531103	0.426183
AC106292.2	4.58461	3.72906	6.27566	3.89952	3.28222	4.84493	4.19997	3.48456	2.88519	3.23059	0.462228	0.646315	-0.136468
AC106648.1	3.51132	1.55423	3.85932	3.90429	1.34586	3.08729	1.81975	2.71421	2.59953	1.47285	0.679652	0.808881	-0.125517
AC108574.1	2.09281	0.782603	0.78185	1.03512	0.729668	1.62899	0.892501	1.97842	1.0453	1.29171	0.0610583	0.231576	-0.681303
AC109096.1	75.692	90.4102	71.1859	63.5339	79.176	54.2348	64.4285	73.349	73.4913	54.3312	0.836983	0.907977	-0.0406563
AC109100.1	108.445	92.6262	116.781	133.878	103.003	94.9065	97.134	96.0252	86.6027	82.7516	0.573875	0.731674	-0.0606634
AC109427.1	8.62866	4.19707	7.03471	4.84988	3.00778	2.64539	3.01546	4.19274	3.43361	3.08585	0.16128	0.355612	0.389838
AC109542.1	13.6646	3.91688	8.23968	7.96303	4.8959	6.26332	4.45998	2.99276	4.0738	5.17925	0.258437	0.460825	0.368882
AC109743.1	20.7438	14.8932	23.265	18.26	11.6278	9.86473	14.398	12.2542	7.75016	10.9836	0.106737	0.290753	0.323522
AC109877.1	175.224	69.2261	133.75	125.275	73.1507	72.4006	67.961	83.2541	54.2511	65.887	0.0947852	0.275842	0.368606
AC109958.1	58.2699	49.2836	66.3577	68.6887	46.885	49.8717	45.9249	48.3628	41.4128	43.365	0.896952	0.944118	-0.0121795
AC110709.2	0.0852844	0.212342	1.00432	0.806046	0.190215	0.892256	0.502259	0.335207	0.79781	0.462584	NA	NA	NA
AC111292.2	18.5269	4.93556	10.1007	5.34083	3.74107	6.74383	5.85956	8.59671	2.89891	5.95498	0.775885	0.871058	0.125037
AC111292.7	23.6552	6.02058	13.3712	7.10169	4.92424	9.29938	8.08002	11.1571	3.99745	7.95499	0.886678	0.937776	0.0615908
AC111831.2	4.13778	2.13151	2.0163	3.96626	2.82874	2.7141	2.60489	2.10302	2.15282	1.31565	0.644659	0.783987	0.139981
AC113837.10	110.992	35.1786	60.0279	45.7087	36.4028	35.1013	25.5006	36.6234	28.7795	19.3242	0.0628553	0.233783	0.62507
AC113837.4	47.5237	10.1916	36.0083	30.3126	19.72	24.2935	12.1497	19.5478	16.4532	10.3907	0.274669	0.477441	0.402032
AC113837.5	99.3137	25.2687	48.6595	31.8388	22.2763	28.0385	14.0884	39.5334	14.8753	14.1551	0.158853	0.352513	0.66147
AC113837.8	47.4418	9.51724	13.3953	12.9564	14.5759	15.1286	10.1301	12.2676	5.35813	11.1357	0.288108	0.490726	0.505953
AC113837.9	49.9063	10.0116	14.0912	13.6295	15.3331	15.9145	10.3126	12.9049	5.63648	11.7142	0.281381	0.484221	0.514336
AC113901.1	1.98413	0.85915	1.11748	0.95921	0.855138	0.92988	1.2193	0.593367	0.312386	1.0294	NA	NA	NA
AC115322.1	0.368401	0.951221	1.80764	1.50198	1.27815	2.88096	3.97759	2.83563	2.37163	2.59767	0.000627961	0.102394	-1.65705
AC115371.1	19466.2	58501.2	13818.4	26004.1	58013.3	67718.7	63710.1	60857.8	66419.9	70951.8	0.0415916	0.201985	-1.10879
AC115415.1	11.2362	19.8164	20.2614	23.4257	17.4034	22.2641	29.7777	21.3917	27.5494	17.9027	0.0158116	0.154489	-0.68934
AC117058.1	11.0201	6.67674	10.1001	8.79735	8.46897	6.76619	5.56006	5.97775	7.84474	6.04045	0.342438	0.542428	0.140644
AC117101.1	2.69669	1.76836	1.52903	1.88794	1.08907	1.39324	0.35292	0.785129	0.60279	0.758432	NA	NA	NA
AC117889.1	0.908722	0.507318	1.09905	0.673614	0.908907	0.498327	0.781053	0.466572	0.484208	0.648309	0.484037	0.664386	0.165564
AC118165.1	1.77264	1.38153	2.07626	1.16566	1.70048	1.11189	1.25722	1.60135	1.47246	1.30265	0.742037	0.850844	-0.0628299
AC118490.1	10.3357	2.98955	8.62849	6.05342	4.88943	4.72373	2.84458	3.61996	3.35981	2.57547	0.061385	0.231864	0.555898
AC118841.1	5.82619	3.56896	8.69879	8.32914	7.11605	4.48581	6.12709	6.33828	3.76744	4.40162	0.808931	0.890949	0.0581987
AC119015.1	8.75737	9.01001	11.4208	16.4169	9.86473	9.54526	7.11808	8.14286	9.65337	7.02688	0.706173	0.827275	0.0676169
AC119015.2	5.40574	6.751	9.09413	10.0465	5.51167	7.4428	9.2778	6.29823	5.22004	6.86945	0.186272	0.3841	-0.287856
AC119336.1	8.90417	3.2844	8.98775	8.01484	3.36247	3.7639	3.49591	3.74973	3.58262	3.21976	NA	NA	NA
AC120246.2	6.16081	3.21418	4.0326	5.43944	2.95503	2.17128	2.77295	3.10947	2.84172	2.3549	0.0653548	0.237033	0.363685
AC120246.3	4.56886	5.46735	7.57006	7.73842	6.37219	5.59183	5.38141	6.05551	5.89965	5.59027	0.280707	0.483581	-0.186399
AC120291.1	9.47633	3.59532	8.60874	9.0316	5.36779	5.49361	8.61041	5.05486	7.1899	5.58055	NA	NA	NA
AC120292.1	30.1973	7.77113	18.1939	10.1511	10.094	5.78868	9.92588	10.3508	6.78139	7.99909	0.16574	0.360848	0.534971
AC120448.1	10.1828	4.85696	19.6412	12.1033	11.6603	3.33962	4.34257	8.79819	3.81453	6.47545	0.0541061	0.221592	0.734885
AC120692.1	25.9297	26.0154	22.3925	16.1457	26.7316	23.2369	27.2835	30.235	24.6216	20.6277	0.13241	0.319626	-0.394038
AC120712.4	0.839378	0.788108	1.07833	0.791905	0.882481	0.79027	0.734002	0.824785	1.30485	0.882967	0.0954408	0.277197	-0.381119
AC120727.1	109.132	28.7045	50.085	37.0009	25.5257	24.9715	21.3536	21.3492	22.9117	21.2844	0.0336201	0.188294	0.786507
AC120949.1	19.0804	8.68021	19.9728	15.7939	6.72493	13.4425	9.23919	11.4575	8.95655	9.65928	0.954912	0.977052	0.0149022
AC120949.6	15.4025	8.80146	17.9895	12.7745	6.2574	12.9682	8.17863	10.6687	6.85758	8.21736	0.979295	0.989551	-0.00659524
AC121204.1	3.69973	4.44787	4.1955	3.45355	2.35441	2.43276	3.98111	3.23147	3.30799	2.67565	0.625645	0.769636	-0.108601
AC121639.1	16.7142	11.447	15.1822	13.1453	12.1737	7.81921	14.1648	12.3678	12.8554	11.7745	0.49053	0.668944	-0.113649
AC123471.1	3.72538	3.56835	2.97188	3.87506	3.01783	2.84473	3.16118	2.2436	2.70772	2.54211	0.880242	0.933894	0.0265926
AC124896.1	6.37325	9.59005	13.3903	11.3244	10.3152	16.405	9.63018	14.6227	10.9762	11.9575	0.0100902	0.142975	-0.658806
AC125982.1	20.4479	15.3836	36.8746	34.6672	15.5199	22.3364	16.0563	11.4719	14.7439	12.6649	0.276842	0.47949	0.266123
AC126148.1	7.15161	6.34985	7.3067	8.29771	6.15051	5.57416	5.11069	5.87458	5.51041	5.07495	0.71627	0.833753	0.039582
AC126581.1	1.10005	0.521698	2.40581	1.74737	1.14238	0.465004	0.740392	0.823561	1.13813	0.681907	NA	NA	NA
AC126877.1	14.3925	20.6765	22.3011	29.7603	22.7769	31.0597	24.3872	22.0817	23.1634	23.5564	0.0401662	0.199644	-0.508457
AC127076.2	5.76045	2.22363	5.34405	4.02182	2.15792	1.33784	1.95263	1.64544	1.69787	1.72573	0.00318954	0.127785	0.832504
AC128207.1	3.27723	3.10845	3.52004	3.48382	2.14196	4.1103	3.52072	3.32642	3.0864	3.16448	0.0124846	0.150723	-0.49452
AC128212.1	0.544786	0.602851	0.908862	1.00959	0.810049	0.806007	0.534728	0.312267	0.60279	0.590986	NA	NA	NA
AC128394.1	0	0	0	0	0	0	0	0	0	1.18545	NA	NA	NA
AC128747.1	19.4404	21.9072	33.815	29.3503	20.6852	19.6773	15.3352	23.8343	22.8199	20.1217	0.740659	0.850392	-0.0579742
AC128792.1	40.7048	18.768	32.4557	32.0593	20.5951	12.636	26.9684	20.6235	18.6808	15.4088	0.259753	0.462229	0.258427
AC128792.2	45.7621	17.6334	35.7664	34.2252	17.6861	11.7447	25.8274	24.8921	18.2481	15.6611	0.302724	0.505709	0.275246
AC128848.1	41.3286	17.0072	189.354	100.596	16.8993	4.5859	4.25938	1.84015	5.69013	3.64272	0.000104002	0.0909806	3.68405
AC129370.1	1.33927	0.602851	1.87119	1.46391	0.697542	0.921151	0.855564	0.55762	0.739788	0.44324	0.239551	0.439942	0.364194
AC129753.1	3.5386	1.62733	2.70592	3.78133	1.8222	1.86491	2.54406	1.35471	1.5532	1.49559	0.360511	0.559271	0.24375
AC130253.1	374.338	196.477	548.351	402.275	217.947	206.675	208.414	186.601	162.753	201.175	0.0258571	0.171159	0.446402
AC130391.3	54.5261	34.3713	101.199	92.531	35.4522	26.0018	33.6711	37.0425	40.7304	34.5263	0.052858	0.21992	0.474499
AC130940.1	13457.7	4079.1	3779.9	6719.5	6044.65	23085.9	4187.7	3888.41	4088.16	4090.81	0.360561	0.559271	-0.572463
AC131360.1	0.753945	0.618999	0.973781	0.662546	0.602715	0.524316	0.486984	0.752787	0.61649	0.527666	0.852038	0.91786	-0.0363887
AC131537.1	73.09	33.6397	53.613	47.7915	33.018	31.3571	29.6385	33.6586	24.6676	26.6661	0.06309	0.234191	0.361364
AC132539.1	8.58171	2.1729	5.99506	5.01366	0.720917	0.368907	1.97019	1.5007	1.49234	0.946725	0.0255754	0.170858	1.42247
AC132671.2	1.33765	2.66439	8.66378	3.4209	1.32597	2.03558	2.99352	1.05151	4.03654	1.16087	NA	NA	NA
AC132720.1	4.60973	3.6345	2.10354	2.53078	2.99874	2.04602	3.76675	3.76522	3.89495	4.31306	0.150647	0.341237	-0.454322
AC133270.1	2.57497	6.79974	6.89165	6.11672	6.38124	8.38616	7.30655	7.13056	6.07499	7.17379	0.0442639	0.205459	-0.637892
AC133316.1	0.805785	1.88241	0.52717	1.29417	1.065	4.76861	3.47999	2.19938	3.13403	2.42811	NA	NA	NA
AC133403.1	7.41411	5.74303	7.87294	6.80829	5.85419	4.81453	5.26972	5.52672	5.23069	5.57453	0.930545	0.96283	0.00871189
AC135026.1	6.24234	6.58886	6.67253	2.45603	2.57035	7.18542	13.0083	10.1916	4.63685	8.33442	0.0106255	0.143995	-1.14331
AC135400.1	40.3537	43.2287	70.9499	75.5892	42.2372	49.3354	41.3638	43.5303	40.2508	35.7372	0.975083	0.987271	0.00485065
AC135443.1	4401.79	1848.91	3433.36	3730	2153.57	2676.33	1803.53	2010.54	1847.93	1747.61	0.230838	0.432414	0.245839
AC135696.1	15.5213	10.9727	12.1298	15.3007	6.72001	9.26413	7.55577	8.03334	11.1384	7.13454	0.49669	0.674257	0.132206
AC136163.1	59.1123	20.5428	29.3404	28.7899	23.2449	28.4981	25.3182	26.8821	26.5359	20.6685	0.94826	0.973184	-0.0180056
AC136563.1	11.0005	5.21698	9.25312	6.81475	3.89447	4.7829	4.07216	4.47812	5.3113	2.89811	0.200605	0.400052	0.376896
AC139927.1	2.71135	2.9733	2.73269	3.66663	3.63201	4.77033	4.43068	4.12833	3.21379	3.44474	0.00808879	0.137667	-0.656985
AC141169.5	9.78212	3.80328	7.00515	2.35176	2.75178	2.84981	1.0899	2.59785	1.75518	2.00761	0.0519657	0.218519	0.943808
AC141169.6	0.404544	0.593152	0.500218	0.753446	0.786991	0.615621	0.708779	0.417387	0.903371	0.658277	0.165794	0.360848	-0.419935
AC141334.4	13.8565	7.86328	8.15884	12.148	9.33317	10.9261	11.5083	10.6481	9.97105	12.5263	0.0360013	0.192253	-0.450054
AC141521.1	1.80802	0.838689	2.02162	1.2184	0.887071	0.961131	1.10781	1.01391	0.925862	0.99058	0.772493	0.868896	0.056204
AC141997.1	0.146935	0.353885	0.488565	0.374811	0.248467	0.569962	0.234149	0.271775	0.229524	0.243782	0.441128	0.630278	-0.300502
AC142126.1	83.976	27.8125	72.7758	49.6461	31.6559	24.3734	40.4001	25.2778	29.9809	26.6235	0.088875	0.267108	0.473724
AC142126.4	8.82096	7.20464	10.8824	5.60466	4.1638	4.2614	3.71061	8.04849	9.12635	9.56901	0.421751	0.613802	-0.285476
AC142138.2	0.521061	1.55238	0.330406	0.549664	0.688686	1.20295	2.12445	2.06114	2.06425	1.76822	0.0049658	0.134166	-1.56314
AC142154.1	2.19447	1.41398	2.82413	2.63567	2.02846	0.974595	1.31963	1.34656	1.40825	1.28571	0.00962669	0.142305	0.447958
Ac1576	1.19932	4.8952	4.12124	3.60711	4.93081	4.81202	5.60412	5.02297	5.52953	5.77995	0.0463556	0.209534	-0.792694
Acaa1b	3.08953	4.03001	4.39033	5.62313	3.78116	2.86732	3.90327	3.45981	3.12506	3.01451	0.898553	0.944928	0.0212991
Acaa2	140.863	290.031	249.092	240.61	225.621	286.328	239.992	344.28	305.108	300.41	0.0138453	0.15183	-0.668076
Acaca	1.05484	1.3978	1.88861	1.89722	1.24887	0.918347	1.05549	1.20546	1.12158	0.893197	0.254848	0.457049	0.182196
Acacb	4.93256	17.3648	26.7731	26.5633	18.4544	17.4491	21.859	14.9656	18.5014	19.1697	0.376269	0.57425	-0.316639
Acad10	1.13393	3.14033	1.89232	4.88826	3.08358	3.0682	4.34246	3.42011	3.58649	3.38111	0.0861325	0.263699	-0.635673
Acad11	2.1705	3.10514	2.89493	4.2668	2.93016	3.60408	3.35453	2.75138	3.11929	2.94646	0.0739695	0.248306	-0.365437
Acad8	7.309	16.176	16.9146	19.9536	16.5991	13.0962	16.3183	15.8824	15.6257	13.3331	0.290053	0.492416	-0.263495
Acad9	13.971	16.3811	16.2224	18.2165	17.6123	16.0585	19.7567	17.8507	17.1406	16.9247	0.0166432	0.155995	-0.401884
Acadl	350.112	785.344	594.941	645.984	756.254	560.164	736.338	739.187	753.304	716.015	0.122588	0.308299	-0.441862
Acadm	238.762	590.278	463.288	476.962	534.872	487.051	535.493	605.23	623.124	532.812	0.0629275	0.233853	-0.556769
Acads	14.1295	36.4219	32.4696	34.5186	37.871	27.4175	39.7859	40.7769	41.3407	38.3815	0.068635	0.24217	-0.561919
Acadsb	9.82618	20.1379	17.4351	29.5317	19.0987	20.4655	18.6321	20.9885	21.3946	18.1163	0.151696	0.342608	-0.374713
Acadvl	80.5314	133.723	121.931	141.332	128.79	132.86	152.628	143.643	129.562	143.113	0.0198262	0.160755	-0.51865
Acap1	2.07606	0.544105	1.19023	1.24532	0.704034	0.519617	0.675668	1.05577	0.538554	0.681562	0.276855	0.47949	0.352045
Acap2	9.59108	6.55509	9.98395	8.75744	6.92104	3.81003	5.24366	5.3785	5.53523	5.03398	0.00366386	0.128388	0.393319
Acap3	2.05442	2.1896	2.68681	1.9532	2.11155	1.33145	1.71823	2.3659	2.02893	1.94938	0.584284	0.73977	-0.0948803
Acat1	233.884	417.517	378.884	376.938	401.494	384.581	457.747	451.12	494.613	424.165	0.0183404	0.158804	-0.588483
Acat2	2.07997	0.767219	1.14046	1.29709	0.730908	1.47933	0.67404	0.616386	0.438366	0.704365	0.512238	0.686576	0.244251
Acat2l1	6.56461	2.75626	3.97611	3.97583	2.80923	2.51289	2.52955	2.50187	2.09789	2.71402	0.116579	0.300658	0.34116
Acbd3	43.1653	21.7445	32.6111	30.1807	18.0427	22.108	20.9899	23.7138	21.6537	18.1871	0.609426	0.758646	0.0861384
Acbd4	4.3284	5.43022	6.44558	7.91875	4.01623	4.83478	3.60133	3.02913	3.96404	3.07116	0.218664	0.419266	0.247982
Acbd5	33.1773	36.4006	50.1494	56.0672	35.2169	29.9076	33.7954	33.6064	34.7748	34.415	0.93408	0.964966	-0.0100227
Acbd6	24.773	17.8541	19.8076	19.2276	15.903	18.5479	16.4198	15.7342	16.7351	15.8334	0.412541	0.605289	-0.108066
Accs	0.824198	0.600333	1.37603	1.09045	0.620511	0.383679	0.712722	0.41006	0.415572	0.486658	0.0387152	0.197187	0.52282
Acd	2.62941	1.80724	2.00018	1.87043	2.03984	1.61544	1.21188	1.89364	1.53764	1.94884	0.974139	0.98662	0.00661444
Ace	12.2186	4.5334	17.87	9.27649	4.96674	2.18867	4.48067	4.24265	4.93061	3.7186	0.0103856	0.142975	0.906516
Ace2	0.704205	1.10013	0.536596	0.560394	1.08131	0.840497	1.17098	0.949752	1.18336	0.55422	0.190797	0.389368	-0.481774
Acer2	0.435766	0.896913	0.99554	0.969069	1.26133	0.718393	0.754498	0.809278	0.494435	0.543628	0.595484	0.747889	0.160485
Acer3	2.12541	1.46105	1.83294	1.49197	1.4897	1.04817	1.07469	1.3923	1.24387	1.37407	0.449641	0.636276	0.119305
Ache	0.631701	0.490808	0.997145	0.762176	0.326418	0.528374	0.696553	0.561288	0.648936	0.473858	0.25589	0.457901	-0.245492
Acin1	128.662	82.2713	134.695	105.313	76.4806	81.8933	80.2266	74.251	79.8728	85.701	0.824534	0.900867	0.0280621
Ackr2	0.283827	1.16394	0.963397	0.83539	1.04265	0.635173	1.33722	1.37806	1.28977	0.57957	0.202848	0.401954	-0.559625
Ackr3	7.08067	9.28682	15.009	13.8747	10.5283	8.16965	10.8829	9.61514	10.4663	8.90257	0.429618	0.620679	-0.132587
Ackr4	1.20388	1.73925	2.62539	3.04906	2.23205	1.66804	1.61493	1.89491	1.5608	1.41481	0.762061	0.86257	0.0662916
Acly	15.3573	5.83904	16.1462	11.665	5.66304	4.25463	4.74693	3.96012	4.15628	4.14097	0.000937139	0.105119	0.958599
Aco1	4.58529	4.95199	14.6793	11.0334	5.18817	3.7504	4.8813	4.50557	4.61095	4.59421	0.0902475	0.269081	0.44644
Aco2	100.516	254.701	170.915	196.212	258.31	234.88	265.042	260.62	253.305	265.558	0.0513856	0.218285	-0.651877
Acot1	0.221144	0.209755	0.843274	1.05383	0.198337	0.253732	0.297684	0.196604	0.127111	0.228474	0.140952	0.329165	0.743458
Acot11	2.0255	7.83307	1.30562	3.85243	8.70764	4.83981	4.80913	4.49386	6.15086	5.18094	0.590704	0.744522	-0.293146
Acot13	17.76	98.8838	41.933	76.829	90.1856	111.154	111.912	124.213	115.541	114.574	0.0301593	0.180013	-1.07138
Acot2	12.3764	12.5019	30.5867	38.3071	13.1501	15.167	17.5197	15.4805	13.9911	13.97	0.751323	0.856324	0.0816639
Acot3	1.21943	3.37351	4.51323	7.3219	3.8336	3.44628	6.79166	4.074	5.15175	4.23311	0.136133	0.323903	-0.57459
Acot7	14.7565	9.74581	10.7997	11.8726	10.0694	10.1638	9.62371	10.007	10.4112	9.8781	0.284373	0.487401	-0.141371
Acot8	0.953269	1.25022	1.48639	1.72733	1.43493	1.04098	1.56984	1.81268	1.37439	1.10114	0.129671	0.316625	-0.332165
Acot9	41.121	13.9976	46.7605	35.6941	17.7991	12.088	14.4911	16.1189	12.1747	13.3163	0.00490012	0.133283	0.780797
Acox1	8.22887	22.3554	38.2733	36.1567	20.7872	20.1527	21.471	21.8559	21.3405	22.0431	0.663276	0.79694	-0.132183
Acox3	1.83661	2.70342	3.37685	3.38111	2.48183	1.76877	2.67343	2.57932	2.66654	2.14272	0.533278	0.701794	-0.113441
Acp1	18.6009	15.1235	22.0761	20.2618	17.3421	17.8298	15.4631	14.602	13.1938	12.9785	0.924663	0.959315	-0.0109657
Acp2	2.05997	1.43842	2.65936	3.24592	1.94372	1.15948	1.11585	1.3747	1.10364	1.12331	0.0035825	0.128388	0.579899
Acp6	3.35811	2.79094	6.59095	5.12038	2.83721	2.46169	3.25439	2.3112	2.83912	2.33637	0.16488	0.359813	0.261262
Acr	0.104523	0.561793	0.298928	0.73053	0.651269	0.530197	0.33416	0.190739	0.252331	0.421151	NA	NA	NA
Acrbp	1.28516	1.79742	1.26119	1.86562	1.62782	2.33146	1.53474	1.54344	2.24071	2.43975	0.0220333	0.165781	-0.674801
Acsf2	21.0656	44.9037	50.9965	59.0767	42.0527	34.756	46.0096	38.0253	43.7722	39.4495	0.360701	0.559271	-0.218283
Acsf3	2.90246	10.4504	6.92526	9.51329	10.4994	8.70737	9.24821	6.62984	9.21615	7.70703	0.374237	0.572748	-0.318516
Acsl1	10.2682	85.1295	39.7486	66.2827	80.0917	84.6002	95.9634	94.1003	91.5082	98.0408	0.0702409	0.244945	-0.966234
Acsl3	6.10453	2.85278	6.52051	3.52456	2.76445	3.32067	5.18495	3.5608	3.88486	3.09564	0.405531	0.598975	-0.181957
Acsl4	4.68422	2.26024	7.44582	5.06713	2.20919	2.37148	1.57178	1.51642	1.32039	1.50179	0.00339169	0.128388	0.962765
Acsl5	25.8438	8.81974	24.6299	21.1369	8.96321	8.28339	7.931	8.80389	7.85126	7.32439	0.00713362	0.135749	0.746436
Acsl6	0.26564	2.85788	0.269375	0.693298	2.80146	3.09264	2.47264	3.48754	2.95259	3.25389	0.0968204	0.279226	-1.29289
Acss1	3.61934	48.8775	17.5567	28.4905	45.792	44.7725	61.0223	48.0024	58.0313	44.9115	0.0955978	0.277342	-1.04154
Acss2	8.38699	11.3973	22.3102	28.2558	11.5539	8.2403	10.7464	10.8676	10.4737	9.31932	0.192478	0.390855	0.335291
Acss3	0.337577	0.582054	0.226503	0.872923	0.428017	0.408182	0.712005	0.609417	0.606475	0.536533	0.142751	0.331595	-0.535242
Acta1	1585.48	310.776	220.926	215.734	343.127	230.723	454.747	450.246	381.59	461.216	0.843063	0.911709	0.109411
Acta2	28.45	20.8809	31.1251	23.5863	25.3191	25.6299	22.0163	27.2887	18.5647	16.6844	0.509514	0.684464	-0.10436
Actb	281.751	51.1792	107.696	114.888	53.8305	65.9644	61.6093	65.802	46.6482	42.0633	0.0871619	0.265307	0.72262
Actc1	2056.78	3126.74	292.738	1011.31	3676.78	5253.64	3782.39	4605.19	3869.88	4607.51	0.052604	0.219412	-1.30997
Actg1	177.469	34.9646	64.8225	69.956	37.542	41.1808	34.1188	43.3609	28.2558	31.791	0.0755348	0.250374	0.723914
Actg2	1.04449	1.80378	4.17459	2.39316	2.4002	1.60553	1.62169	1.58615	0.99333	1.21891	0.21701	0.417415	0.386418
Actl6a	49.6035	22.6966	37.9792	34.8781	25.9335	28.1611	21.6079	23.0802	23.2949	22.3431	0.328748	0.530005	0.164777
Actn1	105.104	8.47346	12.9205	7.55373	8.13226	5.90978	7.87011	7.65701	6.80267	6.47705	0.041141	0.201137	1.66296
Actn2	625.606	603.787	321.699	487.733	687.298	580.422	663.832	627.15	598.711	634.357	0.113957	0.298125	-0.459198
Actn4	105.151	41.8869	65.5025	59.121	42.0378	39.058	44.0796	41.9863	36.8706	38.2492	0.174846	0.371511	0.286374
Actr10	10.1816	9.77506	10.0477	12.961	10.753	10.5988	10.5913	12.3421	10.2032	9.97837	0.0291842	0.178036	-0.323583
Actr1a	30.9839	25.281	37.4913	33.1239	26.664	20.372	24.6802	22.7361	23.5474	24.3077	0.486074	0.666074	0.0616025
Actr1b	44.7044	23.2128	49.4127	39.9851	27.7234	25.4862	27.6295	24.1044	28.5696	31.8914	0.733728	0.846788	0.048364
Actr2	41.3385	19.0304	38.8243	33.8901	20.0887	15.9555	21.0801	19.8736	18.6468	16.51	0.0363937	0.193079	0.358414
Actr3	105.491	34.5585	71.2787	75.2055	38.9701	34.6923	34.1865	37.9222	31.3495	32.5339	0.0274928	0.174011	0.546474
Actr3b	3.53252	3.26857	2.11523	3.63938	3.16538	3.99885	3.78465	3.51033	2.67401	2.87948	0.0989011	0.281904	-0.4045
Actr5	1.32326	1.06958	2.20871	1.50974	0.901091	1.06521	1.13845	0.949752	0.861128	0.686533	0.322326	0.52333	0.19828
Actr6	2.86771	3.59167	8.27381	5.01488	4.59999	2.59524	3.73084	3.24053	2.9108	3.02606	0.202984	0.401954	0.286752
Actr8	7.86645	5.19387	8.65811	7.79793	4.24053	4.96705	4.80669	5.40755	5.83714	4.2015	0.713719	0.831864	0.0497565
Acvr1	5.41248	3.76265	4.26363	3.85427	3.88016	2.73805	4.80075	4.72665	3.99792	5.17837	0.0882142	0.266174	-0.342491
Acvr1b	13.7741	3.77199	9.32918	5.60502	4.0054	2.71981	2.48513	2.6502	3.29759	3.10395	0.00658586	0.13461	0.965875
Acvr2a	2.1207	1.61615	2.10274	2.219	1.49236	1.12901	1.6024	1.63168	1.91382	1.83392	0.450066	0.636534	-0.111835
Acvrl1	13.8716	10.7183	9.17912	7.10873	10.5235	7.34471	9.45114	9.52366	8.97448	10.3123	0.568565	0.727803	-0.12604
Acy1	10.9083	10.6035	9.26909	11.0668	11.2513	10.5964	10.4633	11.209	11.1531	10.1009	0.0538157	0.221189	-0.319504
Acyp1	9.02739	16.2242	16.5494	21.1432	16.9453	20.1354	16.1001	17.678	15.8039	16.5994	0.0698773	0.24458	-0.435169
Acyp2	11.108	18.3614	17.0075	20.7973	23.4889	22.0429	21.4262	25.9979	25.4347	22.5589	0.0130366	0.150984	-0.668522
Ada	17.6005	9.74711	12.2346	10.7268	9.89882	5.27818	6.68851	5.97618	5.58868	6.12517	0.0012678	0.110907	0.683566
Adal	1.05077	0.775175	1.13841	1.19952	0.930496	1.13708	0.8746	0.812234	1.03158	0.683927	0.348975	0.549401	-0.180948
Adam10	10.9661	13.0547	18.1017	17.6067	11.3118	9.07271	13.9303	13.4766	12.993	10.1635	0.530251	0.699573	-0.0927237
Adam11	0.213346	1.0132	0.774656	0.662246	1.30415	4.047	2.02078	2.55932	1.79192	2.38189	0.00147732	0.116234	-1.95709
Adam12	4.20046	0.0996033	0.0618316	0.0333611	0.0743536	0.0380482	0.123687	0.132667	0.0452696	0.0325476	NA	NA	NA
Adam15	11.5996	9.16737	17.3981	14.4729	9.56486	5.17292	7.17197	5.5095	6.33825	6.65371	0.000201937	0.102394	0.642415
Adam17	18.684	11.0638	19.2547	14.8472	9.8238	7.89564	10.9291	10.0994	10.0868	9.76199	0.105334	0.289525	0.229359
Adam19	20.4311	4.01537	14.9412	11.8895	5.73742	6.38782	13.1924	11.2552	8.61752	13.3215	0.408572	0.60212	-0.29577
Adam23	0.531337	0.933833	1.06739	0.860138	0.906235	0.703535	0.883528	1.1824	1.03749	1.00869	0.0597937	0.229776	-0.479872
Adam33	2.93241	1.78889	2.76703	4.73413	1.92857	2.97973	1.59412	1.84707	1.04373	1.6925	0.419295	0.611397	0.240036
Adam8	1.82165	0.294344	0.379683	0.233025	0.223722	0.378203	0.180384	0.182166	0.15567	0.201111	0.110374	0.295242	1.06123
Adam9	44.204	23.2441	64.7571	42.8356	22.9747	13.5767	21.0794	20.4902	19.314	16.4123	0.00299954	0.126761	0.726967
Adamts1	106.759	10.5009	23.2882	28.6333	15.6086	22.6819	7.57977	9.27935	10.1536	11.5409	0.0625795	0.233618	1.18902
Adamts10	4.81662	5.63083	8.83137	6.31958	5.60849	4.07209	7.08096	6.996	7.11419	7.00017	0.0433171	0.204536	-0.389869
Adamts12	4.68002	7.23185	21.3558	20.0597	7.91069	3.00224	7.23897	4.98123	6.66784	8.47	0.141104	0.32946	0.597363
Adamts13	0.168161	0.281946	0.0780115	0.220977	0.136386	0.103394	0.366125	0.190274	0.252188	0.171366	0.218284	0.418886	-0.560322
Adamts14	0.47746	0.110702	0.615814	0.566287	0.211855	0.149929	0.278509	0.317241	0.115264	0.113456	0.17212	0.368324	0.603248
Adamts15	2.27541	1.82488	6.93892	5.04776	2.5127	0.977507	1.82455	2.09019	1.55668	0.719607	0.0148862	0.153481	0.969759
Adamts19	1.45516	4.28831	3.00795	7.6827	3.82099	4.63299	6.53976	5.1617	5.21957	4.48379	0.0734277	0.247818	-0.684476
Adamts2	1.20621	3.64786	3.79728	3.74545	3.75009	2.09455	3.89084	3.77457	4.41338	3.3047	0.219311	0.41981	-0.41426
Adamts3	0.0964252	0.14227	0.16402	0.184651	0.169927	0.2038	0.170361	0.252664	0.213383	0.151092	NA	NA	NA
Adamts4	32.726	0.242632	4.66182	1.89722	0.181783	0.252777	0.676165	0.18803	0.332032	0.272454	0.00771422	0.136323	4.1208
Adamts5	1.5547	1.955	3.81147	2.81305	2.13657	1.20086	1.7646	1.58322	1.96191	1.4029	0.189419	0.387538	0.272372
Adamts6	1.80651	1.06332	2.11229	1.98731	0.927123	0.958602	0.973348	0.906434	1.12894	0.764424	0.0613277	0.231714	0.353989
Adamts7	3.2009	2.78973	3.98149	3.74709	2.72489	2.78223	3.08625	3.43414	2.77688	2.28035	0.171962	0.368106	-0.150497
Adamts8	2.08147	0.21388	0.744106	0.405023	0.147379	0.113125	0.175118	0.17531	0.215353	0.0806423	0.0152652	0.153508	1.83923
Adamts9	37.1747	5.38252	15.2271	15.325	5.69704	9.5745	6.21432	7.01126	6.29694	4.39511	0.0884818	0.26642	0.825358
Adamtsl1	2.54641	0.380003	3.52304	3.51093	0.441373	0.295241	0.887785	1.08664	0.990599	0.495645	0.0992301	0.282103	1.00682
Adamtsl2	1.80342	5.55395	9.86278	3.48709	4.89643	2.69011	4.17629	3.81445	2.50889	2.91132	0.371138	0.569467	0.332471
Adamtsl3	0.333824	0.668286	0.314494	0.823354	0.664831	0.923639	0.761364	0.990025	0.681344	0.711099	0.0256122	0.170858	-0.823006
Adamtsl4	1.77613	4.92559	3.84524	4.53386	5.02962	5.38374	6.225	5.74657	5.1179	4.89326	0.0279448	0.175367	-0.727885
Adamtsl5	6.47873	4.59022	1.81294	3.85154	4.81135	5.26035	5.66654	5.7568	4.49081	5.47407	0.0938999	0.274544	-0.586287
Adap1	0.361691	0.294915	0.425933	0.381003	0.245313	0.193126	0.179375	0.187054	0.11489	0.299436	NA	NA	NA
Adap2	1.73929	2.86514	4.39902	2.85696	3.0172	1.92995	3.67819	3.26274	2.79128	2.50857	0.298684	0.50145	-0.259265
Adar	7.06312	9.27711	14.3835	12.6807	9.1254	12.148	10.7769	11.1572	8.80377	9.581	0.0494369	0.21464	-0.352733
Adarb1	4.7468	4.91024	5.82365	3.80048	6.40945	3.99741	2.95597	3.43126	2.71255	3.06552	0.112451	0.296957	0.362599
Adat1	0.80309	0.452139	0.472866	0.328988	0.328209	0.276941	0.514445	0.533008	0.357139	0.504376	0.499952	0.676289	-0.203665
Adat2	3.28962	4.03496	6.34761	4.71544	3.45735	3.71933	3.2211	3.19348	3.01395	3.00965	0.664765	0.79801	0.0773372
Adck1	0.507791	0.573868	0.763382	0.576633	0.546199	0.698752	0.992588	0.700671	0.743344	0.457091	0.0184977	0.158804	-0.603269
Adck2	2.19527	1.39806	2.39526	2.40111	1.91854	1.63625	2.22686	1.98982	1.51419	1.93431	0.170993	0.36657	-0.203445
Adck3	14.645	62.9254	38.5629	70.0926	67.6835	57.6256	73.0795	61.9247	62.7534	63.6043	0.142428	0.331079	-0.603863
Adck4	9.67087	1.96948	6.64123	7.18866	1.8599	1.87631	2.05842	1.69616	1.94124	1.40733	0.00775507	0.136323	1.18437
Adck5	1.3317	1.02628	1.40954	1.72753	1.00578	0.784075	1.00834	0.771108	0.947241	0.95449	0.220464	0.421219	0.185103
Adcy1	0.0978765	0.527101	0.169049	0.370023	0.459239	0.529581	0.968379	0.384699	0.551332	0.424707	0.0570077	0.226015	-1.05081
Adcy2	0.670611	0.262822	0.444219	0.434969	0.276983	0.256899	0.386709	0.33634	0.371005	0.242494	0.899621	0.945445	0.0320554
Adcy3	0.742108	0.594062	0.692627	0.658373	0.543898	0.515599	0.520733	0.748599	0.581296	0.52242	0.269467	0.47272	-0.171994
Adcy4	9.31544	5.15778	7.54237	4.84733	4.7178	3.69943	4.19273	4.05175	4.29672	4.62247	0.17861	0.375535	0.249407
Adcy5	7.86767	12.5415	12.3644	19.0214	14.5876	16.2292	13.9604	15.5392	13.0874	13.8629	0.0597543	0.229776	-0.453391
Adcy6	11.9464	16.8008	27.9679	25.8923	17.0966	17.5957	20.6738	16.9991	18.4081	19.9889	0.150992	0.341763	-0.270717
Adcy7	2.33143	0.824143	1.32192	1.17616	0.930856	0.602265	0.800936	1.15606	0.794745	0.837195	0.268818	0.47215	0.296334
Adcy9	1.03066	1.64256	1.95126	2.36331	1.6425	1.88236	1.84127	2.07395	2.06552	1.46579	0.0430307	0.203841	-0.446947
Adcyap1r1	1.82143	0.468106	0.996308	0.590866	0.43319	0.46551	0.490015	0.405359	0.371352	0.322362	0.0682735	0.241956	0.691011
Add1	51.2711	29.1342	48.5139	41.1805	30.6377	25.0568	28.0871	27.8313	28.2925	26.2855	0.0870349	0.265073	0.20696
Add2	0.132913	0.203648	0.20468	0.125051	0.207764	0.0129655	0.602116	0.62287	0.222138	0.238458	0.0817276	0.258417	-1.23524
Add3	10.4211	15.7231	23.0047	22.7023	18.7138	11.1345	13.6306	15.2569	16.339	14.2055	0.909634	0.950033	0.0224567
Adgb	0.543972	0.0495724	0.214786	0.145876	0.038063	0.00811565	0.0188445	0.0377304	0.0463486	0.0555391	0.0122045	0.14995	2.13492
Adgra2	1.59677	1.61816	1.66925	1.30201	1.55507	0.888123	1.31322	1.44239	1.47429	1.55592	0.622146	0.766986	-0.0967099
Adgra3	2.34737	1.98202	4.00889	3.90274	1.8582	1.81993	2.24069	2.31749	2.01427	2.26886	0.910104	0.950221	0.0176249
Adgrd1	2.40303	0.687711	1.76621	0.691024	0.591407	0.304736	0.800317	1.06663	1.13023	0.602263	0.528116	0.697939	0.276251
Adgre1	1.54034	1.71973	6.25967	10.3605	2.12675	0.688908	0.696553	0.912189	0.431618	0.44758	0.000515604	0.102394	2.34629
Adgre5	8.63046	7.48668	9.42282	7.53883	7.25826	3.94152	6.25755	5.39792	7.36377	6.69635	0.493761	0.671413	0.113295
Adgrf5	20.5213	71.3061	56.1273	57.7169	61.3334	55.3932	59.8233	57.9758	62.0953	59.5529	0.194863	0.393626	-0.428829
Adgrg1	7.60256	4.55089	7.69103	7.02896	4.88964	6.06553	4.7523	4.7234	4.13314	3.70154	0.60294	0.753359	0.0772941
Adgrg3	0.345066	0.0795509	0.203178	0.159868	0.199532	0.200562	0.118543	0.0353195	0.121484	0.116978	NA	NA	NA
Adgrg6	0.485182	0.297468	0.594521	0.674351	0.490697	0.369997	0.366821	0.418764	0.21368	0.334289	0.322663	0.523619	0.214469
Adgrl1	1.40798	2.28688	1.81132	1.18842	2.01339	1.09031	1.92316	1.77491	2.07559	2.15202	0.266478	0.470116	-0.326275
Adgrl2	6.06802	4.11359	7.49973	8.15145	4.4652	4.90017	5.51631	5.3262	4.76781	3.23309	0.902391	0.946888	-0.0183727
Adgrl3	0.0812599	0.125889	0.14354	0.0993895	0.153047	0.144268	0.105283	0.111786	0.117703	0.123412	NA	NA	NA
Adgrl4	2.86206	3.50783	5.70056	4.78757	2.95717	2.138	3.43645	3.36781	3.32062	2.14651	0.572747	0.730946	0.10429
Adgrv1	0.0244085	0.146935	0.194309	0.189981	0.143238	0.0458109	0.163297	0.0546839	0.124921	0.0783762	0.615278	0.761732	0.25677
Adh5	2.38344	3.32253	3.04632	3.63847	3.30945	3.57768	3.56254	3.34572	3.23991	2.91176	0.0377289	0.195406	-0.394438
Adh6	0.0701825	1.41346	0.20662	1.19397	1.31487	0.729808	0.793575	1.05512	0.423572	0.624301	0.992219	0.996243	-0.00684565
Adhfe1	2.62369	5.98338	5.91072	7.2806	6.99952	8.49157	6.82552	6.61331	7.95866	7.88269	0.0244154	0.170308	-0.702959
Adi1	2.49872	4.71475	3.24433	6.12664	5.12848	4.75307	4.26372	4.35969	4.64015	3.87479	0.261362	0.464011	-0.311387
Adipor1	22.8941	19.2801	28.3066	29.2075	19.5482	17.324	20.7047	18.6577	19.5706	17.3476	0.968248	0.98369	-0.00340978
Adipor2	16.5472	14.1978	23.9915	18.8314	14.3679	10.2159	12.8224	12.9434	12.0329	10.1224	0.0308351	0.181754	0.242613
Adk	9.28696	27.7436	28.2845	50.3984	33.0814	26.2677	28.8837	30.0184	39.2685	25.5448	0.346542	0.546554	-0.336607
Adm	6.33506	0.860595	2.5758	3.31484	1.31699	2.28067	2.8053	1.97414	1.29076	1.4061	0.70546	0.826913	0.166603
Adnp	12.7731	10.4352	15.8888	12.7059	10.487	8.49389	9.46979	9.13196	8.67649	9.59785	0.24385	0.444355	0.107381
Adnp2	1.63477	0.762012	1.5757	1.29481	1.05444	0.681569	1.1342	0.775667	0.763624	0.86848	0.241701	0.442225	0.219965
Adora1	0.385594	0.486429	0.363266	0.634547	0.46632	0.635682	0.781172	0.947226	0.772622	0.903515	0.000436171	0.102394	-1.10439
Adora2a	3.00235	1.33094	3.43978	3.53947	1.70322	0.871572	1.58708	1.69723	1.76835	1.96203	0.196129	0.395103	0.329017
Adpgk	6.78791	3.31697	4.20714	3.75926	3.26501	3.04982	4.09505	3.95571	4.16507	3.73377	0.372193	0.570546	-0.173199
Adprh	6.19063	5.06835	6.22885	7.32702	5.1407	5.05883	5.06409	4.68928	4.54768	4.64804	0.819795	0.8985	-0.0248042
Adprhl1	40.6763	40.524	17.3308	55.9713	49.1916	63.5712	53.9574	47.0936	45.0918	50.5073	0.0607826	0.231275	-0.645918
Adprhl2	8.60589	4.07495	7.62466	5.69941	4.43922	3.35272	4.84577	5.60659	4.08674	4.02401	0.531221	0.700361	0.113655
Adprm	3.00082	2.16402	3.7919	3.01799	2.65712	1.53928	3.13736	1.67311	2.09597	2.02999	0.486582	0.666404	0.134927
Adra1a	2.29243	3.74417	4.28303	5.29405	4.24988	3.87149	4.6733	4.88419	5.04197	3.81395	0.0366078	0.193575	-0.48905
Adra1b	0.558881	1.49625	0.891684	2.40553	3.11851	2.24052	1.53951	2.15237	1.43625	1.93617	0.388868	0.585041	-0.403908
Adrb1	1.18698	0.674497	1.03891	1.05229	0.890418	0.589896	1.20915	0.992969	1.49084	0.783025	0.129515	0.316398	-0.402091
Adrb2	2.09097	1.85107	2.98075	2.30051	1.63636	1.56307	1.50363	1.81672	1.46122	1.26547	0.273072	0.475926	0.155108
Adrbk1	12.3116	8.98681	12.8389	11.4835	9.04287	7.35966	8.33163	8.18956	8.3928	7.14047	0.163907	0.358525	0.12557
Adrbk2	0.537763	0.310112	1.40035	0.892709	0.255273	0.461041	0.160581	0.439104	0.539402	0.320441	0.388778	0.58504	0.37118
Adrm1	55.7054	25.5407	46.7021	44.8074	28.5218	29.744	23.7321	23.0778	24.9231	26.4083	0.105468	0.289525	0.278193
Adsl	37.2545	26.4218	31.914	36.0218	28.1307	29.8704	30.0217	27.0705	24.8882	28.2872	0.198212	0.397028	-0.151839
Adss	31.5092	10.5778	22.5136	21.1394	10.116	9.32726	9.63268	9.6276	9.64725	8.69895	0.0150779	0.153508	0.640642
Adssl1	14.9066	67.4484	38.3631	32.2598	63.8167	71.3325	89.8356	84.6037	85.6032	86.5378	0.0143632	0.152241	-1.18125
Aebp1	36.867	14.8049	29.6648	18.2902	14.7927	10.1619	12.7989	10.1525	13.0526	11.8516	0.0150861	0.153508	0.608101
Aebp2	9.61924	6.62179	11.1888	8.72723	5.0426	5.3883	6.49214	5.40446	6.41097	6.50426	0.586311	0.741478	0.0759762
Aen	9.74469	2.68273	6.42361	4.01189	2.75051	3.24251	1.98546	2.54968	2.08043	2.31146	0.0492965	0.214266	0.681515
Aes	99.0023	158.392	120.679	156.579	174.077	174.171	181.281	167.207	169.838	164.532	0.0243593	0.170204	-0.563287
Afap1	7.15572	3.94981	5.92709	4.93178	4.68621	4.42308	4.46817	5.25263	5.57925	6.53204	0.0641387	0.235627	-0.3264
Afap1l1	24.4149	19.512	29.4138	22.4349	19.0153	17.6662	19.7824	24.9544	21.5757	22.42	0.0520923	0.218519	-0.237736
Afap1l2	1.67402	3.04374	2.08419	1.84256	3.53114	1.70831	3.78413	3.17906	3.82357	3.87043	0.0652666	0.236909	-0.681226
Aff1	11.5613	5.9129	12.159	13.7869	6.92164	5.74259	6.18581	5.1785	4.18379	5.23525	0.00657391	0.13461	0.539003
Aff3	0.31907	0.596579	0.544178	0.513817	1.04156	0.334861	0.557243	0.42704	0.385136	0.554999	0.678814	0.808712	0.150193
Aff4	13.6585	10.9053	18.6559	17.529	9.83463	10.6756	7.77046	8.05914	7.81914	8.23555	0.0247251	0.170544	0.352717
Afg3l1	20.3289	13.8015	24.642	18.6829	13.6228	12.3419	13.8759	13.5548	14.3974	13.2017	0.475858	0.657493	0.0707146
Afg3l2	36.3185	51.1995	81.0791	65.5819	48.8862	56.8757	54.9529	48.9907	50.8008	50.2156	0.164952	0.359823	-0.242256
Afmid	0.331135	0.792278	0.453185	0.8359	0.816178	0.783102	0.801133	0.809048	0.44291	0.679599	0.254892	0.457049	-0.406721
Aftph	3.59474	2.53639	5.1134	3.79917	2.6884	2.84349	2.9261	2.6929	3.31659	2.81079	0.453935	0.640146	-0.0910451
Aga	5.07626	11.2767	11.8662	13.2759	9.85662	9.90924	12.5179	10.2749	11.7039	10.1266	0.100324	0.283535	-0.409598
Agap1	4.89575	2.95685	6.33598	6.37527	3.55111	2.33751	3.526	3.43998	3.30733	2.69231	0.0771266	0.252593	0.279826
Agap2	0.754603	2.58147	2.46541	2.70134	2.60894	2.25814	2.27079	2.62684	2.49928	2.09141	0.246121	0.446879	-0.381964
Agap3	5.07385	2.88107	3.88744	3.47295	3.4793	2.61993	3.38058	2.96868	3.1373	2.86774	0.962698	0.981332	-0.00659064
Agbl3	0.147908	0.332624	0.325883	0.445636	0.23175	0.260174	0.399002	0.35162	0.449213	0.377836	0.0400167	0.199422	-0.64542
Agbl5	1.38313	0.992583	1.48366	1.17248	0.71268	0.755434	0.774231	0.645901	0.743845	0.720501	0.084623	0.261611	0.294389
Ager	1.64904	2.71832	2.58479	2.47851	2.89728	1.42779	2.45133	2.43614	2.49841	2.35639	0.525056	0.695878	-0.154193
Agfg1	19.806	6.97644	15.1412	13.5804	7.75024	5.35862	7.66524	6.63895	5.50966	6.5082	0.0129525	0.150941	0.61618
Agfg2	6.21529	5.60313	18.2981	7.25469	5.62464	4.12718	5.93664	4.75513	6.74639	5.23288	0.305879	0.508198	0.277635
Aggf1	28.6544	19.0321	38.4047	27.5303	20.1646	17.3081	19.7903	18.9932	20.6467	18.3289	0.273024	0.475906	0.122405
Agk	7.40513	4.6322	15.8697	12.3304	4.44071	3.66315	4.02225	3.83664	3.38331	3.78419	0.00571734	0.134166	0.830056
Agl	3.02622	16.5762	12.1565	17.049	17.1187	16.0888	18.1859	16.9983	16.9019	18.0638	0.122243	0.307824	-0.669229
Ago1	1.67414	1.24941	2.14572	1.79224	1.54375	0.957836	1.24733	1.30838	1.56024	1.49513	0.980285	0.99017	0.00378451
Ago2	12.1305	3.59128	7.12555	6.31903	3.28855	3.5394	3.25341	3.65667	3.6475	3.45019	0.0841268	0.261034	0.50158
Ago3	0.551427	0.641899	1.17224	1.10684	1.05774	0.444999	0.767585	0.900721	0.71747	0.605959	0.806242	0.889408	0.0614965
Ago4	0.24054	0.306104	0.439059	0.361071	0.280168	0.274533	0.410812	0.265903	0.239535	0.254415	0.448261	0.635344	-0.171934
Agpat1	2.22325	1.52299	2.53502	2.22093	1.73509	1.78113	1.8954	1.83783	1.69535	1.62317	0.191546	0.390305	-0.142077
Agpat2	3.02475	3.3696	5.04416	3.11496	2.85749	2.03374	2.41497	2.99211	2.81792	2.31229	0.467152	0.650335	0.126463
Agpat3	2.36217	4.67692	3.35924	5.89825	4.21184	3.78835	5.39257	5.01005	4.50059	6.18896	0.0431626	0.204174	-0.585982
Agpat4	4.31713	1.80762	2.78929	2.45204	1.64239	1.2725	1.64916	1.68537	1.59148	1.41763	0.0768367	0.252593	0.412248
Agpat5	3.07031	3.45895	3.29982	2.96147	3.42854	2.94363	3.37671	3.35315	2.91348	3.08991	0.133204	0.320657	-0.256529
Agps	16.6424	8.55909	15.81	15.651	8.404	6.34764	7.82444	7.99964	8.38298	7.04259	0.0123193	0.150573	0.416127
Agrn	2.48321	6.558	6.13622	5.74912	5.84045	4.47572	6.52332	5.7979	5.99822	5.26287	0.190414	0.388828	-0.364756
Agt	0.104631	0.630374	0.739292	2.21048	0.29963	0.412802	0.616196	0.445519	0.336789	0.189174	0.358327	0.557466	0.590267
Agtpbp1	32.0028	28.8976	20.7746	22.8049	26.9878	25.7482	27.501	25.5063	28.8272	26.7571	0.117061	0.301236	-0.326691
Agtrap	5.86971	5.94926	16.4014	12.519	6.57799	5.25333	4.74163	4.63838	5.90947	4.74744	0.0408319	0.200448	0.500359
Ahctf1	7.42091	4.7532	6.11164	4.57663	5.01431	4.16866	4.49087	5.03009	4.47416	4.34444	0.876043	0.932541	-0.0225005
Ahcy	10.5798	4.73381	9.32808	10.4986	5.84564	4.80056	4.38144	4.24649	4.22599	4.32018	0.00651179	0.13461	0.519144
Ahcyl1	18.6617	16.0423	19.7214	19.1552	15.0096	14.2971	16.6585	14.4935	15.2944	13.7384	0.349737	0.549932	-0.0873347
Ahcyl2	1.21796	0.548911	0.636302	0.536782	0.434639	0.640281	0.511227	0.417786	0.390257	0.485257	0.680039	0.809092	0.115795
Ahdc1	2.99435	2.01265	3.265	1.62774	1.93484	1.322	2.41221	2.29208	1.61531	2.61066	0.554569	0.71662	-0.136746
Ahi1	7.36203	8.7484	12.0988	16.1094	6.23397	4.41852	6.38762	5.76473	6.56333	7.74576	0.131825	0.319154	0.337253
Ahnak	70.8121	36.8267	43.9236	38.4152	41.7457	27.334	38.3261	35.19	35.3671	33.6436	0.542104	0.707909	0.120799
Ahnak2	0.335586	0.239349	0.243907	0.319212	0.150735	0.119691	0.245498	0.445679	0.321209	0.174912	0.275778	0.478735	-0.358671
Ahr	1.90037	0.884676	1.53824	0.830648	0.666905	0.576167	0.79757	1.11181	1.2023	1.24166	0.666577	0.7996	-0.126717
Ahsa1	104.672	62.2495	101.994	115.003	63.3058	62.8147	60.7208	60.8637	61.2909	64.6521	0.207971	0.406774	0.155003
Ahsa2	23.8825	9.20438	12.4017	13.4563	9.2361	9.64273	12.4461	12.2949	10.4279	11.9083	0.689576	0.815631	-0.0889882
Ahsp	0.484146	0.625039	1.56788	0.448607	0.399934	0	1.99587	1.9822	0.389595	1.13794	0.193129	0.39163	-1.02168
Aida	15.6038	8.94974	16.5734	13.3397	9.4589	7.68692	8.7735	7.84798	7.60084	8.06222	0.0162888	0.155347	0.309624
Aif1	15.8893	11.5975	23.7131	30.8627	11.4663	8.93437	5.797	7.19283	5.24719	5.77271	0.000486698	0.102394	1.10373
Aif1l	3.49897	2.55156	3.06878	1.93714	3.15642	1.70803	2.79347	2.9778	3.95839	2.07254	0.378313	0.576152	-0.230247
Aifm1	25.7401	43.657	41.9622	41.7943	40.4591	40.5354	47.2121	42.5187	43.5073	43.6024	0.0247719	0.170544	-0.475047
Aifm2	2.96694	3.27589	6.80966	6.27612	2.85628	2.19409	2.74298	3.0705	2.52515	3.18287	0.155585	0.348097	0.303213
Aifm3	0.846202	1.18113	1.06445	1.19751	0.514729	0.731659	0.702216	0.623618	0.916953	0.803218	0.990479	0.995563	0.00285171
Aig1	5.39655	2.15403	2.81412	2.07642	2.24332	2.16746	1.34209	1.75721	1.5473	2.0773	0.213164	0.413285	0.3749
Aim1	1.6996	1.28866	1.74202	2.51099	1.29477	1.52668	0.880447	0.68039	0.902285	1.33158	0.236389	0.436951	0.308173
Aim2	0.503584	1.4628	1.63083	3.87294	1.03998	1.83601	1.557	1.52572	1.06375	0.751148	0.928019	0.961201	-0.0407008
Aimp1	102.027	43.5073	75.3349	70.6196	41.9915	41.401	37.4152	40.1093	41.2927	38.501	0.0551495	0.22314	0.372651
Aimp2	9.65628	3.17089	5.36212	4.32097	4.84438	3.36004	3.46756	4.10778	3.79047	3.85367	0.402655	0.596954	0.210867
Aip	8.15269	7.69629	11.0235	12.0673	7.44628	8.97977	7.8578	7.82513	7.19036	7.65878	0.280274	0.483052	-0.127269
Ajuba	3.75933	1.34045	1.49208	1.24628	1.28358	0.803385	1.48417	1.2108	1.21006	1.32162	0.424285	0.615802	0.262363
Ak1	16.4913	32.5077	37.0147	40.5054	39.0873	35.3807	41.9938	37.5244	40.0793	42.3614	0.0330447	0.186922	-0.56811
Ak2	42.5976	29.2803	42.0596	38.1262	30.4069	32.1851	32.7996	30.1281	30.3613	31.6844	0.173266	0.369391	-0.134147
Ak3	18.5744	21.8034	44.951	42.4431	23.5855	20.8536	21.7272	22.2701	20.0549	20.2189	0.431889	0.622237	0.145503
Ak4	4.9549	8.53991	5.55097	7.45966	7.86735	8.2575	10.7426	9.62979	10.7444	9.67992	0.00559446	0.134166	-0.795949
Ak6	36.0421	17.2291	37.1292	24.8962	17.8739	17.6504	17.0822	16.0448	15.3889	14.6202	0.0527885	0.21992	0.342287
Akap1	25.8502	37.5083	38.4776	41.2022	35.5705	38.1871	40.1293	36.3375	32.1279	40.5695	0.0374407	0.194807	-0.389792
Akap10	3.48027	2.62256	4.60309	3.36439	2.78696	1.86913	3.3115	2.78175	2.55502	2.19763	0.695974	0.819873	0.0562803
Akap11	6.73743	6.12163	6.98534	7.71369	6.1513	5.65828	6.22247	6.2849	6.51043	5.17386	0.15188	0.342847	-0.155255
Akap12	188.32	34.1935	87.549	56.5166	40.472	46.2007	37.1024	36.0667	26.0675	24.0711	0.0519783	0.218519	0.874097
Akap13	21.0281	14.1613	31.4477	28.2955	16.0465	16.4687	15.0819	14.5105	13.3975	11.9529	0.10801	0.292227	0.250579
Akap17a	71.2916	39.5812	51.0979	54.1968	39.7085	42.5331	40.2419	42.9129	39.882	40.9913	0.768192	0.86628	-0.0407121
Akap17b	1.10492	1.80514	1.45997	2.25883	1.57392	2.06868	2.37227	2.91517	2.56238	2.24623	0.00123557	0.108978	-0.881888
Akap2	319.608	53.2166	81.981	107.206	52.0535	47.9714	49.1292	49.3061	40.0425	50.8814	0.0426576	0.203635	0.990456
Akap5	0.740758	0.524983	0.499874	0.481239	0.363022	0.422194	0.588201	0.523419	0.713301	0.451448	0.130335	0.317354	-0.375198
Akap6	16.5895	20.3078	22.775	28.8046	23.531	31.1981	28.1068	29.7693	22.6651	23.588	0.0051561	0.134166	-0.599969
Akap7	11.9683	26.8166	25.8642	29.6593	24.2957	25.8071	24.3195	22.6239	23.0529	22.9509	0.193245	0.391804	-0.318266
Akap8	48.4678	34.6812	51.6205	45.8222	31.5189	32.5995	30.1423	28.1791	29.9372	29.7314	0.202599	0.401954	0.134959
Akap8l	45.8485	67.1747	116.13	106.194	62.6276	69.1512	60.6165	54.6705	70.6121	63.1102	0.807668	0.890239	-0.0486754
Akap9	21.4161	21.1059	60.2971	45.3131	20.0715	19.8115	22.6395	23.6495	24.0878	18.6881	0.361204	0.55992	0.218409
Akip1	19.8761	9.52585	10.8943	13.0333	12.1564	11.1243	7.79374	8.00045	6.52656	6.01593	0.110748	0.295416	0.39395
Akirin1	3.52378	2.99547	4.29507	3.02046	2.68333	2.08376	2.24864	1.94125	2.62542	2.43164	0.172561	0.368616	0.197326
Akirin2	16.2861	12.3589	17.7076	22.0753	11.7872	12.2544	13.6866	11.211	14.2804	13.8464	0.583954	0.739424	-0.0672498
Akna	4.00919	2.17412	4.32579	5.57351	2.65502	2.07094	1.97788	2.76795	2.11309	2.19053	0.046429	0.209631	0.369337
Akr1a1	190.289	90.4602	159.882	150.343	94.6167	99.4591	86.3359	95.2352	82.156	80.625	0.116572	0.300658	0.255545
Akr1b1	30.1144	44.6242	40.1706	55.7642	50.4298	51.1177	54.9361	52.4978	47.7231	47.9911	0.0224088	0.165985	-0.509316
Akr1b8	22.5361	4.04401	4.44277	7.5306	5.17258	10.3409	7.48457	6.11	8.98698	8.26412	0.534934	0.702643	-0.27837
Akr1c13	0.460879	0.714001	0.998638	1.43488	0.730971	0.818239	0.93369	0.634012	0.934596	0.639952	0.43633	0.626082	-0.225508
Akr1c14	6.54322	20.0583	33.5225	20.6693	21.2065	9.27533	14.1879	9.43114	20.1348	13.9871	0.468265	0.651046	0.267306
Akr1c19	0.281942	2.73452	1.09371	1.80721	4.01139	2.29247	2.98875	2.3141	3.12294	1.92507	0.350911	0.550928	-0.556633
Akr1cl	77.8661	197.348	79.0128	158.718	204.415	155.226	195.236	209.053	253.144	177.665	0.0750636	0.24981	-0.707687
Akr1e2	2.055	6.38196	3.61049	5.62033	5.2241	6.64115	7.47613	6.59521	6.82139	5.78892	0.024065	0.16918	-0.817865
Akr7a2	1.30922	2.60778	2.61193	3.73356	3.63384	3.67213	3.77351	3.32967	3.27217	3.30835	0.0425035	0.203626	-0.628542
Akt1	65.9582	62.9095	67.9438	49.6855	71.0761	67.9334	55.6419	55.3048	60.8586	61.2479	0.213988	0.413969	-0.232802
Akt1s1	17.7107	13.3225	18.9148	17.2747	13.6532	11.8246	12.0375	12.5563	13.6743	12.5669	0.812817	0.893132	0.0205203
Akt2	15.9708	18.2747	19.2744	23.6398	16.8869	16.2456	21.973	19.2325	18.0472	17.7307	0.0293184	0.178192	-0.315743
Akt3	11.0152	10.5314	11.0339	10.0769	11.0164	8.19126	8.83747	9.94282	9.10114	9.77791	0.524719	0.695632	-0.0879541
Aktip	8.4931	8.27461	11.9429	10.4554	8.57587	9.39902	8.29487	9.95233	10.2039	8.97014	0.0111909	0.146847	-0.317385
Alad	2.06574	2.20664	1.71551	2.31021	2.03588	1.81709	2.06745	1.88903	2.04667	2.5259	0.121725	0.307404	-0.313433
Alas1	46.66	71.1112	36.7051	33.4225	84.8114	81.6183	50.6848	85.9287	52.8577	80.2906	0.12355	0.308926	-0.608561
Alas2	3.54625	6.88161	6.43063	3.22879	4.72529	0.325879	16.965	20.7308	8.40597	9.12962	0.0651239	0.236804	-1.43433
Alb	0.716859	0.721149	0.665115	12.4635	0.75367	0.413216	0.972279	1.00323	1.04884	0.63626	0.109674	0.294603	1.45193
Alcam	5.44573	1.34396	2.55596	3.4153	1.45247	1.48055	1.95657	1.93254	2.01455	1.89551	0.456359	0.642072	0.230762
Aldh16a1	3.22122	2.02085	3.44489	3.76034	2.1455	1.67257	2.57919	2.19322	1.77571	2.458	0.596257	0.748716	0.0825476
Aldh18a1	2.31141	0.373159	0.763382	0.567896	0.360238	0.489915	0.408758	0.511509	0.280582	0.312541	0.136874	0.3246	0.746005
Aldh1a1	2.13004	14.7401	3.62454	13.0773	14.5983	17.8226	12.7243	11.8671	6.92593	15.4008	0.255395	0.457514	-0.667061
Aldh1a2	16.578	0.639044	3.77553	1.38389	0.848811	0.719713	0.903019	0.723992	0.216331	0.47525	0.0127471	0.150723	2.52783
Aldh1a3	0.0929436	0.470171	0.23454	0.177163	0.223751	0.202054	0.539546	0.978511	0.721211	0.504128	0.0106896	0.143995	-1.54935
Aldh1a7	0.239706	0.198941	0.0882131	0.882889	0.0891054	0.360976	0.317628	0.0588846	0.108502	0.162521	NA	NA	NA
Aldh1l1	0.194308	0.421765	0.475242	0.33239	0.407449	0.360136	0.237667	0.161556	0.216499	0.251321	0.448737	0.635764	0.259377
Aldh1l2	2.95412	1.05973	1.08952	0.577535	1.09411	0.566051	0.372803	0.988854	0.587769	0.581062	0.0810496	0.256972	0.805423
Aldh2	48.4906	66.4506	81.945	91.9314	79.8671	61.4319	73.072	78.8516	76.9232	73.0046	0.101999	0.28546	-0.30428
Aldh3a1	0	0.51127	0.619658	0.627897	0.547049	0.651013	0.468612	0.529659	0.278846	0.668277	0.464593	0.648207	-0.504334
Aldh3a2	3.28026	3.44692	3.57473	4.66216	2.94352	2.58311	2.49267	3.11276	2.73012	2.74057	0.688096	0.814468	0.0529405
Aldh3b1	1.54772	1.82535	2.05044	2.29835	1.65533	1.20087	1.75101	1.07057	1.04471	1.03831	0.143453	0.332597	0.287797
Aldh5a1	3.30781	8.428	7.28427	8.27091	7.44731	8.47864	9.08762	8.67831	7.79579	9.20405	0.0327544	0.186247	-0.619304
Aldh6a1	19.4866	67.5335	52.0669	54.3433	62.3385	61.2332	63.0863	67.8968	63.4057	69.851	0.0725196	0.247694	-0.629181
Aldh7a1	33.6849	39.0477	42.5043	46.0698	33.9555	29.747	36.9923	33.9504	37.3513	34.6237	0.221249	0.421697	-0.153008
Aldh9a1	20.0289	30.7332	29.7379	38.155	30.1055	28.1809	31.0014	26.931	30.6556	29.4709	0.119912	0.305088	-0.294959
Aldoa	186.2	227.825	205.202	252.544	245.206	242.375	275.574	243.132	258.013	261.376	0.0113717	0.147596	-0.504595
Aldob	0.371682	1.42372	0.404029	2.20945	0.765218	0.543857	0.622999	0.646158	0.552174	0.558279	0.304213	0.507259	0.509903
Aldoc	0.493753	0.546379	0.86432	0.845774	0.370391	0.23692	0.298641	0.367155	0.354372	0.231622	0.0185643	0.158804	0.692353
Alg1	2.9823	1.53369	2.47735	1.87131	1.87681	1.91452	1.61788	1.73882	1.76256	1.67801	0.783433	0.875486	-0.0471367
Alg10	1.33472	0.879899	1.62752	1.72617	1.21985	0.984349	1.00346	1.06037	1.02835	1.00634	0.69492	0.819237	0.0551952
Alg11	11.0544	6.65532	10.6009	7.65511	7.31385	6.88567	5.85991	6.16502	6.93034	5.66476	0.441497	0.630395	0.107671
Alg12	4.16401	1.17024	2.32208	1.83731	1.26669	1.52269	1.2456	1.62366	1.05045	0.991857	0.246682	0.447527	0.367893
Alg13	0.60288	0.532814	0.776669	0.679349	0.569543	0.46693	0.500405	0.50493	0.385833	0.487212	0.532632	0.701515	0.0849866
Alg14	3.48479	1.46668	3.98099	2.38449	1.96339	2.09628	2.06981	1.96087	1.7077	2.1648	0.902308	0.946888	0.0247613
Alg2	2.36395	0.904875	1.59326	1.63662	1.00218	0.999272	1.03319	1.09569	0.771683	0.74191	0.161455	0.355612	0.324332
Alg3	3.06802	0.980005	1.48988	1.63535	1.19142	1.12308	0.726455	1.11885	0.80174	0.703382	0.0889977	0.267108	0.542833
Alg5	12.7986	5.58823	12.6558	8.08933	7.2273	4.28272	5.3347	5.38087	5.61941	4.70786	0.0129638	0.150941	0.504313
Alg6	0.575082	1.04431	1.30236	1.85274	1.27168	0.916278	0.868406	1.30404	0.961141	0.911782	0.847616	0.914823	-0.0538557
Alg8	0.450349	0.460973	0.490564	0.488231	0.290173	0.242719	0.397831	0.165945	0.190259	0.256484	NA	NA	NA
Alg9	0.761484	0.392596	0.713313	0.923679	0.325953	0.449912	0.448455	0.21257	0.271569	0.290999	0.110245	0.295165	0.507987
Alkbh1	6.11145	3.27858	4.28727	4.74099	3.75517	3.9444	3.98548	4.13596	2.94283	3.64694	0.538137	0.704804	-0.0959591
Alkbh2	0.891469	1.02759	1.96839	2.08573	1.10461	1.1305	1.05001	1.05846	1.43474	1.1081	0.709655	0.829204	-0.0853919
Alkbh3	18.6379	29.1701	23.1244	31.1153	28.3581	30.0813	28.3597	32.334	28.5034	28.9249	0.0279027	0.175367	-0.486875
Alkbh5	4.36363	3.5994	6.34158	5.72607	3.65829	2.85339	3.5706	3.36268	3.41484	3.29366	0.134247	0.321759	0.156804
Alkbh6	4.47267	3.13863	6.03788	6.20354	3.08965	3.69566	3.21226	3.72113	2.78404	2.51897	0.39056	0.586511	0.144946
Alkbh7	3.92304	8.68234	7.13004	9.93446	11.2618	8.82837	10.6303	9.22486	8.92324	7.25688	0.175396	0.372176	-0.417016
Alkbh8	1.18185	0.644289	1.10522	0.792332	0.870035	0.528967	0.634602	0.589188	0.472022	0.584473	0.0688302	0.242597	0.36396
Alms1	1.69616	1.81055	2.4105	2.32734	1.78659	1.2818	1.47866	1.48754	1.7521	1.72985	0.789487	0.879054	0.0333593
Alox15	0.945245	3.32918	5.3263	0.497262	2.46843	0.141782	7.54206	12.7037	3.63146	3.2416	0.129002	0.315815	-1.40996
Alox5	0.830693	1.01599	1.60637	1.38063	0.979466	0.898189	1.07112	0.996686	0.601617	0.654511	0.604438	0.754386	0.109142
Alox5ap	15.3376	4.27452	10.6765	12.2537	4.86521	2.88151	3.93422	3.70634	2.4136	3.20441	0.00169945	0.118178	1.15617
Aloxe3	1.93357	0.958885	1.29031	0.979431	0.851868	0.472244	1.15559	1.09775	0.976796	0.745795	0.719077	0.835907	0.0977028
Alpk1	1.94483	1.62	6.7198	3.51701	1.52534	2.37145	1.58588	1.34664	1.70905	1.58812	0.249151	0.450759	0.387873
Alpk2	31.7442	24.6238	20.4447	48.6969	27.3868	28.7728	27.7492	24.1492	26.7	23.8803	0.574006	0.731703	-0.118551
Alpk3	80.1896	120.392	200.741	214.508	96.8669	96.2172	101.345	82.3838	90.1581	93.8791	0.291017	0.493502	0.23996
Alpl	5.80261	3.36877	6.1597	6.9136	3.11832	4.90177	3.25973	4.74087	3.07334	4.81359	0.610988	0.759662	-0.102979
Als2	2.8777	2.15846	3.78776	3.07288	2.234	1.23905	2.08325	1.83956	1.97136	2.16626	0.112734	0.297346	0.243486
Als2cl	1.72925	2.13971	2.67509	2.61324	2.21283	1.84405	2.33305	2.78049	2.47631	2.06349	0.0462554	0.209298	-0.34466
Als2cr12	0.048668	0.511624	0.644762	0.541146	0.385946	0.0925764	0.329609	0.39453	0.484647	0.343169	NA	NA	NA
Alyref	67.6698	23.8431	39.7851	37.6964	24.6458	23.3322	21.1752	23.7854	20.1359	23.0634	0.0776048	0.253001	0.425887
Amacr	3.62207	5.07121	4.49474	6.13499	5.22484	5.07072	6.20822	5.43433	5.73538	6.73181	0.0118766	0.148283	-0.562696
Ambra1	3.67036	2.98035	3.86703	4.60543	2.85929	2.62894	3.15727	2.54629	2.90228	2.7051	0.86914	0.928413	0.0167928
Amd1	11.7821	22.5064	17.1473	20.3604	20.5968	20.3532	18.1609	20.0686	27.1427	18.7873	0.0709601	0.245424	-0.470424
Amdhd2	2.04572	1.30082	2.03154	1.96912	1.49821	0.871206	1.38459	0.88507	1.14252	1.34146	0.120221	0.305444	0.300108
Amer1	2.06794	1.94959	2.60446	1.88257	1.6907	0.919038	1.44229	1.63296	1.77971	1.81633	0.64149	0.781158	0.0876087
Amfr	13.5786	12.197	17.8526	17.7424	12.4229	11.55	11.722	12.1975	10.8789	10.2672	0.729375	0.843455	0.0308504
Amhr2	0.173365	0.551548	0.81663	1.14455	0.751854	0.989327	0.893362	1.21375	0.418523	0.634726	0.173305	0.369413	-0.618432
Amigo1	1.36519	1.46784	1.58487	1.20577	1.42046	1.66986	2.34925	2.02646	2.0277	2.09541	0.00023991	0.102394	-0.841591
Amigo2	0.54439	0.578317	0.906064	0.500394	0.503664	0.239325	0.581361	0.599117	0.735964	0.653549	0.417519	0.609623	-0.232361
Ammecr1	0.626098	0.742317	1.23762	1.09398	0.598469	0.396988	1.05349	0.725072	0.674765	0.485138	0.983986	0.99261	0.005917
Ammecr1l	1.81127	1.33428	1.77336	1.76809	1.34138	1.01493	1.17833	1.0865	0.978757	1.33086	0.191592	0.390305	0.174954
Amn1	1.47033	1.72748	2.4369	1.95782	2.0513	2.16383	1.49663	1.97987	1.53375	1.43749	0.411399	0.604319	-0.170193
Amot	0.945752	0.60536	0.662417	0.515488	0.523897	0.34099	0.429562	0.425174	0.477523	0.616914	0.44777	0.635066	0.173717
Amotl1	56.2043	27.1454	31.6401	31.0192	27.0707	27.4481	30.6709	28.5831	29.0497	29.5913	0.645019	0.784114	-0.0876779
Amotl2	33.7206	14.9344	19.9171	20.9001	17.5446	13.9057	16.7598	16.8121	13.3516	14.2297	0.367035	0.565285	0.168155
Ampd2	2.25842	1.31465	1.82152	1.36676	1.11936	0.95466	1.03216	1.31762	0.880285	0.988908	0.175491	0.372199	0.258864
Ampd3	24.7489	8.2046	14.1267	8.55018	7.29282	7.05363	8.67217	8.45744	7.2607	7.5517	0.263781	0.467148	0.326318
Amt	4.28311	6.15535	3.12239	4.39136	6.34104	6.63075	6.46438	6.57715	7.02758	6.69797	0.022232	0.165985	-0.723372
Amz1	0.453073	1.45851	1.02829	1.26403	1.52701	1.02376	0.89265	1.65127	0.964508	1.57279	0.330559	0.531812	-0.372264
Amz2	7.93955	10.4024	14.1147	13.3527	10.9714	10.0393	11.784	10.1164	11.033	10.5213	0.0993659	0.282103	-0.251299
Anapc1	2.11461	1.40064	2.78474	2.65746	1.64537	1.21105	1.52357	1.42247	1.6315	1.36211	0.115694	0.299553	0.196495
Anapc10	7.13488	4.61904	6.80174	6.20638	4.16178	2.98522	3.85888	4.53081	4.89197	3.52773	0.205038	0.403315	0.193947
Anapc11	2.01562	1.01315	1.83453	2.19561	1.58488	1.31703	1.42445	1.4569	1.30308	1.4157	0.800959	0.886338	-0.0381667
Anapc13	58.8077	73.2303	83.0005	105.913	79.6669	94.7932	81.7274	77.6446	80.6721	78.8729	0.0329046	0.186431	-0.380775
Anapc15	94.8461	49.4859	74.2847	87.049	54.323	65.2099	55.9233	59.1614	54.3871	51.3836	0.824162	0.900867	-0.031027
Anapc16	10.7167	9.6873	18.2619	8.81406	9.30724	8.10049	9.49531	9.33937	7.96581	9.78884	0.941683	0.969231	-0.0121857
Anapc2	15.8009	14.0158	17.9577	18.7778	15.1575	11.3335	12.9588	12.3963	13.2499	10.8106	0.343463	0.543422	0.0915379
Anapc4	10.8086	9.12955	13.093	13.4201	8.77021	8.40544	8.97064	9.60643	9.64701	8.55796	0.447892	0.635103	-0.0642182
Anapc5	62.2079	62.2457	70.3312	83.9898	66.1423	62.5834	66.1236	60.9449	66.1917	59.4976	0.105142	0.289238	-0.201882
Anapc7	8.79515	8.34654	12.5644	10.6944	7.87557	9.17087	8.36714	7.51929	9.1706	8.9261	0.093538	0.273913	-0.193991
Angel1	0.622574	0.440915	1.03228	0.852851	0.404845	0.3537	0.475175	0.508976	0.679341	0.464655	0.842108	0.911051	0.0430478
Angel2	3.46707	2.51557	4.32217	3.69975	2.47375	2.22251	2.341	2.48334	2.36074	2.25941	0.184552	0.382467	0.133624
Angpt1	3.45821	9.0081	4.78618	33.2065	10.0721	30.8189	19.3444	34.5064	23.9267	14.0262	0.0265073	0.171487	-1.38005
Angpt2	7.92928	4.29559	5.87124	6.08576	5.20663	4.59609	4.22551	3.5884	2.74253	2.22527	0.0723294	0.247462	0.415759
Angptl1	0.531054	6.64051	1.8136	1.53527	6.36968	5.11821	5.65034	5.88788	5.81185	5.24241	0.188322	0.386431	-0.88152
Angptl2	10.0793	11.1185	12.5165	10.8314	12.5992	8.42751	9.70655	15.5205	8.8378	7.73638	0.560771	0.721685	-0.120258
Angptl4	21.3179	0.302942	6.74213	0.939676	0.247777	0.226415	0.392549	0.128654	0.244245	0.47775	0.00658516	0.13461	3.8868
Angptl6	2.18999	1.45721	1.5339	2.40325	0.879703	2.63199	1.02841	1.33616	1.2267	1.11798	0.604577	0.754399	-0.167114
Angptl8	1.99641	0.339876	0.663105	0.284595	0.0507434	0	0.120588	0.2012	0	0	NA	NA	NA
Ank1	8.42059	28.6191	7.75738	21.9688	29.3627	27.2801	27.2284	29.2355	28.9996	26.3383	0.104596	0.288705	-0.760424
Ank2	4.077	7.48716	8.57378	10.6462	8.55705	9.02831	8.57757	8.42532	8.18447	9.95806	0.0492825	0.214266	-0.495909
Ank3	4.50221	5.57337	5.83257	6.74317	6.25193	6.41425	5.49753	5.81143	5.46034	5.78027	0.0622497	0.233357	-0.323076
Ankar	0.0312117	0.270551	0.459443	0.613118	0.139227	0.118742	0.159304	0.347583	0.106744	0.146721	0.536891	0.703534	0.377225
Ankdd1a	0.398838	0.106532	0.566853	0.565811	0.122697	0.0872035	0.129591	0.0675696	0.149406	0.0745966	NA	NA	NA
Ankfy1	6.75644	5.34337	9.3827	7.36992	5.77305	6.15521	4.87287	4.36038	5.1486	4.51511	0.417278	0.609425	0.103488
Ankh	18.2543	21.3035	24.4166	30.868	21.1698	22.7312	17.3622	21.3535	16.3902	20.9736	0.494002	0.671601	-0.110354
Ankib1	3.09783	1.64202	2.89029	2.53354	1.91358	1.91295	1.92999	1.90723	1.4643	1.91104	0.765676	0.864467	0.0410218
Ankle2	7.6837	5.85216	8.97945	7.11018	5.46743	4.5701	6.04784	5.23254	4.97773	4.34644	0.226552	0.426944	0.129205
Ankmy2	9.7409	23.8086	27.9431	41.2815	20.0911	25.8217	22.9365	25.0875	26.6099	23.3029	0.215112	0.415338	-0.363809
Ankra2	2.2239	2.05304	2.63337	3.08757	1.85129	2.21254	2.14183	2.58365	2.29877	2.05262	0.0460521	0.208783	-0.281024
Ankrd1	12039	2397.79	1900.24	3363.79	2423.14	3503.7	2267.99	3029.33	2111.5	2625.57	0.477412	0.658532	0.352635
Ankrd10	13.307	14.7054	19.1482	16.7784	12.7446	10.2529	14.3162	13.9249	13.9105	13.3611	0.334694	0.535199	-0.117567
Ankrd11	64.8829	61.9265	67.5305	72.1386	59.2596	58.8588	59.6295	59.284	64.1252	61.7517	0.0780635	0.253308	-0.228745
Ankrd12	8.96645	7.66351	9.4601	7.11006	7.58722	4.48298	5.76379	6.93597	6.69746	5.4207	0.298833	0.501636	0.153947
Ankrd13a	49.1998	22.2025	21.9405	23.5111	22.8395	15.921	19.9736	15.8256	17.9942	18.5298	0.17836	0.375448	0.333026
Ankrd13b	4.59712	2.49623	4.49459	2.92431	2.79779	1.92518	3.07252	2.40567	2.29703	1.91361	0.218184	0.418874	0.225464
Ankrd13c	16.5148	7.85056	14.5946	10.695	8.80075	5.98793	6.85929	7.57252	6.57205	7.67707	0.0273345	0.173613	0.389741
Ankrd16	0.330801	0.353857	0.532395	0.588517	0.338845	0.181784	0.415608	0.28171	0.292817	0.287084	0.449218	0.635985	0.199001
Ankrd17	17.969	12.5466	17.6176	16.087	12.6115	11.3061	12.4643	10.3378	11.451	13.783	0.850407	0.916479	0.0220248
Ankrd2	230.494	0.802181	21.3767	13.5547	0.659931	0.375222	0.243954	0.465185	0.14286	0.658002	0.00151449	0.116234	6.70651
Ankrd23	604.82	67.2487	357.666	279.794	48.5597	53.738	57.7598	48.876	25.0994	60.258	0.00433106	0.129754	2.01945
Ankrd24	0.473309	0.423309	0.580282	0.663256	0.347064	0.402887	0.534574	0.624354	0.500876	0.647084	0.0206294	0.162564	-0.484376
Ankrd26	4.77581	2.17912	3.17255	2.07554	2.21123	2.47207	2.72877	2.56265	2.39296	2.30139	0.524108	0.695103	-0.134281
Ankrd27	3.72711	1.55025	2.64085	1.95296	1.5338	1.11367	1.74244	1.7875	2.08852	1.47437	0.612987	0.760626	0.117574
Ankrd28	5.15883	3.81947	6.28636	5.57798	3.82616	4.23589	4.335	4.25467	4.86811	3.79798	0.105459	0.289525	-0.161438
Ankrd33b	1.7172	0.772759	1.42902	2.08759	0.998634	1.45176	0.91691	0.832424	0.760013	1.14253	0.786655	0.877315	0.0701784
Ankrd34a	0.156985	0.10423	0.35125	0.0872771	0.132273	0.0696775	0.129433	0.177394	0.123169	0.204358	NA	NA	NA
Ankrd35	0.185832	0.19095	0.468941	0.442778	0.157895	0.11783	0.297053	0.182602	0.264366	0.143994	0.711794	0.830827	0.128386
Ankrd37	1.90706	1.73959	2.21544	1.26083	1.27731	0.392176	0.789214	0.886308	0.497716	0.838699	0.00561426	0.134166	0.960609
Ankrd39	1.00473	0.509582	1.42968	0.856499	0.365186	0.339769	0.522675	0.345541	0.293085	0.381477	0.0229299	0.166841	0.737499
Ankrd40	32.0209	32.1397	45.7054	50.4699	32.0774	32.3574	32.6284	35.003	32.363	34.3976	0.200122	0.399391	-0.14806
Ankrd42	2.93083	1.89562	3.75734	2.70818	2.35801	1.18399	1.9125	1.31629	1.95014	2.02564	0.0803918	0.256231	0.341097
Ankrd44	1.03849	0.656674	1.41429	1.13901	0.987414	0.886926	0.790493	0.819128	0.656607	0.705059	0.636636	0.777823	0.0770645
Ankrd46	3.11141	8.34104	7.83635	9.58651	7.02416	6.61859	6.67932	6.99239	7.32959	6.55456	0.358555	0.557592	-0.246661
Ankrd49	9.74366	4.67576	9.09775	5.65665	3.77177	3.319	3.73884	3.42897	3.3114	3.62594	0.0170056	0.157806	0.54133
Ankrd50	3.57016	3.26503	4.90868	4.4499	3.3582	1.93888	3.65221	3.17863	3.16001	3.18912	0.857228	0.921333	0.0259482
Ankrd52	3.60281	2.1351	3.21117	2.49162	2.36553	1.68656	2.35143	2.37918	2.3395	2.14359	0.99414	0.997151	-0.00100703
Ankrd53	0.55977	0.748481	1.92265	1.2578	0.890129	0.902119	0.782945	0.825057	0.633446	0.619891	0.635148	0.776924	0.129679
Ankrd54	0.408033	0.665996	0.54057	0.521753	0.55615	0.698546	0.60075	0.671574	0.578711	0.874206	0.0236079	0.168269	-0.653603
Ankrd6	1.33822	2.54813	5.38554	2.06888	3.56533	3.12908	2.83056	2.37323	2.63882	3.42219	0.367371	0.565671	-0.29398
Ankrd61	0.89768	0.471424	0.591272	0.355272	0.301643	0.443775	0.698911	0.478413	0.697881	0.363114	0.274393	0.477152	-0.372226
Ankrd9	1.53221	1.45575	1.11178	1.13579	1.73363	1.66828	2.84378	2.40283	1.94288	3.50898	0.00220856	0.118216	-1.1156
Anks1a	4.34594	10.0555	8.68173	7.45054	8.4672	8.67268	8.474	9.20849	8.10237	9.13325	0.0857037	0.263168	-0.454804
Anks3	2.33486	1.47401	1.85492	1.58811	1.28025	1.11757	1.89704	1.65725	1.44278	1.48346	0.324483	0.525273	-0.171018
Anks4b	2.6518	2.3339	0.40669	1.12457	0.9292	3.64438	1.24936	1.59977	1.48878	1.49855	0.253648	0.455566	-0.630413
Anks6	0.29734	0.20614	0.147655	0.207133	0.166904	0.181719	0.173	0.211207	0.159994	0.170993	0.614078	0.761115	-0.125539
Ankzf1	9.94654	11.3891	14.3834	12.2125	10.2859	8.85087	9.67023	8.05909	10.4392	8.56803	0.887891	0.938605	0.0172961
Anln	3.00065	0.344984	1.72092	0.418864	0.386295	0.11531	0.925651	0.44674	0.909411	0.69048	0.441053	0.630278	0.525026
Anlnl1	0.923841	0.102231	0.462371	0.205447	0.137367	0.0781037	0.299239	0.128602	0.260197	0.200437	0.372717	0.570954	0.528936
Ano1	1.1549	1.09162	1.28069	1.56773	1.11143	0.927561	1.36029	1.50837	1.7135	0.976171	0.0454261	0.207839	-0.395025
Ano10	6.54938	8.66992	6.11046	8.48216	8.585	6.28267	7.66994	9.04475	6.87482	7.18622	0.25564	0.457703	-0.239263
Ano2	0.111803	0.230943	0.315987	0.828771	0.243821	0.595483	0.755004	0.856903	0.74674	0.44471	0.00760957	0.136323	-1.35114
Ano4	0.101456	0.311859	0.146026	0.219353	0.48609	0.328797	0.451441	0.299076	0.462638	0.446352	0.0766352	0.252357	-0.884728
Ano5	0.330104	3.784	0.627957	0.687037	0.327223	0.472285	0.60814	0.557242	0.418888	0.596829	0.216855	0.417178	0.927305
Ano6	9.39506	5.64038	8.36651	6.93458	5.55677	4.5145	5.292	4.75676	4.93863	4.45502	0.065533	0.237386	0.232854
Ano8	7.87042	6.09391	7.75271	9.29765	6.63419	6.06364	7.59802	6.98246	6.81669	5.71165	0.145708	0.335729	-0.157902
Anp32a	126.494	113.793	148.376	176.378	116.051	118.432	104.578	115.972	113.953	107.733	0.519687	0.692116	-0.0690378
Anp32b	247.763	100.484	161.763	161.919	88.5608	99.2367	79.4659	78.2348	85.2345	78.6964	0.0430073	0.203807	0.477054
Anp32e	282.821	104.643	271.003	222.832	97.5161	130.204	76.3706	87.9442	92.1055	83.0072	0.0281852	0.176034	0.648557
Anpep	2.36337	0.975074	1.57368	1.26527	1.00073	0.488412	0.783555	0.986253	0.901602	0.772303	0.0550943	0.223052	0.51356
Antxr1	0.641877	1.68974	1.40038	1.18702	1.76148	1.34522	1.5041	1.3743	1.92472	1.29734	0.183545	0.381209	-0.432916
Antxr2	36.1979	30.2412	51.5208	50.9457	29.717	35.8217	29.3559	26.1609	27.9206	26.1563	0.560977	0.721694	0.077256
Anxa1	80.1385	40.1924	84.2918	66.0798	39.1843	25.2958	34.1011	33.3957	30.5761	25.9632	0.00101376	0.105119	0.675545
Anxa10	0.527876	0.855346	1.15447	1.42546	0.915722	0.956312	0.3997	1.07445	0.523396	1.10438	0.791122	0.880127	-0.0947936
Anxa11	49.7135	50.4208	62.6556	73.7202	54.8627	50.0919	53.325	49.2642	52.3475	49.4794	0.225452	0.42585	-0.143602
Anxa2	163.513	26.9098	73.4489	49.7933	26.1618	18.8261	25.084	23.3014	18.6094	19.0632	0.00936136	0.141847	1.30125
Anxa3	17.8206	25.6493	35.7293	33.7168	24.0411	14.0852	23.3912	19.5987	22.0165	19.3007	0.454496	0.64059	0.136078
Anxa4	25.7559	16.8617	33.4895	32.0047	15.877	14.002	15.4173	17.2804	14.0532	12.7023	0.0157063	0.154489	0.373408
Anxa5	85.9574	66.3352	43.2204	57.1812	70.0485	68.9828	81.7744	71.0966	62.5839	61.9645	0.108828	0.293352	-0.392031
Anxa6	48.2836	44.4586	57.3939	65.5765	45.5626	37.8455	46.0107	46.1235	42.5742	41.754	0.569668	0.728859	-0.0568765
Anxa7	48.8374	11.8519	39.3044	34.1275	11.7673	12.0186	11.889	12.7335	10.8269	9.65161	0.0109098	0.145338	0.935102
Aoah	0.442935	0.245072	1.08924	1.26024	0.232449	0.181727	0.153444	0.358428	0.0628998	0.0847937	0.0192122	0.159905	1.49265
Aoc3	2.20329	14.3445	14.7545	15.7782	17.9478	8.57766	11.4697	13.8425	13.8625	12.2293	0.701258	0.823879	-0.173617
Aox1	0.149786	0.552502	1.64097	2.48814	1.4038	1.73256	1.74286	0.597648	1.60529	0.965082	0.415423	0.607712	-0.477372
Aox3	0.11596	1.45681	1.4459	1.45245	1.73775	0.795819	1.80772	1.40085	2.1819	1.51323	0.300677	0.503426	-0.592775
Ap1ar	56.3442	23.4438	55.4035	40.1613	24.6297	25.2346	24.3131	28.0652	24.063	24.6534	0.14663	0.336354	0.274614
Ap1b1	15.5059	19.0622	34.0862	25.8523	19.5185	13.5506	18.2367	15.1247	13.2133	18.8842	0.348344	0.54867	0.168346
Ap1g2	1.44955	1.00132	2.4519	1.7583	1.35853	0.690728	1.07614	0.906405	1.19827	1.26751	0.208039	0.406838	0.265509
Ap1m1	28.0469	16.1878	47.487	27.2002	18.6078	12.5297	15.928	15.4263	14.4829	14.3037	0.0103781	0.142975	0.525231
Ap1s1	12.5404	5.10674	11.7946	11.1551	6.39782	6.14914	6.18398	5.29042	6.64011	5.1332	0.121985	0.307469	0.291954
Ap1s2	7.61047	5.6409	9.98889	9.62546	6.2325	4.96863	5.533	5.7346	3.77603	3.91653	0.0257635	0.170942	0.345113
Ap1s3	0.69146	0.539534	0.939547	1.16312	0.369076	0.696995	0.741342	1.42856	0.706227	0.807798	0.0379565	0.195703	-0.630825
Ap2a1	5.65258	3.84796	6.53029	6.09782	3.98605	3.60354	4.07771	3.8835	3.92923	3.83038	0.4515	0.637946	0.0703724
Ap2a2	11.5083	5.93683	10.1703	9.81731	6.06233	4.6114	6.38404	5.22437	5.64457	5.55102	0.0477986	0.212092	0.299191
Ap2b1	7.25772	3.58064	8.0108	6.74951	4.11401	3.86726	4.26935	3.74467	3.40131	3.8962	0.101762	0.285217	0.248147
Ap2m1	96.6713	92.8199	145.552	131.274	98.2207	81.6441	91.3225	86.7497	87.1893	82.8399	0.677195	0.807172	0.0415893
Ap2s1	23.0878	20.9727	32.5799	30.2969	18.9581	16.2623	16.2061	16.8092	16.4892	15.4066	0.0124109	0.150723	0.271879
Ap3b1	17.0306	12.0014	18.8042	19.5459	12.2104	12.0918	13.2626	11.9726	12.3089	10.4781	0.640065	0.78028	0.0443553
Ap3d1	50.093	32.838	59.9971	49.3394	33.6158	33.2897	31.1142	27.6555	38.6473	34.8252	0.552768	0.71554	0.0768412
Ap3m1	3.78573	4.55933	6.30173	6.21125	4.67676	3.92548	4.98704	4.1884	5.54021	4.63942	0.168959	0.364405	-0.208976
Ap3m2	1.05985	0.99391	1.35387	1.39818	0.801307	1.04789	1.0156	1.02377	1.08415	0.70153	0.424107	0.615688	-0.151612
Ap3s1	6.7155	2.5545	5.68408	5.05582	2.1843	1.46372	2.28643	3.23064	2.32203	2.48525	0.0738631	0.248239	0.521924
Ap3s2	3.52153	5.90556	8.25127	7.75054	5.90197	6.07714	4.78923	5.97527	5.67489	5.10012	0.431545	0.621937	-0.162548
Ap4b1	1.83103	1.94957	2.38275	2.55777	1.73116	1.60003	1.89388	2.21498	2.17302	1.8027	0.10148	0.284962	-0.230287
Ap4e1	3.25194	2.17969	3.99731	2.76184	2.38851	1.6417	2.42219	2.22765	1.80189	2.40556	0.431047	0.621833	0.115618
Ap4m1	1.84795	1.80756	1.98188	1.76123	1.35752	1.50651	1.2049	1.76719	1.05555	1.32451	0.935267	0.965509	0.01536
Ap4s1	3.86368	5.74428	5.55588	6.85328	5.60165	6.03293	4.4889	5.35902	4.20367	4.94692	0.368446	0.566927	-0.180763
Ap5b1	0.539841	0.263958	0.266118	0.307108	0.248898	0.254732	0.31053	0.345413	0.280348	0.204286	0.68383	0.81235	-0.10943
Ap5m1	1.64853	2.07299	2.4002	2.60789	1.9684	2.12857	2.62131	2.52552	2.05318	1.90213	0.0207496	0.162564	-0.400245
Ap5s1	0.201214	0.33985	0.274367	0.235508	0.272943	0.308886	0.44905	0.364213	0.434622	0.275719	NA	NA	NA
Apaf1	1.48858	0.929631	1.26701	1.06112	0.909462	0.439223	1.09365	0.644458	0.911746	0.859372	0.432818	0.622814	0.179827
Apba1	0.488399	0.580988	1.08559	0.651669	0.556757	0.387097	0.618402	0.563891	0.412668	0.430476	0.564305	0.723975	0.122647
Apba3	4.13577	3.22228	5.31763	5.65443	2.9911	2.18084	2.92029	3.33818	3.0564	3.25042	0.270942	0.473661	0.162553
Apbb1	3.42843	8.75793	9.97293	18.2641	7.93833	6.52158	8.18681	6.70413	8.53399	7.6974	0.987735	0.994175	0.00495454
Apbb1ip	2.50815	0.861354	3.5223	2.92508	1.14311	0.758609	1.08661	1.16145	1.20055	0.656757	0.0244882	0.170308	0.754388
Apbb2	11.822	7.07136	13.2529	10.145	7.28468	5.80767	9.28298	9.5234	9.25611	7.85648	0.471584	0.653961	-0.113722
Apbb3	2.20628	2.28691	2.38986	2.61882	2.48233	1.69997	2.47804	2.35087	2.39343	2.40348	0.154662	0.347022	-0.235298
Apc	9.37411	6.74472	9.98763	8.3612	6.93457	5.16476	6.21426	6.92898	6.81056	6.2477	0.594329	0.747247	0.0544331
Apc2	0.15715	0.35536	0.383535	0.270969	0.300269	0.167517	0.439943	0.362546	0.321647	0.311305	0.176685	0.373583	-0.431125
Apcdd1	0.171873	0.697371	1.012	0.493697	0.96545	0.435917	0.45549	0.492582	0.691537	0.71472	0.915266	0.953336	-0.0461078
Apeg3	1.06093	4.08235	3.57774	3.0564	2.77259	2.41561	4.71444	3.41177	3.95823	3.32192	0.108689	0.293144	-0.590475
Apeh	3.84699	3.58255	6.28273	6.12584	4.04882	3.29249	3.87852	2.99453	3.61164	3.3403	0.374752	0.573201	0.117511
Apex1	31.3909	15.1156	27.7508	24.3211	16.4758	15.6684	13.1411	13.9764	14.7223	12.9443	0.0377119	0.195406	0.336202
Apex2	1.53304	0.619334	1.6334	1.39345	0.518616	0.694323	1.10347	0.490174	1.18959	0.884319	0.957769	0.978499	-0.0167054
Aph1a	5.22487	4.8445	4.77983	4.95346	4.76494	3.82207	3.10943	4.39905	3.77076	4.94007	0.864925	0.925587	-0.0290564
Api5	17.6132	11.7634	19.3515	15.8689	12.2155	9.9878	12.2119	11.7528	11.6403	10.7798	0.334145	0.534713	0.0909716
Apip	2.83921	2.73113	2.49124	2.80619	2.46493	3.24751	2.49172	2.95396	2.03834	2.29489	0.148672	0.338569	-0.287497
Aplf	3.68	1.51502	3.89205	3.90762	2.38583	2.22279	2.96839	3.15331	3.03149	2.63931	0.1889	0.387114	-0.246318
Apln	5.83187	1.58506	3.98465	1.15389	1.23878	2.31692	2.81475	2.35539	2.38176	2.71926	0.526804	0.697057	-0.25459
Aplnr	0.542544	2.3469	0.740554	0.349618	1.46676	0.312736	2.61422	2.27178	3.02139	2.23383	0.116362	0.300525	-1.12212
Aplp1	1.5952	0.838482	1.06842	1.10858	0.731344	0.505734	1.00991	0.852312	0.794271	0.832795	0.749536	0.855445	0.0718548
Aplp2	75.733	75.3018	86.209	84.8602	86.7751	64.1558	79.3994	70.7563	90.6595	80.2975	0.132209	0.319435	-0.233575
Apmap	7.89344	4.96316	8.41332	8.97465	4.43671	4.80905	4.51076	4.86718	4.01232	4.71311	0.120978	0.30633	0.219964
Apobec1	1.80204	1.85725	1.76842	2.16086	2.38175	1.32185	1.35258	1.82279	1.40746	1.26491	0.41865	0.610914	0.169883
Apobec2	68.6554	27.4001	41.5735	50.5797	27.2411	24.3114	27.154	31.8508	21.3065	21.6514	0.0751406	0.249872	0.404794
Apobec3b	0.836557	0.177535	0.0944658	0.178391	0.113597	0.0581297	0.134977	0.225209	0.235153	0.149178	NA	NA	NA
Apobr	61.1421	16.3312	26.99	26.4719	14.3669	14.8222	14.2196	20.2186	15.726	11.4847	0.111392	0.295948	0.553578
Apoe	100.396	157.202	163.14	255.145	190.144	192.614	210.39	232.419	239.385	172.325	0.022393	0.165985	-0.595294
Apol11a	9.76858	39.6531	42.1985	49.0088	36.522	43.9532	45.332	45.4095	40.8726	25.6519	0.184231	0.382089	-0.501614
Apol3	8.10623	13.8224	20.7397	17.5618	14.5125	9.16402	15.4601	13.592	13.7369	9.76379	0.79293	0.88087	-0.0585889
Apol9a	51.0826	69.1076	185.74	207.36	68.516	106.032	102.048	78.7185	55.3792	57.8358	0.727501	0.841896	0.122123
Apold1	8.41065	6.25346	11.7261	24.4429	8.77646	9.78852	3.91862	5.49943	5.69533	7.94336	0.204806	0.403099	0.451478
Apoo	6.15288	17.793	10.6988	15.1795	16.5107	19.1105	19.9013	18.1377	14.8248	16.5563	0.0479343	0.212126	-0.689349
Apool	13.6269	16.1904	19.069	21.6735	17.5999	13.1981	15.6937	17.4775	14.0822	15.3358	0.436835	0.626464	-0.110434
Apopt1	7.61485	8.16176	12.379	13.3582	8.22025	7.85341	8.28038	8.34431	8.5018	7.77045	0.572523	0.730731	-0.0705974
App	276.7	192.864	327.721	302.77	195.142	138.058	163.291	151.789	175.844	149.917	0.00707587	0.135152	0.36945
Appbp2	4.34031	2.44236	5.23972	3.54223	2.87527	2.30788	2.63695	2.49734	2.34119	2.4592	0.0968029	0.279226	0.220385
Appl1	37.5598	16.3337	31.3558	22.1433	15.6421	13.7186	13.8631	13.1999	16.1105	13.7486	0.0390415	0.197877	0.426416
Appl2	6.57342	8.97718	10.607	11.7603	7.36532	8.89364	10.6626	7.33078	12.2266	7.92867	0.0474198	0.211148	-0.396055
Aprt	19.7824	14.9755	17.4477	15.5539	17.2713	16.2172	15.8912	15.6971	14.9365	15.3542	0.164849	0.359805	-0.200742
Aptx	12.3893	8.90518	12.155	14.2886	9.0808	7.32117	9.25386	9.40779	8.58112	7.66023	0.458443	0.643803	0.078203
Aqp1	23.3868	58.3189	72.7028	92.6689	54.746	32.3404	69.358	55.0216	77.1488	49.9248	0.449841	0.636422	-0.247594
Aqp3	0.551471	0	0.885574	0.167233	0	0.0635764	0	0.0246311	0.0302572	0.0271926	NA	NA	NA
Aqp7	14.2781	11.4623	13.7228	17.4932	11.1821	17.6117	15.919	21.6286	15.4361	21.8384	0.000140498	0.0993307	-0.788791
Aqr	8.28051	4.54408	7.13676	5.81535	3.95875	2.77542	3.79496	3.33887	3.59495	3.4756	0.0106878	0.143995	0.448001
Ar	0.0539684	0.0895808	0.0508433	0.228031	0.133744	0.246381	0.139846	0.111363	0.260572	0.222471	0.0307195	0.181398	-1.14302
Araf	11.4048	16.4896	18.8526	21.7208	16.576	16.7715	18.6406	16.4974	15.4173	14.4827	0.117463	0.301929	-0.27327
Arap1	17.4569	13.13	19.3679	16.4891	12.9477	8.48987	12.7022	10.7405	12.9638	9.91085	0.127316	0.313759	0.189259
Arap2	1.41185	0.880089	2.01474	2.47818	1.20702	1.11021	1.44872	1.81743	1.12	0.989841	0.705717	0.827118	-0.0804127
Arap3	9.4056	8.27488	10.2356	8.05019	7.75436	5.12941	8.09856	8.1733	8.49285	8.15415	0.395301	0.590454	-0.127427
Arc	1.75264	1.67647	1.82781	2.28735	1.19995	1.56335	0.927203	1.38649	0.717133	0.644499	0.15967	0.353748	0.388026
Arcn1	76.1805	36.233	61.1397	44.1471	35.3891	31.3129	30.7307	31.5246	29.3479	30.9547	0.0552656	0.223412	0.354927
Areg	1.63615	0.436274	0.742847	1.18362	0.117244	0.074995	0.0464369	0	0.380709	0.128306	0.0164239	0.155607	2.30573
Arel1	5.14525	3.30554	6.02969	5.54041	3.3493	2.86355	3.45952	3.00891	3.46487	3.20884	0.121898	0.307469	0.174775
Arf1	134.334	88.2981	146.333	129.144	89.0557	79.6485	83.0661	88.8439	79.8041	78.0265	0.105488	0.289525	0.158712
Arf2	42.0029	9.12689	15.9489	10.3875	8.90235	6.46673	6.2981	5.80191	6.42939	8.04021	0.0245799	0.170385	1.01247
Arf3	8.1116	4.57967	8.09026	5.70615	4.22553	3.09648	4.38713	3.65996	3.5468	3.861	0.0555899	0.223854	0.363571
Arf4	29.9726	11.2005	20.3556	16.1023	12.0762	8.72899	9.54404	9.83554	8.86699	10.1284	0.0178918	0.158804	0.56113
Arf5	13.628	11.2457	15.5479	17.068	13.4248	9.08596	13.4474	11.7825	11.7279	11.1166	0.809311	0.891138	-0.0279472
Arf6	9.65903	3.33881	6.52946	5.66411	3.92312	3.90079	4.13074	3.69633	3.16898	3.8682	0.254884	0.457049	0.260744
Arfgap1	38.9665	15.735	25.4962	19.5847	15.5592	12.8974	16.2714	13.235	14.8637	13.9267	0.125753	0.312171	0.336544
Arfgap2	26.0957	18.6057	31.4019	26.7166	18.5394	17.7184	17.7707	15.6012	18.6341	17.5064	0.264355	0.467755	0.111838
Arfgap3	20.3612	4.73198	8.69137	6.34633	4.5404	2.80216	3.25594	2.97998	3.81183	2.93082	0.00852318	0.138246	1.12838
Arfgef1	10.9628	5.72188	15.1467	14.406	6.5113	6.33975	7.84733	6.89319	7.00694	6.0691	0.209483	0.408384	0.227412
Arfgef2	4.30467	4.05182	6.09226	5.17856	4.13087	3.64365	4.37383	4.16358	4.08793	4.07616	0.189154	0.387341	-0.123484
Arfip1	7.33892	3.90132	6.86311	6.24019	4.17236	2.64604	3.8842	4.06521	3.95159	3.73348	0.0842044	0.26105	0.278278
Arfip2	18.4061	13.1487	17.3045	16.1982	13.7752	13.1245	14.3834	14.8622	13.8686	13.6045	0.0966371	0.279004	-0.164982
Arfrp1	40.7711	21.3971	33.3506	30.5722	23.3516	20.7531	26.7468	23.7964	23.3968	19.8249	0.810592	0.891693	0.0318412
Arg1	1.14012	0.365212	0.847976	3.33611	0.475863	0.494627	0.530087	0.707559	0.434588	0.716048	0.204103	0.402561	0.657819
Arglu1	129.576	124.324	142.81	148.296	104.678	113.014	95.307	102.517	116.681	98.0094	0.76263	0.862841	-0.0351076
Arhgap1	9.73806	8.72503	11.1676	12.6311	9.35453	9.48957	7.98619	7.91452	8.09106	7.73232	0.856883	0.921079	-0.0198889
Arhgap10	23.8802	15.1029	39.524	41.5853	15.9372	15.1417	14.8218	12.2892	16.6711	17.413	0.0684111	0.241956	0.420883
Arhgap11a	1.94007	1.83675	3.58564	1.89353	1.46372	0.936269	2.1518	1.23382	2.15313	1.33875	0.712836	0.831378	0.0930266
Arhgap12	7.36831	6.32874	13.0859	10.0828	5.43703	4.27588	5.31869	4.9562	5.63914	5.18261	0.0296381	0.178587	0.353587
Arhgap15	0.690418	0.29961	0.876817	1.20421	0.563618	0.480691	0.510246	0.545392	0.163407	0.352456	0.252961	0.454893	0.429484
Arhgap17	5.36124	5.50265	7.92677	7.35269	4.92273	4.17616	4.9804	4.99622	4.34867	4.0797	0.300942	0.503709	0.109597
Arhgap18	15.1849	16.4007	28.2012	36.0978	16.1248	18.2587	16.7386	22.8548	18.5427	13.3146	0.784612	0.876149	-0.0560656
Arhgap19	0.413631	0.432568	1.30607	1.05125	0.504642	0.536069	0.610329	0.500234	0.713253	0.828385	0.500722	0.67695	-0.193904
Arhgap20	0.271972	0.426942	0.748557	0.36922	0.413802	0.216563	0.610881	0.481659	0.740551	0.789049	0.0671997	0.24073	-0.693282
Arhgap21	27.7369	31.7797	47.1391	43.0152	31.7369	45.5773	46.7411	48.8921	35.4956	37.804	0.00153455	0.116234	-0.59008
Arhgap22	3.31829	0.680951	1.29338	1.27319	0.818472	1.00756	0.871597	1.17106	0.658159	0.760498	0.359244	0.558008	0.350631
Arhgap23	22.0049	8.81794	20.6557	16.0128	8.68339	7.51219	7.64298	7.1334	7.83255	7.73035	0.00748726	0.136323	0.616019
Arhgap24	4.55972	5.94796	8.7376	18.5505	6.31671	6.85609	9.47802	6.21222	7.35865	6.64055	0.711722	0.830817	-0.110976
Arhgap25	4.52478	1.79292	3.0404	3.13441	1.22089	1.52847	1.48946	1.87682	1.43101	1.74334	0.154246	0.34634	0.378408
Arhgap26	4.63894	4.71315	7.47093	9.95192	6.45852	5.47677	4.88511	5.34849	6.06685	5.24236	0.73743	0.848895	-0.0585822
Arhgap27	6.31122	3.5253	7.67555	5.50489	2.69706	2.96992	3.74217	3.72259	2.98277	1.72796	0.124687	0.310582	0.379291
Arhgap28	1.65034	0.733911	1.21694	0.831771	0.5657	0.616122	0.85384	0.841137	0.949487	0.819856	0.769128	0.866829	-0.0715079
Arhgap29	10.07	7.94161	11.8906	11.3441	7.7973	7.28378	7.3706	6.88739	6.90007	7.86134	0.403591	0.597584	0.0761854
Arhgap30	22.4051	7.0973	16.194	15.5559	6.71566	5.41712	5.14675	5.98348	6.01312	5.26468	0.00356997	0.128388	0.892012
Arhgap31	16.0206	13.8826	19.5615	21.118	14.5518	13.4296	11.9889	11.8042	11.223	10.438	0.107105	0.2914	0.179898
Arhgap32	1.06538	1.16892	1.74473	1.61469	1.33187	1.56618	1.2735	1.18466	1.18495	1.09683	0.179764	0.376562	-0.211832
Arhgap35	9.68862	5.65498	12.2638	8.75038	6.42935	6.00355	6.93372	6.7428	5.44197	6.45013	0.617959	0.763806	0.0638162
Arhgap39	1.44716	1.15927	1.26237	1.35448	0.961187	0.654987	0.906788	0.976729	1.09984	1.0043	0.631198	0.773783	0.0773824
Arhgap4	1.59866	0.504336	1.32113	1.66843	0.653347	0.524614	0.842384	0.92323	0.440102	0.76063	0.296008	0.498487	0.320775
Arhgap42	1.97289	0.866444	2.51208	1.48759	0.977837	0.531652	0.646294	0.642158	0.543255	0.862767	0.00291922	0.126761	0.876422
Arhgap44	5.75726	7.08304	9.49383	17.5995	8.68122	6.16503	8.4918	7.52864	7.32726	7.20779	0.841894	0.910895	0.0466346
Arhgap5	12.9616	10.9059	20.1339	15.7409	11.2824	7.91204	10.5381	11.2937	10.8751	10.5213	0.355083	0.554427	0.110902
Arhgap6	1.01703	0.725035	0.806125	0.956873	0.785198	0.905292	0.645024	0.787947	0.767259	0.519813	0.651492	0.788973	-0.0902857
Arhgap8	1.15964	0.349974	2.62777	1.729	0.313506	0.71301	0.144866	0.414356	0.243897	0.266845	0.0386827	0.197142	1.30652
Arhgap9	4.19533	1.09559	2.38217	3.00958	1.38389	1.12908	1.35911	1.71475	1.29824	1.584	0.196462	0.395344	0.380191
Arhgdia	181.429	50.3173	124.127	91.3238	59.0323	46.5974	49.8125	52.0448	45.5651	43.79	0.0178315	0.158804	0.703541
Arhgdib	70.8466	30.634	55.5223	71.277	33.6899	30.709	31.8396	34.5063	31.8662	26.5188	0.0521402	0.218519	0.373698
Arhgef1	14.3284	10.5258	14.5282	14.5807	10.3246	8.81085	8.97789	9.8405	9.21593	8.19968	0.0743874	0.249008	0.163894
Arhgef10	7.99297	6.34432	11.0737	9.06888	5.64518	4.21022	5.83178	4.71901	4.65605	4.86106	0.00717296	0.135749	0.357887
Arhgef10l	4.02776	2.17266	4.14201	4.23526	2.58019	2.59656	3.08563	2.78916	2.60692	2.89057	0.546983	0.711843	-0.0756743
Arhgef11	3.73665	3.88284	5.23088	4.93417	3.89945	3.42755	4.17932	3.45216	4.15079	3.95848	0.157616	0.350845	-0.163314
Arhgef12	19.2318	17.3455	27.1374	23.6386	17.986	14.9935	19.5392	17.1775	17.6549	17.5634	0.44947	0.636171	-0.0737188
Arhgef15	6.04722	5.30081	6.47449	4.62752	5.48663	3.15455	6.04651	5.64628	5.78211	5.21939	0.2786	0.481341	-0.204193
Arhgef16	0.519363	0.0165784	0.047047	0.0444221	0.0198012	0.0253316	0.041174	0.0490705	0.0904185	0.0541737	NA	NA	NA
Arhgef17	5.33861	1.84966	3.99682	2.85467	1.96736	1.53782	2.08458	2.19708	1.86815	2.07003	0.159066	0.352817	0.337048
Arhgef18	3.65072	1.63459	3.17256	2.47796	2.21637	1.5432	2.06364	2.32307	2.15907	2.00004	0.875831	0.932467	0.0257626
Arhgef2	4.496	3.07489	4.17405	4.13085	2.80333	2.04794	2.98714	3.00979	3.05208	2.72239	0.483527	0.664077	0.0866143
Arhgef25	11.4605	8.65166	9.33281	7.4701	7.45368	5.89196	9.39751	9.51908	9.48878	9.16499	0.115928	0.299745	-0.292296
Arhgef26	0.20965	0.353516	0.311548	0.271965	0.465121	0.221553	0.529145	0.461058	0.325362	0.357388	0.144907	0.334529	-0.505775
Arhgef28	0.384516	0.67839	0.636501	0.403348	0.676021	0.446217	0.589625	0.556054	0.499163	0.527308	0.444592	0.632816	-0.200471
Arhgef3	3.96171	3.55833	5.65537	5.81891	4.09381	4.15778	3.83699	4.06321	4.29366	4.33757	0.0890155	0.267108	-0.199243
Arhgef37	4.73303	4.4985	8.97699	5.97934	4.30148	3.62051	5.79117	4.49028	4.98088	4.41313	0.613748	0.760913	-0.0769253
Arhgef39	5.81588	5.4631	9.59763	9.37164	5.01	5.54852	5.40654	4.98543	5.31665	5.06422	0.715464	0.833036	0.0461586
Arhgef40	5.94686	5.22716	7.13289	6.14271	5.19587	4.48107	5.67193	5.70631	5.72838	5.11233	0.0642269	0.235695	-0.187523
Arhgef5	4.41488	2.47562	6.56749	2.7826	2.13149	0.951484	2.44106	2.18929	3.29681	2.27305	0.302182	0.505061	0.33394
Arhgef6	8.41305	14.0316	13.8589	17.8033	14.0806	14.2695	16.0752	13.8308	11.781	13.5366	0.104328	0.288269	-0.346579
Arhgef7	19.8195	14.8716	22.7127	19.8841	14.3355	12.4713	12.2049	13.8908	12.1721	13.8888	0.135711	0.323547	0.146578
Arhgef9	1.2193	2.57367	1.23658	3.21812	2.6883	2.88888	2.99495	2.62218	2.76022	2.82427	0.0611499	0.231576	-0.650042
Arid1a	15.6474	10.7816	14.5298	13.5301	10.7787	9.97721	10.615	10.3393	11.0185	10.8706	0.682785	0.81155	-0.040527
Arid1b	3.18201	2.67101	3.76693	4.94219	2.91885	2.78817	3.2313	3.37924	3.17656	2.71542	0.185891	0.383893	-0.160856
Arid2	3.27046	2.1037	3.41891	2.98573	2.45324	1.9597	2.31576	2.19126	2.25777	2.20752	0.766911	0.865372	0.0285474
Arid3a	6.56292	2.18695	5.16213	3.70653	2.15546	1.23741	1.86106	1.46011	1.93711	1.34867	0.00302994	0.126761	0.949201
Arid3b	0.93016	0.645596	0.732408	0.611987	0.474661	0.732868	0.881653	0.621945	0.498265	0.54333	0.198137	0.397	-0.286903
Arid4a	17.3541	16.7482	25.5505	20.892	14.8221	9.52041	14.3972	13.6126	16.1612	15.7527	0.475509	0.657287	0.104532
Arid4b	8.5481	9.66062	13.5491	12.3218	9.27439	7.01068	7.93307	7.84573	9.63782	7.99892	0.658804	0.793686	0.0554288
Arid5a	18.6909	4.89593	11.433	12.7722	5.46151	3.47228	5.15222	3.69123	5.72337	4.64562	0.01434	0.152241	0.837535
Arid5b	16.8339	4.42896	21.0689	18.326	4.97179	7.1744	7.13796	4.82941	5.48436	4.75822	0.0590057	0.228669	0.71525
Arih1	13.8431	5.6964	9.52535	8.37802	5.65624	6.16009	7.97385	7.14028	5.92708	6.61911	0.939009	0.967659	-0.0146708
Arih2	27.5076	24.7151	35.0476	27.3935	23.0963	20.8358	21.8445	19.9201	24.065	24.1376	0.764457	0.864163	-0.0324057
Arl1	106.262	70.9637	116.941	85.8529	69.9945	67.5734	65.0919	70.0153	63.6861	62.9748	0.388129	0.584435	0.0930374
Arl10	1.98033	0.635188	1.7237	1.49988	1.0811	1.12828	0.811311	1.29727	1.07394	1.24537	0.811396	0.892318	-0.0643788
Arl11	0.849474	0.341823	0.654777	0.73846	0.551167	0.293795	0.472986	0.515999	0.447432	0.452379	0.523818	0.69507	0.164366
Arl13b	6.86762	10.4891	9.47446	11.5236	9.77911	6.81236	7.34761	7.2626	8.42502	8.29507	0.901754	0.94675	0.022254
Arl14ep	12.4733	11.6691	14.7893	12.4083	11.5526	9.3479	12.8828	13.6481	13.2435	14.4566	0.0208097	0.162564	-0.347135
Arl15	2.38678	1.9504	2.72423	2.81721	1.52877	1.4901	1.42725	2.38136	2.03885	1.03567	0.710825	0.830066	0.089365
Arl16	3.54957	5.58032	4.12237	4.84506	5.94521	4.84281	6.11267	5.31597	4.37318	5.41737	0.114358	0.298125	-0.401161
Arl2	3.2695	4.28153	4.77494	6.09604	5.12328	5.72135	5.129	4.71376	4.79092	4.70837	0.041232	0.201181	-0.41685
Arl2bp	17.942	17.9758	25.5107	23.6999	20.237	15.9527	19.6234	19.3864	18.6988	17.1342	0.257938	0.460123	-0.122993
Arl3	63.3931	46.1068	54.644	55.6647	41.1382	48.3859	47.3985	44.3099	50.573	44.7682	0.0993303	0.282103	-0.194161
Arl4a	22.3638	25.4689	50.0613	49.999	27.9208	23.1237	16.7159	19.156	20.7245	19.1206	0.0356496	0.191895	0.449192
Arl4d	7.49623	5.68608	6.81704	3.59805	3.53004	3.81487	4.57749	5.64027	5.65279	4.02187	0.551146	0.714555	-0.138835
Arl5a	15.9671	5.37938	13.702	10.4415	5.74343	4.0998	4.22685	4.69907	4.50343	4.356	0.00272901	0.126761	0.832887
Arl5b	1.25272	0.99151	2.15532	1.89814	0.968171	1.0124	0.870297	0.93885	0.779116	0.902896	0.0907255	0.269894	0.299065
Arl5c	0.543187	0.27478	1.02347	1.13893	0.169226	0.098405	0.146238	0.228747	0.168598	0.11785	0.00526793	0.134166	1.59138
Arl6	1.24914	1.20782	1.77093	1.94182	1.106	1.53794	1.22846	1.45384	0.966155	1.31561	0.270892	0.473636	-0.20184
Arl6ip1	1.70246	1.29576	2.08308	0.951111	1.25953	0.895173	1.32052	1.02004	1.38334	0.891885	0.757991	0.860561	0.0675726
Arl6ip4	66.679	50.0285	81.6435	80.8355	48.0058	59.7572	45.1111	44.2937	52.2858	48.1197	0.877446	0.933139	0.0193041
Arl6ip5	35.6085	36.6007	26.4639	42.8528	40.8579	40.2002	34.6314	37.3363	34.3765	37.745	0.122867	0.308568	-0.31875
Arl6ip6	1.01073	1.16204	1.94769	1.75146	1.26215	0.998765	1.40694	1.17374	1.36261	0.996771	0.63236	0.774774	-0.0879701
Arl8a	11.9537	8.02698	12.6816	9.33918	8.352	6.1437	7.89264	7.54168	8.51745	6.61224	0.374712	0.573201	0.109149
Arl8b	10.4701	9.86318	11.5731	9.82827	9.22737	10.3838	9.70272	10.0938	9.834	8.84692	0.0301058	0.179895	-0.268614
Armc1	12.7795	13.043	14.2629	15.5143	14.2068	11.7655	12.5436	14.331	10.8938	12.1989	0.27763	0.480297	-0.14476
Armc10	2.86585	2.28179	4.36264	4.14514	2.82929	1.49212	2.3464	2.32379	2.33429	1.93357	0.0736986	0.248095	0.298816
Armc2	0.380275	4.1613	1.21551	3.18803	2.42928	3.43692	4.86296	2.44957	3.81783	3.34602	0.120878	0.30633	-0.900835
Armc5	2.07989	0.884047	1.78427	1.60048	1.26981	0.951975	1.38713	1.3467	0.881185	0.963771	0.598488	0.750512	0.102788
Armc6	2.81353	0.461733	0.673882	0.676053	0.779968	0.695444	0.940809	0.902013	0.460487	0.750098	0.698555	0.821881	0.182338
Armc7	0.862866	0.461677	1.17245	0.695853	0.479364	0.553128	0.390893	0.773327	1.00719	0.473163	0.528161	0.697939	-0.184366
Armc8	5.56379	5.11109	6.31397	5.20876	4.69872	4.06933	4.45813	4.71229	3.89163	4.50067	0.855027	0.91957	-0.0195502
Armc9	0.934628	1.01594	1.14933	1.4071	1.06585	0.534929	0.662456	0.902125	0.798691	0.735742	0.138741	0.326926	0.284942
Armcx1	11.7556	17.9568	23.1074	20.3393	16.2615	13.1888	15.398	14.7129	15.6882	13.1648	0.875955	0.932523	-0.024814
Armcx2	1.22081	0.588672	0.674649	0.841762	0.716629	0.691911	1.02824	0.482515	0.666819	0.577086	0.688914	0.815143	-0.101651
Armcx3	18.3941	27.2952	33.1487	38.6253	27.4774	26.9398	27.0195	25.8522	25.2875	26.1691	0.262629	0.465579	-0.195242
Armcx4	4.49321	8.76662	8.21917	5.91639	8.63874	4.4741	7.66744	7.39512	7.64545	6.10495	0.528057	0.697939	-0.167156
Armcx6	1.64262	2.42359	2.01669	3.48451	2.35582	2.03874	1.96219	2.36958	2.22179	1.93357	0.513583	0.687677	-0.140845
Armt1	2.58599	4.17528	4.67482	6.74291	5.01443	5.89715	4.57775	4.69571	4.54526	4.95438	0.0868967	0.265073	-0.422708
Arnt	17.4499	14.9633	22.4775	19.904	15.2187	11.8169	13.9659	13.1153	14.6787	15.6068	0.776734	0.871616	0.0282933
Arnt2	0.0433552	0.00799602	0.0978569	0.104449	0.00716281	0.0549803	0	0.00710024	0	0	NA	NA	NA
Arntl	6.88611	1.14593	9.96959	7.06002	0.749288	1.45702	4.73647	0.898719	1.71531	1.29558	0.18495	0.382795	0.887452
Arntl2	1.25972	0.0995701	0.741731	0.237618	0.111493	0.0427899	0.185469	0.0773635	0.108611	0.0488052	0.0183574	0.158804	1.98202
Arpc1a	15.102	11.1189	20.2996	19.8026	12.5547	10.1479	12.331	10.4497	11.7835	10.1005	0.145794	0.335751	0.158439
Arpc1b	71.9533	27.8695	75.4466	55.035	26.714	17.7831	23.4834	23.5383	21.7935	17.6404	0.0015088	0.116234	0.903881
Arpc2	64.7804	31.7071	57.444	47.5533	33.0926	29.9748	28.4605	31.0817	29.4367	29.0546	0.0576596	0.226733	0.294886
Arpc3	54.8856	19.8224	56.2432	47.6202	18.4731	16.2711	15.9929	15.7902	15.5476	12.9188	0.00185016	0.118216	0.954147
Arpc4	11.4259	9.32099	12.1339	11.2637	8.83534	6.4732	7.35251	8.60287	6.37126	5.82882	0.032061	0.184925	0.27439
Arpc5	47.9047	18.4959	39.1467	29.8826	19.4286	15.1243	17.7095	18.0369	16.3774	15.0559	0.0155843	0.153873	0.534329
Arpc5l	9.9917	11.8239	13.1482	11.9995	10.7505	11.0475	10.8054	12.8403	9.93602	10.434	0.0734252	0.247818	-0.257029
Arpin	5.64162	4.40906	7.03813	6.76961	4.50886	3.91253	5.2675	4.57342	5.36269	3.74215	0.695892	0.819873	-0.0435774
Arpp19	511.828	192.412	369.168	314.075	197.136	198.478	171.541	178.673	174.276	163.096	0.0412313	0.201181	0.460317
Arr3	0.53431	0.765158	1.88764	1.17074	0.919094	0.916722	0.647843	0.86474	2.10555	1.77296	0.121617	0.30719	-0.641915
Arrb1	1.56631	1.55081	2.47553	2.31908	1.60985	1.47404	1.36909	1.936	2.09959	1.4398	0.329283	0.530491	-0.160113
Arrb2	4.73935	3.11756	5.30209	6.48473	2.93625	2.12025	2.63605	2.57426	2.68554	2.42782	0.00713854	0.135749	0.482484
Arrdc1	3.41786	2.7263	4.49451	3.38866	2.58338	1.75178	2.46575	1.53928	1.6846	2.08559	0.014945	0.153481	0.444067
Arrdc2	1.15368	2.12415	1.48417	1.7032	2.07579	1.53678	1.46162	1.86714	1.26383	1.17789	0.836469	0.90774	-0.0551363
Arrdc3	10.7943	8.40283	18.3418	16.5739	10.647	9.85036	8.02904	8.4616	9.89323	5.31729	0.17593	0.372768	0.264254
Arrdc4	4.95369	3.84587	4.56189	5.79368	3.21648	2.60584	2.97599	3.18838	4.30896	2.81484	0.353333	0.553142	0.143569
Arsa	2.36356	2.05796	3.58907	3.49257	1.86818	2.09812	2.1099	1.88853	2.16224	2.13216	0.928123	0.961234	-0.0116695
Arsb	0.954244	1.31994	1.6856	1.22682	1.50164	1.46726	2.49376	2.53752	1.58376	1.35866	0.00546923	0.134166	-0.805311
Arse	3.18237	3.26421	2.50802	3.4977	3.59139	3.39928	3.31584	3.12704	2.42298	2.23068	0.476278	0.657659	-0.153504
Arsg	4.48797	6.26736	5.85274	5.11699	5.85965	5.88135	6.4408	6.27249	6.81677	6.38426	0.0118358	0.148283	-0.507382
Arsi	1.01792	0.144411	0.384203	0.232171	0.103491	0.0661977	0.307422	0.179526	0.283542	0.141569	NA	NA	NA
Arsk	0.406085	0.722196	0.785634	0.782117	0.77633	0.643713	0.734539	0.669791	0.892806	0.723715	0.113804	0.298125	-0.392836
Art3	145.225	80.1585	150.018	140.519	73.9804	90.56	83.6365	77.2915	73.459	75.6091	0.2435	0.444026	0.176246
Art4	3.69006	2.86856	3.00924	3.17985	2.77997	2.57372	2.66211	3.41741	1.99322	1.89141	0.932886	0.964187	-0.0151153
Arv1	2.80507	0.899467	1.37012	1.34684	1.3587	0.666977	1.74583	1.5974	1.01961	1.41774	0.837685	0.908364	-0.0670934
Arvcf	2.46838	2.24205	2.42821	2.09336	2.2928	2.06156	2.47091	2.71324	2.15706	2.05529	0.0531397	0.220375	-0.306583
As3mt	6.6844	10.956	10.4571	12.8591	11.8937	13.6727	15.5816	14.1395	13.7738	11.241	0.00594055	0.134166	-0.679532
Asah1	11.7057	22.5324	22.3356	24.5181	20.9444	19.9126	21.0819	19.458	20.6795	19.9025	0.161643	0.355722	-0.301152
Asah2	0.892472	1.90606	3.15297	4.74344	2.10997	2.17301	2.08136	1.86353	2.72548	2.15899	0.626755	0.770218	-0.159043
Asap1	9.54607	5.03739	8.19022	7.84459	6.11198	4.71234	5.16063	5.74611	4.53514	4.71465	0.111275	0.295697	0.208437
Asap2	16.3785	13.0963	11.9485	14.2176	12.7891	14.8428	12.9272	15.6111	13.081	15.4112	0.0223752	0.165985	-0.392325
Asap3	1.52468	0.806914	1.43444	0.847656	0.689975	0.767095	1.0736	1.16434	1.29026	1.1416	0.0884501	0.26642	-0.39758
Asb1	0.912247	0.726332	0.655047	0.618501	0.771953	1.02988	0.681381	0.808935	0.604282	0.748241	0.136931	0.3246	-0.384169
Asb10	0	0.794032	0.371289	0.435195	0.743623	1.36493	1.45983	1.5704	1.44355	0.943519	0.0265011	0.171487	-1.76543
Asb12	1.04384	1.51813	2.44093	2.53688	1.2269	1.0779	1.37	1.18688	1.06198	1.32648	0.455543	0.641584	0.168735
Asb13	0.989871	0.925853	1.58201	1.59857	1.09805	0.851805	0.527437	0.810552	0.526295	0.639176	0.0289574	0.177312	0.519446
Asb14	1.01842	19.3442	11.0574	16.5131	21.1115	21.9413	23.5427	20.2673	28.9357	19.2792	0.126861	0.313319	-0.972535
Asb15	1.36872	2.54195	0.862139	6.75416	3.0133	5.83283	8.54807	6.3962	3.7525	3.25158	0.028308	0.176294	-1.25111
Asb18	0.916036	2.53418	1.47892	4.33707	2.812	4.66537	3.6371	3.65851	3.94132	4.02296	0.0168694	0.157452	-1.03334
Asb2	9.26925	13.5548	8.68875	17.4874	11.1884	32.8231	32.2063	20.2817	12.9819	17.4091	0.00193083	0.118216	-1.25556
Asb3	2.61548	2.74191	5.37654	3.96687	2.83145	2.25483	2.78337	3.26886	3.03241	2.63817	0.807674	0.890239	-0.0391586
Asb4	0.315516	0.242263	0.932682	0.52266	0.217019	0.408282	0.242696	0.379629	0.357529	0.321317	0.878647	0.933269	-0.0499295
Asb6	3.5532	1.83949	3.20552	2.81874	1.7508	1.40975	1.66426	2.06219	1.45472	1.31865	0.0525826	0.219392	0.369402
Asb7	0.72321	0.546541	1.10093	0.789438	0.511447	0.357904	0.529796	0.64564	0.495031	0.66973	0.723545	0.839317	0.0685623
Asb8	4.94287	6.82826	8.77521	10.6241	7.20674	6.14638	6.75243	6.71369	6.39158	6.97181	0.463001	0.647087	-0.124478
Asb9	1.7078	5.10951	2.95817	5.56616	4.71144	5.71795	5.8217	5.97548	5.28986	4.42081	0.0453022	0.207659	-0.724247
Ascc1	6.87036	4.10274	11.2806	9.94449	4.54527	5.04714	5.84636	4.23791	4.2378	4.87564	0.330715	0.531819	0.195112
Ascc2	29.9732	15.2079	21.9827	24.3433	16.1479	11.4119	10.2347	11.0114	12.5501	13.4459	0.00596274	0.134166	0.514654
Ascc3	3.71824	1.86023	3.82067	3.39609	1.87581	2.54516	2.23952	1.77935	1.84334	1.41764	0.317207	0.518918	0.1949
Asf1a	1.99164	2.50728	2.83915	2.81523	2.50979	2.31093	2.60227	2.93948	2.40402	2.44044	0.044264	0.205459	-0.327252
Asgr2	0.0600065	0.564419	0.211994	0.233527	0.743536	1.0273	0.883479	1.68045	0.633774	0.537036	0.0256249	0.170858	-1.59838
Ash1l	15.3962	9.99733	16.657	11.1031	9.39077	8.79776	8.99915	8.90762	9.04107	9.62511	0.416277	0.608622	0.104053
Ash2l	41.6895	33.8274	49.0833	56.1212	31.3138	33.732	37.5351	34.6764	34.9733	31.3506	0.54495	0.710112	-0.0611458
Asic1	0.0849018	0.176158	0.724868	0.513319	0.320864	0.363376	0.400004	0.58398	0.192153	0.736814	0.160191	0.354593	-0.739197
Asic5	0.0477122	0.0527975	0.646147	0.13263	0.0236479	0.0302528	0	0	0.0287957	0.0517583	NA	NA	NA
Asl	2.86401	2.69666	4.15671	4.94441	2.97599	2.86733	2.5892	2.67844	2.98699	2.53457	0.955055	0.977052	0.00804099
Asmt	0.711337	0.0963861	0.393198	0.790946	0.244637	0.589108	0.324878	0.613382	0.823579	0.472445	0.125093	0.311184	-0.737573
Asmtl	13.358	10.7567	18.0447	18.8045	13.9253	12.3271	13.1483	12.5096	14.4333	11.9056	0.241665	0.442225	-0.135042
Asna1	16.1875	25.458	20.3976	24.1718	23.6975	24.4179	21.7957	26.3408	21.0485	13.8167	0.264873	0.468292	-0.26273
Asns	2.09985	0.245772	0.713313	0.493912	0.280206	0.128024	0.28538	0.396797	0.121858	0.153322	0.0333821	0.187584	1.42749
Asnsd1	10.4513	6.27228	14.7766	10.5667	5.78579	6.29283	5.96887	6.36675	6.473	6.3317	0.179555	0.376408	0.212685
Aspa	0.278469	1.09393	1.73803	1.16113	1.33879	0.82987	0.426391	0.287309	0.42016	0.302084	0.0590978	0.228823	0.973673
Aspdh	0.315181	0.453407	0.0371163	0.19275	0.515511	1.19908	0.445481	0.727799	0.608708	0.940252	0.019297	0.159929	-1.59951
Asph	22.7928	31.8033	14.9872	20.7361	28.1924	32.4102	31.0018	35.3435	35.2635	31.6896	0.0187222	0.15925	-0.74524
Aspm	0.598372	1.06353	1.87998	0.529188	0.73972	0.234383	1.27896	0.492622	1.09874	0.696734	0.996973	0.998952	0.00173529
Aspn	0.324193	2.60906	0.590015	0.622638	2.54169	1.45761	2.74236	2.15749	1.9566	2.33391	0.194392	0.393281	-0.840655
Aspscr1	8.58585	5.70551	11.6845	10.6735	6.59018	3.68583	5.71878	5.99643	5.84718	5.55697	0.0479731	0.212126	0.317664
Asrgl1	4.07089	5.23529	7.74159	9.57291	5.80766	5.59846	5.47523	7.44617	4.98021	6.44515	0.236657	0.436951	-0.241614
Ass1	10.1808	1.55721	4.21055	7.50421	1.59422	1.34751	1.53909	1.65084	1.88926	1.52656	0.0155104	0.153508	1.23921
Aste1	0.249902	0.24197	0.331075	0.229243	0.272494	0.269373	0.132456	0.184168	0.158364	0.115215	NA	NA	NA
Astn1	0.0459434	0.0779549	0.0973866	0.0510851	0.0971573	0.124293	0.194811	0.16553	0.195946	0.116292	0.00101173	0.105119	-1.40348
Astn2	0.198827	0.275023	0.210728	0.154755	0.305493	0.151284	0.193205	0.214907	0.323995	0.248042	0.444237	0.632517	-0.258641
Asun	54.4305	35.968	65.4407	42.9313	32.3088	34.5281	39.6364	33.0826	36.9831	36.8234	0.904257	0.947454	-0.0154718
Asxl1	6.25739	5.05453	8.11867	8.13959	5.56163	4.81327	4.18118	4.03994	4.64197	4.20445	0.0367252	0.193575	0.237642
Asxl2	5.27783	4.24809	6.31339	4.80599	4.34513	2.87447	3.50085	4.07243	3.92298	3.74261	0.295231	0.497435	0.121438
Atad1	7.01037	7.94374	9.93305	10.9316	6.93252	9.90713	7.96647	8.54724	7.27725	7.3676	0.0537324	0.221189	-0.291282
Atad2	5.45183	4.84442	6.81179	4.69803	4.91787	2.6341	3.77579	3.20887	3.92208	4.04529	0.0882787	0.266175	0.268616
Atad2b	4.78006	5.0522	6.80886	5.49469	4.56943	3.32708	4.34633	4.06473	4.52506	4.26435	0.725847	0.840873	0.0404689
Atad3a	22.5106	12.5816	14.1418	13.7558	12.0553	8.92682	9.83039	9.37256	8.30115	10.9164	0.0835179	0.259971	0.326675
Atad5	1.06571	0.843526	1.78227	1.12738	1.1958	0.595959	0.736582	0.763571	0.634254	0.859037	0.0394879	0.199139	0.387956
Atat1	0.672559	0.382044	1.01906	0.71293	0.404459	0.49468	0.411928	0.528693	0.449206	0.398845	0.65416	0.790518	0.0870272
Atcay	0.0119789	1.10022	0.268025	0.546101	0.748086	1.32161	0.239858	0.54145	0.216889	1.58536	0.383403	0.580389	-0.786704
Ate1	10.2417	8.38008	12.5927	12.0169	8.83637	7.37618	7.53878	7.41886	8.23238	7.62127	0.267229	0.470846	0.0945446
Atf1	18.7202	9.99669	18.7073	15.6115	9.63219	9.1287	9.45151	8.68642	7.28599	8.94825	0.0236035	0.168269	0.364391
Atf2	6.23358	4.53603	7.15511	7.37621	5.27756	4.38314	4.69957	4.9097	4.45017	4.38097	0.48098	0.66182	0.0674902
Atf3	13.0709	3.41941	11.2351	23.3382	2.43516	3.23285	3.53042	0.857764	0.91382	1.60901	0.00699444	0.135152	1.945
Atf4	159.577	29.5848	70.6614	53.6972	31.8299	39.8239	37.2613	33.4413	31.3901	32.1189	0.135045	0.322839	0.597102
Atf5	10.3199	9.31932	12.8209	17.5397	7.61289	9.3518	10.4334	11.7055	8.29568	8.18918	0.533512	0.701899	-0.102158
Atf6	16.5425	5.96738	15.1642	9.79973	7.76153	4.27106	5.61704	4.93115	5.00931	5.45438	0.00319691	0.127785	0.746644
Atf6b	5.76108	2.25785	4.63098	4.38045	2.46349	1.89808	2.14546	2.42809	2.45434	2.60402	0.0748035	0.249637	0.375846
Atf7	4.79169	3.54613	3.97614	3.93414	3.05636	2.53829	3.69114	3.39719	3.59966	3.3228	0.434592	0.624203	-0.111493
Atf7ip	11.9077	11.42	15.1881	15.7615	10.6827	7.55031	10.0292	8.5164	12.2994	10.3045	0.612088	0.760085	0.0686567
Atg10	0.607745	2.29908	1.04857	1.91727	2.21362	2.65265	2.13084	2.48593	2.45665	1.87053	0.06851	0.241956	-0.779148
Atg101	21.217	15.8201	25.2627	21.4976	15.1983	14.4083	15.6559	15.081	14.2258	14.5724	0.458699	0.644092	0.0621702
Atg12	4.03733	3.15933	4.32127	3.69066	3.39441	3.20965	3.239	3.49384	3.09734	3.14465	0.202734	0.401954	-0.137835
Atg13	5.97388	4.6378	9.59478	7.58143	4.7281	4.20431	5.12066	4.62533	4.36047	3.9358	0.202983	0.401954	0.172197
Atg14	1.55826	1.95948	2.64639	1.66106	1.74253	1.02887	2.01741	1.63873	2.19958	1.53673	0.516403	0.690054	-0.141502
Atg16l1	7.2007	5.9291	7.22253	6.78176	6.1875	4.60453	5.95853	5.87287	6.27047	6.18859	0.287876	0.490726	-0.125045
Atg16l2	2.27189	0.806389	1.99394	2.31167	1.03043	1.18232	1.32534	1.40051	1.31941	0.906771	0.777741	0.871968	0.0659428
Atg2a	2.13382	2.01608	3.3059	3.57864	2.10466	1.73056	2.12921	1.79719	2.04939	2.04561	0.612083	0.760085	0.0653674
Atg2b	1.82134	1.6345	3.24601	3.30286	1.96224	1.87903	1.94798	1.91538	1.86995	1.73859	0.895585	0.943361	-0.0183351
Atg3	75.9191	48.3964	58.4372	58.9797	45.0644	46.3171	43.0573	50.4884	47.7082	43.0862	0.822565	0.90015	-0.02837
Atg4a	10.8974	10.8023	13.6094	14.4385	11.6374	6.59614	11.5195	10.9599	11.1641	10.5897	0.698194	0.821751	-0.0592216
Atg4b	9.23884	7.15136	11.1159	10.0842	6.3603	6.51329	7.37572	7.28985	5.08255	6.14056	0.520314	0.692647	0.0792774
Atg4c	1.88913	1.52696	2.78568	2.59372	1.31899	1.74988	1.70269	1.66259	1.50697	1.47909	0.713494	0.831839	-0.0580109
Atg4d	2.42225	2.55217	3.24828	3.59541	2.82619	2.41036	2.77113	3.33675	2.18235	2.87911	0.161756	0.355786	-0.227751
Atg5	12.5233	6.46712	9.53138	7.78762	6.02312	4.98496	6.69237	6.85924	5.80862	7.05684	0.653506	0.790278	0.0773695
Atg7	1.1726	0.558454	1.28474	0.948994	0.61797	0.508222	0.454554	0.619864	0.546453	0.587717	0.0756095	0.250374	0.370133
Atg9a	2.6749	3.77004	5.6713	5.83836	4.34288	2.98731	4.93336	4.0183	4.03262	3.8451	0.380318	0.57754	-0.171922
Atg9b	0.251043	0.0896131	0.267023	0.216108	0.104358	0.2362	0.162153	0.159148	0.0977497	0.0527096	NA	NA	NA
Athl1	2.24045	1.66357	2.03305	2.58825	1.71135	1.58664	1.89636	1.90606	1.72096	1.46248	0.51104	0.685671	-0.0867664
Atic	19.7222	11.4727	16.6092	16.9198	13.99	12.3675	11.4763	11.2187	15.0261	11.6493	0.984643	0.992676	0.0025172
Atl1	0.394401	0.603583	0.622564	0.690467	0.590598	0.585286	0.365703	0.461754	0.607742	0.391435	0.818697	0.897939	-0.0572148
Atl2	11.6058	15.6845	19.5583	24.0295	15.0144	13.6041	15.084	13.2228	14.8342	14.1819	0.660334	0.794873	-0.0695196
Atl3	7.16094	4.65114	7.66026	5.7863	4.47511	2.52408	2.85514	3.95526	2.80517	3.18448	0.00141978	0.116022	0.59889
Atm	1.35854	1.83585	2.32685	2.11603	2.05253	1.39257	1.47789	1.38503	1.36507	1.23866	0.277961	0.48051	0.173209
Atmin	0.526641	0.403151	0.76036	0.68184	0.357566	0.384244	0.403621	0.464319	0.522482	0.379564	0.82444	0.900867	-0.0355276
Atn1	6.06218	3.14081	6.97516	5.35596	3.19576	2.67746	3.09736	2.91939	2.91476	3.14071	0.0287243	0.177032	0.36071
Atoh8	1.95865	0.994705	2.18397	2.00952	1.11616	2.61583	1.34853	2.11055	1.2906	0.759573	0.257141	0.45945	-0.360788
Atox1	8.85894	7.59969	12.3466	12.923	10.6346	7.73005	9.66861	9.82298	8.43688	7.40603	0.670138	0.801892	-0.0614439
Atp10a	0.542195	0.204873	0.39971	0.215662	0.284026	0.245962	0.238834	0.333522	0.266041	0.286915	0.745435	0.853006	-0.0874619
Atp10d	2.28447	1.94111	3.81916	2.54013	1.98147	1.24804	1.52556	1.09231	1.4526	1.41058	0.00327211	0.128388	0.532963
Atp11a	4.5355	3.20671	5.29908	4.09793	3.62679	2.66852	3.11565	3.33811	3.26827	2.80183	0.301721	0.504722	0.102117
Atp11b	4.38681	4.47926	5.98002	7.36837	5.10623	3.59914	4.28233	4.25829	4.42064	4.36226	0.755752	0.859506	0.0404321
Atp11c	1.74166	1.64305	2.04363	1.84602	1.70162	1.04872	1.45369	1.61904	1.52756	1.70586	0.773704	0.869769	-0.0433517
Atp13a1	2.92531	1.27862	2.75458	2.53823	1.20126	1.65113	1.43399	1.22953	1.04094	1.19843	0.161979	0.356089	0.31386
Atp13a2	1.13713	1.25832	1.63482	1.75434	1.16008	0.702989	1.17194	0.949752	0.989399	0.837791	0.142232	0.330858	0.236591
Atp13a3	8.64762	1.63686	4.15383	3.44763	2.25583	0.757544	2.17783	1.28577	1.64813	1.51206	0.0213646	0.163575	1.07087
Atp1a1	80.5633	109.524	98.097	146.956	118.525	98.1366	100.373	108.417	85.808	100.248	0.448104	0.635334	-0.147649
Atp1a2	6.42445	31.7101	12.3856	23.1748	22.1634	23.7299	29.1944	29.0663	28.6225	28.4048	0.0757055	0.250544	-0.78491
Atp1a3	0.25257	0.139745	0.0594862	0.0982928	0.237848	0.0320293	0.178493	0.248179	0.236272	0.184943	NA	NA	NA
Atp1a4	0.0521554	0.483357	0.0460643	0.297211	0.193876	0.355503	0.0307154	0.224213	0.267557	0.0919398	0.902996	0.946888	-0.0950608
Atp1b1	43.7892	65.7442	42.0502	65.4982	59.8384	46.1169	54.1701	57.6579	50.5346	63.5443	0.24899	0.450531	-0.266261
Atp1b2	0.791651	0.760326	1.09057	1.52798	0.888389	1.02286	1.35468	1.32094	0.793303	0.769667	0.0800948	0.256085	-0.407363
Atp1b3	26.3167	9.43821	22.8248	15.3113	9.54525	8.30803	8.86669	8.35657	9.25074	7.53605	0.0185602	0.158804	0.591252
Atp23	0.977062	1.03519	1.19957	1.27133	1.154	0.817244	0.759056	1.28691	1.25465	0.834406	0.548363	0.712689	-0.13895
Atp2a2	224.14	657.001	508.447	479.298	671.278	664.518	754.095	735.392	670.652	738.419	0.0368657	0.193575	-0.760158
Atp2a3	0.437533	0.932278	0.597466	0.822908	0.784378	0.708321	1.11293	1.2166	1.15739	1.09066	0.00971689	0.142305	-0.848096
Atp2b1	18.1219	10.4478	19.8025	15.5128	10.1085	9.42981	10.2726	11.5866	10.8999	9.5114	0.249979	0.451572	0.14597
Atp2b2	0.00492601	0.256199	0.0464076	0.172535	0.2588	0.293602	0.583108	0.636508	0.758112	0.766828	0.0102806	0.142975	-2.2481
Atp2b4	2.76592	2.34364	2.71743	3.03739	1.98975	1.64354	3.06235	2.83949	2.63593	2.36609	0.0616277	0.232269	-0.301406
Atp2c1	11.828	8.207	16.2368	12.8612	8.02985	7.49488	8.65403	8.03522	8.3399	8.07882	0.282292	0.485039	0.117838
Atp4a	0.0906669	0.236493	0.205915	0.676893	0.468638	0.583102	0.29749	0.617271	1.03968	0.899253	0.0221699	0.165959	-1.36142
Atp5a1	482.133	1012.59	806.642	950.857	1043.74	943.775	1139.43	1025.65	1093.85	1060.97	0.0440993	0.20519	-0.580664
Atp5b	1148.05	2078.98	1964.42	2235.9	2151.22	1533.14	2186.2	2171.5	2126.5	1938.11	0.152521	0.343539	-0.357477
Atp5c1	44.4746	81.8851	62.5655	67.6348	82.4064	84.9599	87.4532	83.94	86.2975	82.9203	0.0241095	0.169283	-0.612058
Atp5d	11.8281	15.7387	11.9452	15.6728	18.7562	19.6646	19.7016	19.1471	17.8053	18.1058	0.0107912	0.144318	-0.64083
Atp5e	149.217	270.825	249.961	330.567	283.712	258.079	308.805	298.427	273.715	249.633	0.0726336	0.247694	-0.420384
Atp5f1	48.3544	84.3426	68.5009	68.4823	91.319	87.1243	86.4509	87.7704	94.5778	86.7476	0.0282726	0.176294	-0.577852
Atp5g1	59.2055	117.556	82.5052	96.2974	122.103	132.178	139.564	125.405	133.21	137.622	0.0118041	0.148283	-0.760986
Atp5g2	16.7762	20.6782	21.6374	26.5323	22.1386	23.653	25.6508	23.208	19.3275	21.7407	0.0250427	0.170699	-0.398477
Atp5g3	85.9277	144.102	98.3466	104.424	150.35	137.741	171.429	148.154	133.834	144.624	0.0313523	0.182765	-0.605157
Atp5h	387.013	537.817	424.423	505.822	570.656	538.413	621.655	598.627	546.269	516.946	0.0260005	0.171487	-0.508303
Atp5i	200.23	305.553	230.666	327.69	340.697	324.228	343.823	355.294	320.72	349.477	0.0228844	0.166841	-0.562108
Atp5j	791.158	1088.62	1167	1054.17	1211.52	1184.94	1226.17	1218.82	1169.59	1084.49	0.0285991	0.176841	-0.455024
Atp5j2	144.328	209.98	176.531	211.051	222.657	191.597	246.623	244.427	207.941	203.695	0.029642	0.178587	-0.476366
Atp5l	385.848	519.457	478.57	536.575	587.918	503.765	605.347	605.373	607.282	548.688	0.0195094	0.160302	-0.493628
Atp5o	34.4323	58.6187	52.1883	58.9315	66.6396	65.7222	73.9396	73.2749	63.9411	65.1665	0.0131055	0.150984	-0.630902
Atp5s	1.44546	3.77388	2.27404	3.23958	4.5784	4.56829	3.72429	5.52598	4.9344	5.53715	0.0200169	0.161169	-0.929896
Atp5sl	6.53217	15.8136	14.3871	18.3563	15.0056	15.1396	14.3111	16.2656	14.397	14.9703	0.128181	0.314679	-0.410614
Atp6ap1	9.87441	7.56301	11.388	12.9871	8.58494	7.19244	8.43452	8.52999	7.53556	7.77933	0.985186	0.992904	-0.00176486
Atp6ap1l	0.119112	1.05446	0.046756	2.22944	0.432933	0.4028	0.537798	2.14575	1.10227	0.452245	0.49961	0.675934	-0.57967
Atp6ap2	2.06075	1.52786	3.082	3.0017	1.81806	1.12372	1.4078	1.55919	1.49246	1.27424	0.02622	0.171487	0.372581
Atp6v0a1	7.12103	8.4504	13.3078	13.3067	8.02526	6.92736	8.55245	8.08728	7.68253	9.31124	0.719036	0.835907	-0.0540527
Atp6v0b	3.84603	3.61261	6.31974	5.04721	4.98724	4.19674	3.60822	3.53747	4.31849	3.34745	0.897726	0.944589	-0.0208807
Atp6v0c	23.3315	21.7781	29.8438	34.7783	24.2311	20.7979	20.306	21.698	19.1128	20.3752	0.703326	0.825349	0.0409569
Atp6v0d1	6.96719	6.28848	9.65193	9.21617	6.41178	6.7847	7.80357	7.19109	7.03792	6.37521	0.029058	0.177532	-0.222383
Atp6v0e1	2.37978	2.25875	4.21509	3.47436	2.84807	2.35542	2.09656	3.14639	2.1252	2.11984	0.99458	0.997469	0.00111851
Atp6v0e2	1.51207	1.52898	2.39465	2.81181	2.01572	2.51259	2.51794	2.5873	2.23424	2.40388	0.00558216	0.134166	-0.606825
Atp6v1a	3.72792	3.85023	6.04202	5.69264	3.65159	2.67542	2.91426	2.86536	3.39319	2.7919	0.029836	0.178968	0.290552
Atp6v1b2	17.5641	14.9389	24.5534	18.5082	16.615	12.0605	13.6489	13.4442	13.1681	14.7706	0.301685	0.504722	0.108232
Atp6v1c1	18.4006	18.0946	26.206	24.8871	17.6014	14.4942	17.2868	16.0548	18.0267	15.0546	0.762929	0.862905	0.0294977
Atp6v1d	74.4855	84.4615	130.806	122.137	109.746	122.295	92.6825	99.6579	108.754	95.9114	0.0598621	0.229934	-0.337598
Atp6v1e1	120.078	161.948	170.753	174.724	161.658	150.306	152.232	151.569	173.718	160.207	0.0625586	0.233618	-0.316701
Atp6v1f	57.1073	44.7076	76.7989	71.426	50.1997	50.7913	52.4441	49.4521	48.8513	51.3345	0.215417	0.415393	-0.114425
Atp6v1g1	230.625	163.006	240.541	266.23	176.24	168.123	164.581	163.598	158.409	136.055	0.387831	0.58426	0.089754
Atp6v1g2	1.18276	5.45754	1.06434	1.25309	1.69229	3.7922	2.48394	2.47789	2.51861	3.8734	0.20086	0.400294	-0.718137
Atp6v1h	4.2454	4.33835	5.25452	5.72001	4.26203	3.9966	4.08197	3.13933	3.86948	3.03112	0.675891	0.806276	0.0566741
Atp7a	1.19807	0.726364	1.22547	1.07699	0.70093	0.446658	0.703997	0.511273	0.621614	0.564444	0.0124021	0.150723	0.428597
Atp8a1	0.700671	0.620281	0.667599	1.1828	0.795584	1.00163	1.41798	0.870001	1.07641	0.608073	0.0194757	0.160302	-0.655523
Atp8b1	8.30973	2.56184	4.27602	3.68096	2.01773	3.46535	2.32724	2.76938	2.36696	2.16767	0.358852	0.557855	0.290424
Atp8b2	4.44473	3.41356	3.82311	3.08424	3.0743	2.24515	2.99852	2.99041	3.57837	2.41533	0.981589	0.990724	0.00369979
Atp8b4	0.858712	0.186321	0.693984	0.736393	0.400574	0.483984	0.317311	0.452223	0.250661	0.292246	0.409386	0.602779	0.278948
Atp9a	7.24977	12.8749	19.4549	17.3386	13.6746	10.4634	12.0443	10.7311	10.4406	11.4248	0.952737	0.975866	0.0123071
Atp9b	6.56679	6.47213	9.12195	11.4873	6.69067	6.52852	6.31484	6.14474	6.98625	5.42891	0.972876	0.98608	0.00446588
Atpaf1	1.50762	2.26703	3.49512	3.20082	2.78064	2.86447	2.89563	3.12799	2.58067	2.6669	0.0435874	0.204832	-0.433819
Atpaf2	11.6973	18.9994	21.7757	25.3805	23.2515	20.5646	21.617	21.8099	22.784	20.6764	0.0651112	0.236804	-0.406913
Atpif1	791.925	547.761	888.154	1078.18	670.229	703.192	646.827	617.221	653.741	592.196	0.653608	0.790329	-0.0564584
Atr	0.515694	0.323657	0.691887	0.556291	0.427266	0.305836	0.214557	0.307566	0.284913	0.200391	0.00742503	0.136323	0.567522
Atraid	2.94828	4.06002	4.96359	5.09948	3.31223	2.99105	2.80381	2.78972	2.74155	2.58233	0.224615	0.425126	0.206532
Atrip	1.29894	1.20251	1.7496	2.00126	1.06879	1.15198	1.30995	1.48491	1.17848	1.30778	0.233289	0.434848	-0.175724
Atrn	4.92204	3.67385	5.62946	5.33543	4.20506	3.82479	4.02269	4.63147	3.55042	4.40903	0.19839	0.397144	-0.132907
Atrnl1	0.272218	0.506779	0.867422	0.537709	0.644449	0.373639	0.497921	0.468887	0.548928	0.375209	0.970205	0.984383	-0.0100192
Atrx	16.0916	18.1192	26.3823	26.0913	19.489	13.1846	16.2434	17.4359	18.6351	13.1579	0.536953	0.703534	0.0904146
Atxn1	1.04875	1.81874	2.98618	3.13286	1.91886	2.86503	2.17554	2.48657	1.75715	2.59234	0.0751362	0.249872	-0.490042
Atxn10	113.353	43.701	92.5229	70.7071	37.705	27.8004	30.0549	31.2364	33.8405	31.8057	0.00266977	0.126559	0.822135
Atxn1l	4.19185	3.78579	5.96573	4.69233	3.81987	2.97973	3.09968	3.39861	2.81352	3.44618	0.17389	0.370121	0.160176
Atxn2	20.363	17.5788	18.8811	17.5199	16.5274	16.893	17.0882	17.2049	17.3042	21.3292	0.0372868	0.194544	-0.310919
Atxn2l	16.7371	8.89555	14.2302	11.385	8.45898	8.12271	10.3606	9.34208	8.7889	9.34655	0.894221	0.942591	0.0189245
Atxn3	4.09723	3.06587	4.74728	3.87118	2.90624	1.69167	2.65899	2.6864	2.11448	2.99758	0.103391	0.287122	0.267301
Atxn7	2.65751	2.38104	3.93319	4.50827	2.56269	2.74901	2.33578	2.16952	2.18051	2.13385	0.495645	0.673276	0.102286
Atxn7l1	0.992818	1.44471	1.85896	2.41208	1.34337	1.14572	1.35064	1.13652	1.28228	1.20625	0.819657	0.8985	0.0434488
Atxn7l2	1.01808	0.372084	0.912928	0.955463	0.481451	0.521162	0.693079	0.624089	0.676448	0.455951	0.829607	0.903861	-0.0506557
Atxn7l3	16.4002	9.26553	19.1502	12.0801	7.78557	6.73512	9.76033	9.79144	8.68686	8.01346	0.230719	0.432276	0.213373
Atxn7l3b	13.4643	9.79141	12.7539	10.9049	10.2668	6.46984	8.10261	8.305	8.24184	8.51676	0.114241	0.298125	0.193732
Auh	16.2684	31.6566	19.8276	26.2138	32.3383	30.0279	33.1675	31.1752	30.0586	26.6029	0.0648444	0.236509	-0.528449
Aup1	24.3833	14.3124	25.999	24.7767	14.7935	15.4206	14.7319	14.4005	13.7248	13.6024	0.166252	0.361393	0.162939
Aurka	0.914908	0.495665	1.51511	0.720588	0.727429	0.181286	0.718413	0.440136	0.598188	0.485909	0.172995	0.369214	0.477412
Aurkaip1	61.4593	41.9843	60.7572	50.6476	41.9631	42.878	50.297	50.2977	47.8585	46.7564	0.0350987	0.190991	-0.237225
Aurkb	0.214315	2.16829	0.70907	0.385819	0.273143	0.0258838	0.456777	0.130365	0.326443	0.199277	0.0825495	0.259598	1.51443
Aurkc	1.37917	1.97505	3.10497	2.11987	2.31208	2.44343	1.98279	1.37513	2.39919	1.87017	0.3689	0.567359	-0.226138
Auts2	5.37464	2.44706	4.00106	4.55131	2.14852	2.27502	4.2347	3.93572	3.33214	4.067	0.164078	0.3586	-0.318487
Aven	12.6686	6.36367	13.4694	12.3168	7.10992	5.4359	7.12339	6.48482	6.9927	5.34064	0.0377351	0.195406	0.349578
Avil	0.708322	0.437287	0.219508	0.696398	0.0591277	0.19856	0.351281	0.564132	0.359994	0.331621	0.809456	0.891143	-0.127772
Avl9	1.33967	1.39893	1.8998	1.3742	1.4402	1.07675	1.30012	1.47397	1.62844	0.941559	0.541494	0.707625	-0.11185
Avpi1	14.2422	3.85402	7.98312	10.9493	4.45938	3.68057	4.46848	3.36115	3.45325	3.55328	0.0172032	0.157806	0.773431
Axin2	0.247878	0.486256	1.51924	0.488599	0.441171	0.200037	0.716634	0.365353	0.319604	0.391126	0.528384	0.698092	0.28107
Axl	14.0381	8.05401	11.9408	11.8164	9.6094	8.67762	9.30537	11.5579	9.9429	8.84588	0.235695	0.436508	-0.147892
AY172581.1	1083.59	1824.66	1377.36	1190.42	1798.12	1437.82	1641.49	1939.74	2220.48	1817.7	0.036843	0.193575	-0.590094
AY172581.10	733.989	1961.62	1436.84	1775.21	1367.37	638.274	1107.42	1303.47	3816.72	1195.25	0.355325	0.554539	-0.439182
AY172581.11	317.463	693.842	709.68	736.249	680.527	826.846	517.078	436.97	630	517.435	0.43497	0.624472	-0.220361
AY172581.12	184.076	302.068	272.812	196.225	266.661	318.927	241.335	253.94	361.408	281.783	0.0353461	0.19154	-0.55178
AY172581.14	366.451	961.217	1014.1	662.334	959.665	975.395	834.657	697.489	611.591	821.707	0.350728	0.55079	-0.290869
AY172581.15	23764.4	43921.6	39658.7	25602	45389.8	32185.1	41195.8	38294.9	32542	43790.6	0.225783	0.426107	-0.354986
AY172581.16	925.997	2593.18	2224.91	2123.93	2258.1	2422.34	1519.63	1289.83	1795.47	1828.72	0.727726	0.842083	-0.109456
AY172581.17	882.043	1868.8	1983.47	2001.91	1843	2164.43	1371.98	1201.98	1656.47	1503.73	0.452429	0.638981	-0.203727
AY172581.18	655.758	1701.36	1181.69	1954.57	1229.22	535.923	973.104	1133.53	3018.47	992.057	0.534735	0.702456	-0.284506
AY172581.19	367.701	595.381	536.949	516.407	606.627	645.957	591.525	634.93	727.672	536.673	0.0196075	0.160727	-0.55435
AY172581.2	564.785	1034.93	449.887	572.874	1079.42	964.325	887.102	1177.15	935.831	1169.08	0.0575486	0.226594	-0.711566
AY172581.20	213.651	603.31	365.892	264.36	684.433	515.031	339.11	412.833	457.203	610.514	0.363664	0.562271	-0.374714
AY172581.21	4837.59	5573.85	4804.88	2769.73	6340.91	2847.8	7111.22	6766.65	4583.07	7094.74	0.161946	0.356075	-0.491324
AY172581.22	623.366	1553.33	997.191	2050.42	1171.61	480.338	925.265	1073.04	2648.87	896.34	0.636474	0.777823	-0.215585
AY172581.23	1625.62	3393.7	3558.23	3669.48	3342.43	3941.96	2591.63	2224.41	2978.62	2743.26	0.420636	0.612732	-0.215833
AY172581.24	688.12	532.557	842.398	1605.78	420.868	154.88	382.563	344.143	473.1	259.439	0.0147343	0.153103	0.953507
AY172581.3	113.684	166.759	75.5	305.361	77.6396	29.3363	73.9576	60.0753	184.693	52.3414	0.299661	0.502658	0.551066
AY172581.4	145.582	240.747	151.88	144.493	257.631	183.792	198.326	174.414	176.119	195.025	0.394297	0.589853	-0.24195
AY172581.5	112.693	181.387	191.474	202.104	261.092	229.242	184.894	145.804	117.278	190.723	0.541494	0.707625	-0.175591
AY172581.6	96.3591	242.271	145.953	291.52	179.561	113.561	158.012	170.966	362.085	151.071	0.439997	0.629465	-0.298463
AY172581.7	714.692	1914.43	1327.21	1610.55	1341.98	662.365	1089.24	1321.89	3580.57	1160.55	0.31718	0.518918	-0.461979
AY172581.8	45.2803	92.7896	86.8964	161.859	196.165	113.567	104.691	66.5748	132.389	101.879	0.759095	0.861366	-0.121891
AY172581.9	887.145	760.747	1290.88	3445.08	725.655	255.263	789.484	634.078	785.253	521.535	0.0641743	0.235627	0.849212
Azi2	23.9087	13.1687	25.2558	20.4606	13.2523	12.3524	14.2584	13.6353	14.0776	12.4761	0.224505	0.425	0.151813
Azin1	95.5544	18.2729	28.1514	24.1246	21.743	22.725	18.1335	19.3419	19.5574	22.7732	0.234169	0.435669	0.505688
Azin2	0.955329	0.258141	0.968033	0.926375	0.2863	0.648004	0.340185	0.272884	0.362031	0.22896	0.279836	0.482797	0.451476
B2m	383.84	224.054	678.531	738.381	218.179	218.267	136.344	176.448	138.701	128.776	0.00335529	0.128388	1.05966
B3galnt1	6.30847	5.38711	10.8911	8.6556	5.4393	3.4717	4.41618	4.07015	2.16947	4.0286	0.00665998	0.135013	0.638293
B3galnt2	6.93131	7.15312	10.8299	8.09358	7.24237	6.13085	7.94647	7.89968	6.98957	7.43661	0.107518	0.291717	-0.197155
B3galt2	11.0927	1.13668	3.49848	6.86972	0.85851	1.30262	2.17659	2.21164	0.838746	1.88995	0.0981086	0.280655	1.05419
B3galt4	0.658428	0.380142	0.741664	0.827609	0.425663	0.43564	0.303467	0.365685	0.380103	0.31055	0.130204	0.317262	0.377018
B3galt6	0.473215	0.116367	0.383894	0.233855	0.208482	0.173362	0.235335	0.268659	0.0380798	0.159707	NA	NA	NA
B3gat3	7.79539	4.6923	8.97823	8.89007	4.44395	5.50408	4.92721	5.51342	4.10158	4.11982	0.364312	0.562746	0.144016
B3glct	1.56538	1.49734	1.65595	1.29805	1.01256	1.04302	1.32814	1.04282	1.12089	1.20884	0.80096	0.886338	-0.0440176
B3gnt2	6.34957	4.24631	8.77621	6.27667	3.31032	4.22518	3.5274	4.07918	3.79055	2.4428	0.137493	0.325314	0.295243
B3gnt7	0.159883	0.098291	0.543922	0.217282	0.0792439	0.236546	0.125545	0.270567	0.214431	0.0770852	NA	NA	NA
B3gnt8	0.18603	1.57824	0.467354	0.358539	1.40149	0.880736	0.905673	1.36488	1.13772	1.08975	0.311559	0.513895	-0.617927
B3gnt9	1.79723	1.01788	0.933236	0.991315	1.26251	0.807566	0.90008	1.11243	0.888242	0.752223	0.6332	0.775368	0.119763
B3gntl1	0.907226	1.57994	1.01582	1.50487	1.44479	1.99921	1.36637	2.25055	1.38231	1.45204	0.0308562	0.181754	-0.6825
B4galnt1	18.2503	32.3544	24.4973	32.777	26.7163	17.0076	48.7417	63.6449	50.1471	48.9236	0.0069893	0.135152	-1.0556
B4galt1	6.34643	3.22378	8.62879	6.05326	3.09205	2.9854	3.11944	2.94937	2.59297	2.42611	0.0118149	0.148283	0.558152
B4galt2	1.79201	1.244	1.74329	0.878706	0.948869	0.677518	1.06191	1.25775	1.30321	0.893504	0.969589	0.984215	0.00947943
B4galt3	3.25347	1.78156	2.90971	2.64792	1.78432	1.61631	1.96213	1.83465	2.05128	1.91629	0.791943	0.880412	0.0381414
B4galt4	1.51287	0.988194	1.33619	2.45318	1.33304	2.23828	1.3117	1.78595	2.58701	1.24227	0.0338735	0.189102	-0.625018
B4galt5	11.1144	2.39285	4.99729	4.02917	1.63872	1.04821	1.97322	1.74043	1.70147	1.42506	0.0113458	0.147484	1.22859
B4galt6	2.11565	1.92682	5.37241	6.60457	1.57469	4.65134	2.71883	2.31105	1.75513	2.66969	0.743146	0.85159	-0.122584
B4galt7	1.69774	1.30505	1.7551	2.14713	1.7857	1.18331	1.52647	1.47721	1.56433	1.61678	0.536629	0.703461	-0.0991821
B9d1	1.09907	0.957442	2.09288	1.17007	0.904035	0.622747	0.68858	0.804226	0.818565	0.456615	0.0616642	0.232269	0.502995
B9d2	1.73006	1.81263	3.81462	3.58133	1.73321	1.37706	1.1923	1.26595	1.62176	1.47747	0.0446358	0.206019	0.478948
Baalc	0.492587	1.23058	0.887697	1.08713	2.09372	1.4197	1.70541	1.66475	1.45042	1.68405	0.085964	0.263587	-0.704451
Babam1	27.2641	27.5096	34.6233	39.3376	28.3668	24.1366	29.5761	24.559	28.1936	25.9539	0.402981	0.597226	-0.0935043
Bace1	2.2008	2.54709	4.04211	4.2207	2.62192	2.57328	3.09162	2.8371	2.92459	2.86931	0.147341	0.337051	-0.230211
Bace2	0.800319	0.941849	1.6007	1.20064	1.22148	0.757157	1.04739	1.12344	1.1807	0.785504	0.637172	0.778271	-0.100885
Bach1	5.59007	3.2412	5.64358	5.37029	3.16292	2.74233	3.6261	3.03119	3.46027	2.83939	0.166292	0.361393	0.183491
Bach2	0.233464	0.582938	0.620358	0.605716	0.403514	0.743957	0.895463	0.735274	0.498578	0.448081	0.0242104	0.169615	-0.76908
Bad	17.8477	11.5271	25.565	18.6969	12.6403	7.6868	10.577	8.3165	10.5955	10.7157	0.00773332	0.136323	0.470245
Bag1	134.921	73.0439	121.131	112.348	74.1523	70.352	75.7038	73.2682	70.0743	66.4809	0.175247	0.372042	0.17061
Bag2	25.596	6.62497	8.36151	11.7219	6.43634	7.09702	5.77413	6.67852	5.53333	5.38077	0.107444	0.29169	0.580314
Bag3	99.4718	72.2545	58.7117	99.5788	72.5244	76.0694	66.571	61.3007	63.3451	69.5658	0.696457	0.820257	-0.0712471
Bag4	0.950694	0.943192	1.21607	1.09354	0.844909	0.665164	0.656416	0.86974	0.791409	0.853503	0.778202	0.872208	0.0512234
Bag5	4.51916	2.56866	4.30501	3.50373	2.90126	2.84412	3.36806	2.75471	2.78835	2.74924	0.650333	0.788114	-0.0595218
Bag6	20.709	16.1312	22.4745	21.6592	17.9349	16.0146	17.1905	15.0936	16.0135	15.9773	0.631927	0.774387	-0.0426896
Bahcc1	1.25806	0.94934	1.11199	0.790661	0.904638	0.438095	0.935876	1.08627	1.26836	1.15864	0.294534	0.496888	-0.283703
Bahd1	1.67999	1.31969	1.899	1.30876	0.899483	0.841661	0.977168	0.983335	0.938817	0.714358	0.0668578	0.240045	0.320222
Baiap2	8.3383	7.30695	8.51386	13.3445	10.4036	6.17332	7.87684	5.80164	8.37765	7.67292	0.649001	0.787085	0.0840744
Baiap2l1	6.23663	2.5891	3.01594	5.27346	2.81295	2.46589	3.24928	3.87576	3.46344	3.4728	0.712828	0.831378	-0.0853348
Baiap3	1.67259	1.28679	1.78677	2.03247	1.19218	1.15649	1.2946	1.15437	1.37478	1.03682	0.670107	0.801892	0.0497629
Bak1	4.4479	1.98843	3.84027	3.05868	2.34198	1.47695	2.37777	1.66757	1.96814	2.18995	0.107149	0.2914	0.3302
Bambi	0.613163	0.508887	1.08311	0.681785	0.698985	0.272151	0.361105	0.783254	1.44324	0.997743	0.285691	0.488575	-0.462789
Banf1	23.7978	21.6084	18.8334	27.8693	21.8676	31.8596	24.7692	23.6735	20.2997	19.8732	0.0470435	0.210612	-0.403802
Banp	5.06165	1.25522	1.15937	1.83241	1.44266	2.46984	2.72253	2.64981	2.18296	3.36651	0.109998	0.294899	-0.662987
Bap1	30.2548	28.8918	56.3214	47.9165	29.1297	26.2417	27.1465	25.3961	27.8053	25.0996	0.205906	0.404044	0.1724
Bard1	0.155384	0.24359	0.32022	0.172774	0.308057	0.221679	0.160141	0.299004	0.312596	0.105351	0.638987	0.779617	-0.176765
Basp1	63.6095	9.59632	84.8608	56.5582	8.68363	7.78743	9.17731	11.0949	10.202	10.7684	0.00559605	0.134166	1.71222
Batf	6.29587	1.14049	4.96034	9.16787	0.932808	0.852386	0.475017	0.924659	0.703155	0.777768	0.00193515	0.118216	2.12918
Batf3	16.7839	2.61764	7.49479	5.94939	2.0099	2.57126	2.78621	3.20988	2.9233	3.05491	0.0859788	0.263587	0.854559
Bax	9.80199	3.50522	6.11343	6.2811	3.54119	3.2582	4.35278	4.56506	2.9101	3.07352	0.205278	0.403509	0.318305
Baz1a	19.48	6.70979	11.8931	8.34009	5.10317	4.79961	5.5767	5.26654	5.4061	6.26806	0.0719601	0.247098	0.537786
Baz1b	44.8561	27.4952	39.8527	29.0063	27.4567	26.3127	29.0063	27.792	26.673	32.4912	0.491087	0.669184	-0.101442
Baz2a	22.4769	14.3155	27.3748	21.0725	14.8862	16.1123	14.1744	15.0532	16.9568	17.8291	0.6719	0.803195	-0.0522566
Baz2b	12.8148	16.5044	22.5503	23.7929	14.8272	12.4252	15.4076	14.5429	16.7685	13.0811	0.875756	0.932467	-0.0233133
Bbof1	3.59232	10.0509	6.79024	7.85254	10.0962	11.2595	8.83503	10.2487	10.1998	9.93062	0.0510035	0.217931	-0.668765
Bbs1	0.938599	2.02952	1.41022	2.08728	1.88755	1.61439	1.78536	1.72265	1.98591	1.55655	0.201682	0.401188	-0.344374
Bbs10	0.469924	0.631441	0.592918	0.44787	0.424232	0.638494	0.800594	0.80807	0.52671	0.46426	0.0181266	0.158804	-0.64717
Bbs12	0.438007	0.336316	1.12635	0.795145	0.203801	0.555452	0.526432	0.342557	0.366853	0.397576	0.933411	0.964503	-0.0294791
Bbs2	1.39743	3.85627	5.2249	4.69061	3.39383	3.49996	3.24048	3.03806	3.51061	2.77606	0.636687	0.777823	-0.134002
Bbs4	1.78168	2.22917	2.39335	2.91686	2.77789	2.61138	2.71018	3.20229	2.37754	2.37954	0.0307467	0.181398	-0.449506
Bbs5	1.65915	2.56311	3.01782	3.37915	2.58914	1.5624	1.74138	2.34054	1.84406	2.26318	0.626986	0.770348	0.103863
Bbs7	1.9142	2.68653	4.80162	3.18399	1.90521	1.20387	1.72305	1.70507	1.66247	1.32527	0.0185309	0.158804	0.559015
Bbs9	0.425011	0.57319	1.25125	1.51372	0.678033	0.76635	0.844756	0.730838	0.785551	0.489869	0.756845	0.859947	-0.0901385
Bbx	4.54624	3.63765	6.55626	6.75819	3.99352	4.33725	4.76986	5.51184	4.98948	3.78609	0.0748461	0.249652	-0.242777
BC024978	2.40495	2.02867	3.06424	3.41933	1.99315	1.59989	1.95035	2.03384	2.42702	2.24536	0.853131	0.918486	-0.0291872
BC028528	8.87487	13.1879	12.5414	10.7139	11.6252	6.75272	12.6559	14.4512	13.6967	9.14612	0.235516	0.436358	-0.29092
BC030336	3.54828	2.30602	3.58158	3.31913	2.95901	3.71404	2.45452	1.99234	4.07903	1.89404	0.476647	0.65789	-0.191406
Bcam	7.10192	19.0273	17.1737	20.7971	21.588	14.8773	20.0454	20.2348	18.9108	20.9932	0.154228	0.34634	-0.443956
Bcap29	16.7496	26.6066	23.7188	33.5932	21.3676	20.2277	28.4588	35.1944	23.5215	20.926	0.0872225	0.265342	-0.389966
Bcap31	68.8207	53.6279	70.1371	78.3744	51.5824	63.9724	51.1088	54.4046	51.2472	47.1731	0.463756	0.64766	-0.084766
Bcar1	19.0234	2.64628	14.2553	11.5949	2.92477	3.45975	3.61013	2.82641	2.13036	2.93766	0.0125111	0.150723	1.3114
Bcar3	1.10443	1.98226	0.983376	1.15315	2.06275	0.836924	0.896314	0.807304	1.25182	1.32228	0.465734	0.649253	0.25703
Bcas2	26.7578	26.8189	20.7896	39.0315	33.5365	24.8838	34.7285	32.357	28.9818	28.2484	0.127325	0.313759	-0.326805
Bcat1	15.9994	2.01961	6.29711	5.47163	2.07124	0.940924	1.4465	1.25703	1.31767	0.795645	0.00139127	0.115656	2.06821
Bcat2	6.89982	18.8837	17.7992	21.2911	17.6336	12.0663	21.9618	21.5301	21.9358	17.6626	0.107763	0.291944	-0.50944
Bccip	85.4628	56.9032	69.8602	79.8042	55.8045	61.4629	47.2407	58.8846	53.6978	45.2495	0.783464	0.875486	0.036828
Bcdin3d	2.19779	0.790413	0.948991	0.57021	0.689895	0.812904	0.90603	0.845837	0.79586	0.874197	0.902995	0.946888	-0.0430611
Bche	0.510817	3.51159	2.03125	3.51295	4.00232	3.23892	3.33799	4.15988	3.61927	3.27168	0.18928	0.387413	-0.638083
Bckdha	17.8381	38.9671	38.9003	47.9453	46.5148	34.4051	49.1687	39.8426	45.0662	35.5644	0.149746	0.340078	-0.40326
Bckdhb	7.34039	22.3043	18.2626	14.8018	17.5348	13.0664	21.0477	17.559	23.93	16.4642	0.145461	0.335279	-0.478687
Bckdk	3.91972	7.24654	8.51062	10.456	8.84516	5.69962	8.42348	7.43465	7.52919	9.00511	0.254572	0.456841	-0.289762
Bcl10	5.88631	2.59298	7.14792	4.6773	3.40022	2.72092	2.67683	3.30116	3.10104	2.66445	0.0927874	0.272995	0.326058
Bcl11a	1.04809	0.94598	1.56522	2.07035	0.940273	0.720249	1.22069	0.96658	0.883453	1.28306	0.98866	0.994527	-0.00301326
Bcl11b	0.0426348	0.094358	0.191701	0.0948126	0.176735	0.211352	0.35152	0.251362	0.243278	0.176593	0.0046893	0.13262	-1.35288
Bcl2	1.7589	1.26937	1.91693	2.61172	1.4295	2.52147	2.00737	2.85549	2.18903	1.62363	0.00301245	0.126761	-0.679022
Bcl2a1	3.98791	0.357808	1.5231	3.86496	0.534205	0.615067	1.07907	0.714877	0.748067	0.64307	0.0978967	0.280463	1.00742
Bcl2l1	24.2187	11.0992	21.0979	17.7667	13.3074	10.6989	10.0528	10.4617	7.18649	7.12165	0.00744309	0.136323	0.576387
Bcl2l1-ps1	16.9529	8.43463	17.1267	16.4635	9.46636	8.77719	7.73948	8.52278	7.08542	6.08266	0.0162964	0.155347	0.462522
Bcl2l11	0.799933	0.75459	0.880243	1.07901	0.914279	1.10866	0.700212	0.850454	1.2927	0.678094	0.0882004	0.266174	-0.395811
Bcl2l12	3.20086	2.02821	2.70583	3.57385	1.98802	2.20641	1.81466	1.9315	2.01999	1.95948	0.594506	0.747247	0.081013
Bcl2l13	51.2478	52.1779	68.8062	62.1285	54.7418	48.0927	48.3334	49.4161	46.9641	56.3727	0.294116	0.49632	-0.123594
Bcl2l2	25.9838	15.627	27.1631	22.9004	15.701	14.6862	15.8438	15.2251	16.414	14.6546	0.275724	0.478705	0.117672
Bcl3	3.69573	0.369386	0.575608	0.676053	0.472708	0.483787	0.421258	0.304576	0.417316	0.530242	0.109098	0.293778	1.04979
Bcl6	4.51571	1.52625	4.58375	3.95935	1.89964	1.48839	2.95228	2.63235	1.13657	1.43867	0.235246	0.436269	0.37987
Bcl6b	7.79752	3.30726	8.17012	7.25875	2.51657	3.90082	5.04699	3.98606	4.32095	4.29132	0.916232	0.953903	0.0243265
Bcl7a	6.03525	12.532	13.6291	13.6977	11.6133	13.011	12.3355	13.0467	14.3127	14.0569	0.0326129	0.186081	-0.538768
Bcl7b	26.2109	13.8102	22.8634	19.7643	15.4708	15.4739	16.1728	14.4754	16.5572	15.4229	0.812703	0.893132	-0.0296207
Bcl7c	16.3643	6.70871	12.2926	9.42731	6.50668	7.97716	6.71121	6.47223	6.46501	5.291	0.22626	0.426762	0.268162
Bcl9	1.98506	1.08744	2.5552	1.35055	1.14947	0.797568	1.27785	1.32483	1.35699	1.34321	0.846733	0.914327	0.039063
Bcl9l	17.538	6.34427	19.7263	8.08121	6.20586	3.2535	5.74245	5.43634	5.32442	6.05293	0.0222771	0.165985	0.766996
Bclaf1	74.1385	62.2193	86.5826	69.0359	57.618	48.9203	41.2967	40.181	43.6394	43.4957	0.0145407	0.152642	0.336117
Bco2	0.763739	0.332934	0.917561	0.746278	0.435891	0.332625	0.563364	0.439664	0.223485	0.376594	0.231001	0.432471	0.335753
Bcor	4.92417	3.42066	5.41082	4.62571	3.08158	2.84892	3.17447	2.83426	3.56626	2.91991	0.259561	0.462013	0.123183
Bcorl1	3.81707	2.24815	2.73645	1.36488	1.82844	1.43177	2.56688	2.24462	2.83655	2.59554	0.306193	0.508462	-0.288283
Bcr	6.71376	2.88918	4.75609	2.44949	2.50147	2.09154	3.45278	2.59415	2.56061	2.81335	0.54303	0.708807	0.161198
Bcs1l	8.93991	6.92192	6.94899	7.07649	7.6596	7.15477	6.35642	6.93653	6.53053	8.19012	0.183541	0.381209	-0.225555
Bdh1	14.2229	51.44	30.8882	29.1649	20.7295	10.6758	36.7242	21.32	21.3189	30.2544	0.983081	0.992001	0.00868549
Bdh2	0.505435	1.20466	0.824136	1.64277	2.37023	1.97219	1.85466	2.1012	1.4079	1.64489	0.103626	0.28727	-0.722138
Bdkrb2	2.47213	0.385638	1.05804	0.690227	0.334658	0.745771	0.37199	0.535056	0.394362	0.330792	0.204501	0.402887	0.652976
Bdnf	2.38871	0.983558	1.54387	3.46316	1.13438	0.774915	2.74374	1.21908	1.85069	1.86814	0.560875	0.721691	-0.210761
Bdp1	18.07	9.77096	14.6358	13.9579	11.7702	9.41499	12.4214	11.4168	10.1595	11.0132	0.872749	0.930587	-0.0208421
Bean1	1.29649	1.81222	1.12498	0.784019	1.93903	1.4999	2.03608	2.19029	1.07075	1.7272	0.145288	0.335175	-0.549723
Becn1	36.5532	28.2194	44.1635	41.2424	27.7301	22.2572	27.0316	24.4165	26.6585	24.5618	0.102075	0.28546	0.152452
Begain	0.601587	0.12263	0.29829	0.228839	0.196164	0.0501904	0.289024	0.217784	0.286638	0.24902	NA	NA	NA
Bend3	0.221152	0.150599	0.26711	0.233292	0.067453	0.186967	0.227087	0.222879	0.109515	0.184543	NA	NA	NA
Bend5	0.661675	1.0305	0.836918	1.14446	1.3118	1.18095	0.894809	0.746493	0.946584	1.08997	0.36061	0.559271	-0.262291
Bend7	1.11147	1.11462	1.43159	1.3131	0.912401	0.506535	0.859118	1.17747	0.880427	0.904291	0.657393	0.792593	0.0983444
Best1	81.3521	60.3762	99.5293	97.7402	62.8746	51.5891	63.2704	64.798	60.2535	56.1115	0.426175	0.617521	0.0805991
Bet1	4.80282	3.16586	3.91024	4.28544	3.35027	2.61295	2.67135	3.29187	3.72171	2.54073	0.709708	0.829204	0.056569
Bet1l	21.1208	9.49655	22.1683	12.041	11.4126	4.17146	10.6643	9.85678	12.4424	11.4648	0.329633	0.53099	0.282226
Bex3	11.0015	19.8681	16.7213	27.2383	21.2585	34.0043	17.5193	19.3431	20.1848	21.9595	0.0740037	0.248331	-0.556061
Bfar	23.096	33.5726	50.206	54.8477	35.666	23.064	35.6604	30.0082	34.8047	33.0918	0.934614	0.965062	-0.0164161
Bfsp1	4.77487	1.63296	5.28782	2.57844	1.4628	0.895578	2.14781	2.05074	2.51916	1.96672	0.366295	0.564812	0.313488
Bfsp2	0.957509	3.13053	2.2039	1.77445	3.68157	4.82021	2.42647	3.27876	3.85256	2.70694	0.0723085	0.247462	-0.798573
Bgn	8.98527	4.87922	6.39236	3.42985	5.38085	3.68854	4.58244	4.39632	4.72964	4.2908	0.670988	0.80247	0.098165
Bhlhb9	6.01539	7.6877	9.4255	13.2939	7.65363	7.43842	7.20279	7.48049	7.88358	6.44429	0.659456	0.794252	-0.0743447
Bhlhe40	33.5857	15.5109	16.6736	15.1544	15.7134	8.08406	8.28828	10.7714	11.3822	13.369	0.0471507	0.210948	0.562747
Bhlhe41	10.2199	14.9122	10.395	6.61309	14.0113	4.98836	3.05923	13.5006	11.1774	13.2304	0.962653	0.981332	0.0209421
Bicc1	13.1932	5.5835	9.88454	8.80468	6.83878	6.11926	5.87183	6.7281	5.05801	5.35645	0.170343	0.365954	0.242786
Bicd1	1.27049	0.877186	0.856769	1.24364	1.32937	0.53705	0.901699	0.629535	0.812652	0.700895	0.155355	0.347998	0.330612
Bicd2	37.7727	29.1073	34.9099	37.3013	29.252	29.2508	28.0346	28.326	27.739	26.7223	0.474234	0.656286	-0.0738536
Bicdl1	0.171344	0.0802181	0.318188	0.425006	0.117588	0.117001	0.24839	0.116561	0.159094	0.114384	0.724322	0.839774	0.142567
Bicdl2	1.84246	0.617829	0.88761	1.15736	0.628561	0.758601	0.779744	0.705362	0.568024	0.523471	0.346387	0.54644	0.25712
Bid	2.42549	0.39948	1.58093	1.63071	0.939364	0.758233	0.651096	0.565346	0.653628	0.318189	0.0422514	0.203011	0.850549
Bin1	6.05369	1.48537	4.1978	2.67864	2.02672	1.62331	2.23018	2.53311	2.25331	2.43975	0.535529	0.702872	0.184395
Bin2	6.13203	2.64962	5.06171	4.065	2.4893	1.80705	2.28371	2.8463	2.46724	2.42008	0.0605628	0.230952	0.412603
Bin3	11.7664	9.2269	14.284	12.5826	8.94222	5.987	7.0835	6.20915	7.3118	7.09126	0.00152685	0.116234	0.397429
Birc2	10.1589	11.5091	8.71829	12.9084	11.768	9.94018	9.99706	10.9934	9.16133	7.12466	0.679115	0.808799	-0.0790679
Birc3	12.0853	2.34061	8.642	15.2818	2.12624	3.29938	1.82464	2.69313	1.71408	2.04678	0.0131515	0.151063	1.35576
Birc5	1.28708	2.59216	5.97181	1.86046	2.37308	0.652877	4.30539	1.44176	2.5168	1.75925	0.924744	0.959324	0.0461397
Birc6	3.57254	3.01538	4.83749	4.74741	3.23919	2.19452	3.00376	2.873	3.07827	2.51242	0.166727	0.362128	0.152661
Bivm	3.36565	2.43897	5.57689	3.97414	2.34721	2.26625	3.2275	2.634	2.62447	2.811	0.997878	0.999172	-0.000434013
Blcap	3.4859	2.88022	2.77775	3.35922	2.61465	2.4608	3.18887	2.90008	2.53864	2.86135	0.161124	0.355526	-0.210094
Bles03	4.0091	2.46302	4.05801	4.80069	2.44561	2.10845	2.71639	2.54283	2.3306	2.08	0.136747	0.324484	0.224736
Blm	0.648679	0.456287	0.85272	0.570311	0.593172	0.26145	0.272449	0.355759	0.443089	0.469126	0.0628915	0.233852	0.437425
Blmh	11.0719	9.59098	12.305	13.3786	9.45759	5.6711	8.4868	7.94705	8.927	7.45984	0.117101	0.301236	0.195297
Blnk	0.719212	2.23104	1.40234	2.30734	1.94012	3.15483	1.58314	1.85366	1.23815	1.26623	0.351419	0.551461	-0.378564
Bloc1s1	33.4216	43.3822	53.6039	62.9702	45.5283	41.4471	45.9827	42.592	41.8268	36.3448	0.366232	0.564812	-0.137782
Bloc1s2	10.5492	8.5835	10.5438	10.5962	4.74526	5.14315	6.34317	6.27174	5.99223	6.10657	0.179776	0.376562	0.232036
Bloc1s4	5.02447	2.24684	4.15398	4.24748	2.95085	1.92024	2.55367	2.43474	2.94933	2.01596	0.128588	0.315094	0.288148
Bloc1s5	8.95366	9.29396	11.3459	11.4	9.9006	12.298	10.546	10.8178	8.61563	9.2068	0.0240366	0.169137	-0.349924
Bloc1s6	9.23702	7.17651	10.2919	9.86856	7.14585	7.76551	6.27679	7.90855	6.27653	7.42066	0.578976	0.735985	-0.059716
Blvra	10.8816	13.9698	16.6324	17.5746	12.2731	10.7671	12.96	13.9977	12.4988	11.8264	0.324137	0.525037	-0.135151
Blvrb	10.3567	12.4447	11.7307	18.9658	12.0492	11.705	11.3139	14.4687	12.8351	13.5077	0.108665	0.293144	-0.293731
Blzf1	7.0636	4.89341	9.58554	8.52858	5.52787	4.55324	4.9435	3.84532	5.10154	4.64852	0.0588987	0.228524	0.251174
Bmf	0.3235	0.727891	1.07938	0.695428	0.598597	0.23247	0.533445	0.498005	0.559692	0.514702	0.529519	0.698959	0.207652
Bmi1	30.8222	25.3981	40.8838	34.5382	23.9792	22.2665	22.3516	24.4371	23.2677	23.1864	0.418806	0.611026	0.0699444
Bmp1	9.51397	4.47304	8.41011	5.72101	5.11861	3.69608	5.68282	5.12233	4.78249	4.40505	0.447545	0.634953	0.131816
Bmp2	1.01316	0.155715	0.281707	0.172111	0.348722	0.231982	0.0662969	0.152097	0.229302	0.228975	0.190713	0.389258	0.76911
Bmp2k	8.13208	5.42736	12.6801	9.15971	5.54638	3.45838	5.42827	5.30405	5.32474	4.75485	0.0344754	0.189814	0.37208
Bmp4	2.66463	1.15181	2.03474	1.64345	1.48578	0.541187	2.14547	1.53416	1.92228	1.78404	0.604452	0.754386	-0.166645
Bmp6	1.59568	1.48781	1.8095	2.03711	1.47923	1.19913	2.05348	1.82926	1.40889	2.01949	0.067732	0.241397	-0.355676
Bmper	0.237489	0.906666	0.503409	0.521534	1.46547	0.730334	0.685327	0.507559	0.401329	0.682718	0.925179	0.959548	0.0467096
Bmpr1a	5.56637	3.27725	6.72313	5.15777	3.52998	2.54302	3.42946	4.09518	2.25687	3.70821	0.225721	0.426107	0.224343
Bmpr2	15.1365	11.5372	19.2751	16.7788	12.6783	9.57548	10.7545	12.2251	10.1239	9.04179	0.0628349	0.233783	0.189808
Bms1	56.1438	28.0733	42.4238	35.1719	26.3515	22.7107	25.133	24.4417	24.3359	25.5393	0.115551	0.299332	0.265266
Bmt2	8.10165	5.17631	10.6575	6.64902	6.40564	3.56736	5.26351	4.42267	4.92839	5.52781	0.097912	0.280463	0.280789
Bmx	2.32158	1.34146	2.80127	1.80571	1.7685	0.91368	0.875566	0.786627	0.800652	0.967683	0.000360379	0.102394	0.8438
Bmyc	0.532242	1.37426	1.39284	2.30147	1.70004	1.12493	1.04483	1.62708	1.28489	1.21891	0.748632	0.854742	-0.112863
Bnc2	0.443837	0.0451625	0.144185	0.102105	0.0758559	0.103512	0.0480709	0.100258	0.0492632	0.121753	NA	NA	NA
Bnip1	12.3741	10.5451	16.2468	17.0348	11.6216	14.481	13.9764	12.1789	10.7914	9.7645	0.138436	0.32666	-0.206875
Bnip2	85.3612	64.7555	82.775	75.585	56.8131	50.7593	56.0208	54.7737	52.0176	54.4085	0.309433	0.512093	0.102297
Bnip3	55.6394	109.199	142.804	121.339	112.703	69.343	90.6458	72.9462	96.1297	73.2249	0.649404	0.787349	0.1041
Bnip3l	14.5976	13.5338	24.8342	18.1294	14.0385	10.1913	16.8048	16.7183	14.805	13.4198	0.437571	0.627245	-0.112859
Boc	3.09348	1.15705	2.35419	2.40959	1.58426	1.0649	1.92073	2.19859	1.93567	1.60445	0.707337	0.827908	-0.0842527
Bod1	3.75824	3.47704	2.79331	2.82586	2.96204	4.14092	3.77351	4.01073	4.07162	3.85974	0.0041776	0.128388	-0.63618
Bod1l1	20.3121	16.1532	23.215	21.1118	14.9779	10.9269	14.4893	13.753	15.5653	14.8091	0.315601	0.517399	0.110864
Bok	1.30019	1.19009	1.60674	1.89191	2.13216	1.70989	1.19111	1.70345	1.08502	1.32339	0.651773	0.788973	-0.110697
Bola1	2.59066	4.53351	7.59153	8.30681	6.50971	5.46277	5.88989	7.01524	5.74509	5.81678	0.182336	0.379418	-0.365514
Bola3	21.7323	42.4092	31.04	36.6467	47.2022	49.9825	47.1502	46.8505	47.327	49.4478	0.0178594	0.158804	-0.706865
Bop1	22.9529	4.01252	11.0809	8.30563	4.41214	4.104	3.4808	4.09746	3.31547	3.57953	0.017882	0.158804	1.05109
Bora	0.778309	0.959382	1.09058	0.69014	0.732453	0.687153	0.684644	0.542121	0.796761	0.662625	0.969726	0.984278	0.00798627
Borcs5	0.98943	0.834851	0.699102	1.0039	0.662038	0.564629	0.684669	0.51042	0.35829	0.644003	0.281007	0.483844	0.269313
Borcs6	5.03024	2.44116	3.36865	3.39635	2.61933	2.21344	2.22717	2.1915	1.81422	1.86715	0.0612739	0.231714	0.358725
Borcs7	2.90339	2.40093	4.73981	2.77379	2.25465	1.6615	2.02468	1.77148	2.08755	2.01256	0.0785209	0.254031	0.288904
Borcs8	18.5104	11.509	16.1116	13.836	11.4143	7.45818	10.0626	11.4971	9.04185	7.45448	0.0752898	0.250305	0.307298
Bpgm	5.22809	9.2117	11.2756	10.3949	8.75943	6.37318	10.0434	10.5084	8.62497	8.26817	0.180891	0.377459	-0.289554
Bphl	0.589379	5.74354	3.02253	1.88146	3.86349	5.64176	4.14278	6.10891	5.34708	4.16615	0.0795974	0.255498	-0.984345
Bpnt1	11.5716	15.4402	9.0583	14.8184	17.8432	14.9438	15.8814	17.2699	13.4683	15.2576	0.101789	0.285217	-0.43618
Bptf	21.9763	14.9909	22.2331	17.979	14.8315	11.0955	14.6925	13.4196	14.5997	16.0056	0.69511	0.81937	0.0489547
Braf	1.92892	1.40899	2.55128	2.4829	1.71429	1.27729	1.38781	1.34451	1.26165	1.51526	0.132815	0.320184	0.206431
Brap	13.6672	8.62812	16.9513	10.415	9.05728	6.29515	7.87608	6.35743	9.22669	7.93225	0.0955706	0.277342	0.274656
Brat1	0.954379	0.563253	1.2213	0.551818	0.693771	0.403427	0.636995	0.456389	0.706554	0.338202	0.261857	0.464462	0.297619
Brca1	0.503366	0.358883	0.473422	0.319292	0.36837	0.269901	0.366078	0.278843	0.395547	0.472758	0.488682	0.667887	-0.152108
Brca2	0.11297	0.283679	0.74449	0.495207	0.329494	0.214893	0.161209	0.189992	0.225522	0.162615	0.096429	0.278771	0.651113
Brcc3	16.4905	9.94903	17.7372	16.2711	10.5408	10.0315	10.0429	9.87844	9.904	9.47233	0.135997	0.323641	0.156287
Brd1	8.19994	5.8356	9.32118	7.65171	7.06408	5.02833	6.28786	6.28103	5.43114	5.53114	0.472439	0.654802	0.0708949
Brd2	39.3148	18.2601	29.4302	23.8897	16.6064	14.636	16.4903	15.2973	18.5387	16.1223	0.124507	0.310369	0.289005
Brd3	20.6436	16.093	24.8189	19.3596	14.1351	11.8785	18.3376	15.4705	16.259	16.1277	0.563343	0.72328	-0.0692253
Brd4	15.39	8.70962	14.3132	13.1063	9.85771	8.82486	9.181	8.83207	8.95013	9.16328	0.409099	0.602611	0.0901723
Brd7	66.6438	48.0123	80.8983	65.093	44.7395	38.7856	44.3409	43.9491	45.8357	44.6144	0.213798	0.413776	0.126123
Brd8	13.8557	12.8082	18.5495	17.2162	12.1849	11.2454	10.7608	10.6797	11.6122	10.4297	0.3034	0.506452	0.0944835
Brd9	32.3348	37.1907	45.9208	47.9314	33.3694	30.0788	31.377	32.1571	34.5933	31.2475	0.736866	0.848692	-0.0382966
Brdt	0.138719	0.299333	0.637094	0.401033	0.453777	0.228688	0.392134	0.429367	0.535813	0.549261	0.202771	0.401954	-0.494434
Bre	4.91401	5.25921	6.02866	6.70355	5.0747	6.08282	6.72092	5.30423	4.95767	5.93542	0.0142706	0.151996	-0.387099
Brf1	21.0372	15.1818	18.9139	17.7957	14.957	11.6746	13.7127	14.2511	14.0073	14.2274	0.741914	0.850844	0.0350162
Brf2	0.928808	0.783918	1.10305	0.822704	0.717837	0.399273	0.305947	0.734769	0.570064	0.48671	0.0685713	0.242075	0.457022
Bri3	2.83254	1.91904	3.33564	2.52285	2.42103	2.19921	2.58733	2.39988	1.98863	1.28554	0.885069	0.937056	-0.0267801
Bri3bp	1.85937	1.17258	1.67165	1.13377	1.14949	1.24235	1.08325	1.25732	0.579193	1.21457	0.904421	0.947454	0.0309802
Bricd5	4.30506	2.52487	7.199	4.54752	3.02992	3.11186	4.31009	2.53813	3.84538	3.0823	0.878431	0.933266	-0.0338069
Brip1	0.0925638	0.193478	0.411796	0.19441	0.112146	0.065213	0.218051	0.0909545	0.161388	0.0669424	NA	NA	NA
Brix1	38.8284	12.6129	21.0969	17.836	13.0297	15.3618	11.0171	13.845	12.3289	11.4775	0.234598	0.435725	0.321977
Brk1	4.5679	4.9645	5.54734	4.94307	5.53876	3.46529	5.04401	4.3883	5.3168	4.2695	0.460874	0.645559	-0.126897
Brms1	60.2189	29.3981	79.8951	61.7432	31.5637	27.5282	24.8528	25.2757	26.9626	26.001	0.0047171	0.13262	0.605278
Brms1l	12.3958	16.2382	27.3264	25.1684	14.4655	14.9886	16.3574	15.6784	16.1902	15.492	0.58939	0.743437	-0.0874051
Brox	7.63659	8.16015	11.156	11.0498	7.58329	5.65696	5.72175	6.02951	6.78951	7.08719	0.129081	0.315883	0.192345
Brpf1	9.48922	7.38083	9.9261	8.83107	7.19455	5.71429	5.93183	6.16091	6.04987	6.20041	0.0764059	0.251981	0.16665
Brpf3	2.69091	1.12367	2.3778	2.1192	1.4247	0.891494	1.18683	1.15129	1.47083	1.03376	0.0519139	0.218519	0.392447
Brsk1	0.79789	0.242564	0.258134	0.253482	0.330277	0.266857	0.320148	0.284314	0.296338	0.504114	0.685063	0.813079	-0.160449
Brwd1	9.52793	8.1978	10.9794	9.22716	7.06213	5.94372	7.35975	6.69308	8.24222	7.45179	0.92253	0.957558	-0.0107237
Brwd3	3.72253	3.28162	6.34292	3.24656	3.03037	1.90937	2.38089	2.36634	2.85162	2.45902	0.0512935	0.218282	0.351396
Bscl2	4.04266	2.47799	9.05467	4.78155	2.47515	1.98532	2.10072	3.66082	2.4877	2.96666	0.210205	0.409183	0.369062
Bsdc1	15.2527	17.5929	26.1183	31.1877	18.6357	15.0572	19.3184	17.0392	16.3158	17.2194	0.995895	0.998325	0.000776552
Bsg	294.196	252.43	338.016	358.238	271.268	243.425	301.839	260.612	259.984	264.539	0.161367	0.355612	-0.155615
Bst1	6.03492	1.29925	4.5904	3.15933	1.5363	0.595572	1.27228	0.876809	1.07709	0.509471	0.00217811	0.118216	1.54071
Bst2	63.6316	54.2512	79.866	105.502	43.3018	76.0971	59.1995	45.3507	32.246	29.0383	0.611553	0.759837	0.139787
Btaf1	5.78976	3.08902	6.44974	5.48562	3.33475	3.08615	2.71966	2.60751	2.50872	2.45594	0.00505852	0.134166	0.470105
Btbd1	13.2934	23.6507	20.7025	26.468	21.6015	22.7112	22.4775	21.9862	21.1478	24.5324	0.0655547	0.237386	-0.407433
Btbd10	11.1309	5.53515	8.95436	7.79266	5.69395	4.84456	5.8916	6.08531	5.57329	5.46596	0.372176	0.570546	0.130744
Btbd11	0.485536	0.304946	0.394061	0.445032	0.286178	0.307863	0.471419	0.470647	0.657349	0.256238	0.0656844	0.237641	-0.516252
Btbd19	1.43221	1.12738	1.30407	1.52683	1.21481	1.60091	0.99998	1.37104	1.15845	0.91298	0.271838	0.474755	-0.209258
Btbd2	1.66904	2.62198	2.96578	2.65119	2.37831	2.58902	2.93125	2.57718	2.51829	2.37639	0.0444395	0.205665	-0.403917
Btbd3	1.12456	0.819242	1.35741	0.844029	0.891797	0.511017	1.01549	0.874798	0.893627	0.813284	0.812803	0.893132	-0.0472
Btbd6	3.78416	3.48568	5.5517	5.19494	3.9607	3.60583	4.0961	3.95726	4.1339	3.57761	0.139636	0.327824	-0.16847
Btbd7	4.59211	2.82737	4.80949	3.39479	2.98203	1.74323	3.29103	3.02449	2.66326	2.68527	0.458288	0.64373	0.123341
Btbd8	1.02537	1.18689	1.85924	1.54084	1.34815	0.941232	1.21784	1.20568	1.1134	0.833084	0.75173	0.856639	0.0505154
Btbd9	4.60029	2.67257	6.06747	3.73405	2.72469	2.69813	2.46539	2.75739	2.24889	2.6574	0.150433	0.340989	0.243895
Btd	1.43173	0.937923	1.8344	1.77026	1.04456	0.973177	0.97134	0.889122	0.718924	0.857337	0.0908336	0.270031	0.294594
Btf3	153.952	64.0252	154.292	141.033	97.8064	66.6121	82.0053	61.5489	67.8971	68.4483	0.0177089	0.158804	0.440676
Btf3l4	12.8616	11.1565	16.533	20.2728	11.4417	10.6943	9.54439	10.5085	10.9185	9.14821	0.288238	0.490802	0.145953
Btg1	22.7337	13.2843	30.1566	26.3547	12.2657	9.23947	11.2792	11.3278	11.1137	11.0719	0.00340916	0.128388	0.562286
Btg2	43.2695	11.7447	25.2141	31.6488	11.5642	11.2457	12.6663	11.4287	10.6088	9.11565	0.0189958	0.159772	0.768924
Btg3	7.34349	2.37014	4.6442	3.89365	2.08946	2.82394	2.80307	2.5222	2.13393	2.48945	0.299236	0.502119	0.288117
Btk	1.39338	0.444065	0.905759	1.25185	0.50829	0.339263	0.590826	0.602428	0.645846	0.483694	0.218317	0.418886	0.375164
Btn2a2	0.321348	0.218208	0.662243	0.495363	0.289585	0.463083	0.266669	0.430583	0.238021	0.110918	0.996709	0.99884	0.00153596
Btnl9	1.69603	2.8934	1.59782	3.31594	4.17506	2.36588	7.85747	9.76318	7.40408	6.79216	0.0029073	0.126761	-1.57802
Btrc	4.25406	2.50406	5.15428	6.01718	2.5641	2.46373	2.71792	2.57828	2.56071	2.5113	0.0848477	0.262028	0.28456
Bub1	0.645214	0.863421	1.37238	0.489404	0.758576	0.520108	0.954369	0.825669	1.01426	0.748762	0.280894	0.483712	-0.306292
Bub1b	0.748898	1.01762	2.08806	0.612287	0.780573	0.146645	1.4723	0.708823	1.36924	0.788513	0.808056	0.890469	-0.123131
Bub3	2.11272	1.13242	1.7688	2.16564	1.4071	1.4024	1.29283	1.22451	1.14559	1.14594	0.490889	0.669103	0.106794
Bud13	10.6437	5.3945	8.98451	7.33905	5.83183	6.65659	5.04405	5.0455	5.08133	4.54413	0.311358	0.51372	0.172235
Bud31	52.0825	49.2043	68.7497	73.4951	43.1257	42.1133	39.8919	40.4504	43.8015	35.7431	0.181617	0.378524	0.147422
Bves	3.73528	4.38544	2.53911	3.79877	5.67445	5.83441	4.82881	6.04264	3.50066	4.69445	0.0726136	0.247694	-0.57725
Bysl	60.4399	14.8885	27.3321	21.079	15.8688	16.5446	14.2812	15.1351	13.1417	14.7669	0.114807	0.298605	0.543746
Bzw1	46.3613	25.9732	43.6498	32.8197	24.3197	19.7899	26.052	23.4859	22.0118	21.9362	0.084358	0.261127	0.251718
Bzw2	21.347	48.192	55.5209	88.5238	46.9052	46.0593	47.1745	46.0507	53.7933	42.7713	0.471607	0.653961	-0.203339
C1d	2.95016	2.74349	5.12968	4.56627	3.1029	2.88055	2.56126	3.06899	2.63314	1.72037	0.354736	0.554278	0.159654
C1galt1	1.36821	0.895397	2.75467	1.48043	1.00626	0.755596	0.970387	0.997473	0.803555	0.742118	0.0600919	0.230294	0.416773
C1galt1c1	8.02709	4.54549	7.90088	10.0102	6.02293	5.77342	4.65677	5.26396	4.8136	5.143	0.357451	0.556601	0.139108
C1H10orf76	3.22641	2.69133	4.15542	3.86105	2.48754	2.88814	3.0054	2.67302	2.37571	2.85187	0.32886	0.530005	-0.109796
C1qa	36.0888	44.4438	79.72	119.119	50.1643	43.4814	39.3247	41.1926	34.2952	28.7746	0.108706	0.293144	0.433473
C1qb	14.7534	19.2879	27.0992	36.8236	21.3507	14.4464	14.2977	13.2735	11.3211	10.242	0.0165517	0.155995	0.553652
C1qbp	171.295	108.905	173.234	180.986	115.259	117.876	109.849	103.719	105.48	112.44	0.442433	0.631057	0.0833579
C1qc	8.32923	10.6543	15.8784	21.0445	11.4856	8.86317	9.22773	8.40727	7.26666	6.03863	0.0733636	0.247798	0.400168
C1qtnf1	1.89293	4.08866	8.41644	5.27542	4.39633	2.64669	4.08755	4.78716	4.96521	3.27763	0.808714	0.890862	-0.073478
C1qtnf2	1.49693	2.00413	1.87163	2.28093	3.15093	2.29672	2.65561	3.99505	2.40918	2.44584	0.0402101	0.199711	-0.638846
C1qtnf5	2.13783	1.49019	3.52852	1.64711	1.63527	0.768488	1.66547	1.22401	1.50359	1.49739	0.268816	0.47215	0.279128
C1qtnf6	0.363681	0.65397	0.910088	0.446505	0.675951	0.172949	0.597918	0.804055	0.457275	0.394522	0.95831	0.978809	0.0202342
C1qtnf7	3.40742	8.24572	11.8157	12.048	8.4968	7.55065	7.11025	11.8634	6.97351	6.25442	0.519649	0.692116	-0.194285
C1qtnf9	2.15503	79.7383	30.3591	55.5363	65.5473	38.3619	112.358	77.9952	111.648	64.1966	0.177844	0.374948	-1.01187
C1r	74.873	73.9385	217.682	174.605	70.1986	46.1011	45.6662	38.9818	38.1227	36.4177	0.000743941	0.102394	1.15623
C1rl	1.63208	1.2717	2.53608	3.14625	1.19662	1.08996	1.18297	0.702213	1.2706	0.817146	0.0372659	0.194512	0.55821
C1s	52.7957	59.5438	180.835	168.502	69.118	40.3243	30.1363	31.4795	25.1925	22.7217	0.000746436	0.102394	1.40591
C2	5.61811	2.1296	15.0308	16.4568	2.02746	2.07935	1.47389	1.37375	1.20836	1.05789	0.00205003	0.118216	2.03302
C2cd2	3.30971	2.77732	3.5358	2.73914	2.82117	1.99935	2.94935	2.32379	2.54674	2.29508	0.99171	0.996036	-0.00138662
C2cd2l	3.34072	2.37476	3.06781	2.81055	2.25889	1.52205	2.06514	2.11959	2.1364	2.39402	0.501346	0.677375	0.0941348
C2cd3	1.21286	0.949226	1.728	1.47786	1.05277	0.745127	0.903026	0.673073	0.845777	0.971446	0.070521	0.245133	0.267446
C2cd4b	0.0878688	2.45516	2.27647	2.51584	4.1809	2.84145	3.41536	2.59023	3.47355	1.7396	0.40023	0.594503	-0.54762
C2cd5	1.30813	4.71534	4.54669	6.14917	4.34495	3.63345	3.93816	4.32138	3.32294	4.08774	0.559809	0.721097	-0.193811
C3	7.30311	4.66867	14.6347	23.9423	4.93789	1.31834	1.15305	1.4131	1.40124	1.21233	1.48973e-05	0.0841401	2.65374
C3ar1	1.02198	0.270434	0.968033	1.42044	0.220231	0.0845223	0.196261	0.392952	0.56316	0.265111	0.10274	0.286324	0.941464
C4a	0.780597	0.769102	3.30092	3.85011	1.32413	1.17518	0.934172	0.430683	0.423246	0.206038	0.0405855	0.200166	1.22557
C4b	1.34404	1.24876	5.76363	6.49476	1.80993	2.66918	0.791532	0.672793	0.719335	0.412646	0.0625857	0.233618	1.19749
C5ar1	1.01414	0.229547	0.692133	0.538191	0.205628	0.0876865	0.366494	0.475607	0.306032	0.237531	0.33745	0.537486	0.464341
C5ar2	1.16419	1.24924	1.80719	1.49062	1.27643	1.70004	1.47512	1.6466	2.21433	0.956757	0.0318603	0.183929	-0.532938
C6	0.314509	0.314885	0.952384	0.699415	0.304342	0.835666	0.299882	0.478278	0.352515	0.211207	0.679613	0.808881	-0.17009
C7	33.505	144.405	124.145	127.93	203.164	132.89	153.412	132.63	168.172	115.936	0.325857	0.526782	-0.414202
C8g	0.819165	1.05755	1.18975	1.88241	1.24509	1.35046	1.22214	1.50252	1.25246	0.947876	0.180682	0.377459	-0.354747
Caap1	5.48434	4.52288	6.37094	6.23033	4.41991	3.46802	4.55155	4.64418	3.98272	5.11103	0.762265	0.862651	-0.0373365
Cab39	25.2675	16.027	28.2384	24.7115	16.4305	15.3094	15.4165	14.9863	15.1213	14.5449	0.0746384	0.249495	0.186417
Cab39l	8.45294	13.1943	16.631	15.7668	11.2404	13.639	11.5616	13.168	13.6457	12.537	0.0710177	0.245516	-0.326073
Cabin1	2.46015	1.57178	2.86796	1.84429	1.64726	1.29109	1.57823	1.52948	1.45676	1.50056	0.277262	0.479725	0.139949
Cables1	1.0199	0.946883	1.35373	1.04755	1.16522	0.964551	1.26237	1.2145	0.97026	0.853236	0.146512	0.336285	-0.254547
Cables2	5.0719	2.65945	2.86692	2.42933	2.08841	2.07799	1.61755	2.10083	1.99674	1.35434	0.140372	0.328336	0.387333
Cabp1	0.690809	3.41657	3.07141	1.88111	2.82297	4.14778	5.41336	2.93684	4.5266	3.02816	0.0260733	0.171487	-1.03455
Cacfd1	1.92667	0.895808	2.18308	1.71924	1.23579	0.800739	0.94396	1.08977	1.15303	1.36996	0.345319	0.545477	0.190487
Cachd1	1.21694	0.837294	0.965294	0.92546	0.937557	0.487762	0.779811	0.817842	0.639323	1.01234	0.788751	0.878458	0.0574527
Cacna1a	0.20418	0.697353	0.412617	0.423231	0.53973	0.517857	0.605685	0.443369	0.456403	0.423849	0.298114	0.500877	-0.367325
Cacna1c	5.89621	12.0701	15.9478	14.8457	12.0014	12.158	13.9591	12.9206	13.4746	12.6858	0.0706195	0.245251	-0.435479
Cacna1d	0.0801769	0.114072	0.145673	0.0967913	0.113539	0.22078	0.107927	0.177824	0.149315	0.188863	0.00420801	0.128413	-0.950415
Cacna1g	0.316431	0.57711	0.43819	0.873094	0.583774	0.635355	0.862745	0.578674	0.710852	0.448152	0.0869427	0.265073	-0.525205
Cacna1h	0.910775	0.278027	1.59369	0.558733	0.492451	0.579303	0.238763	0.381542	0.31361	0.483166	0.202851	0.401954	0.505016
Cacna2d1	19.7587	6.20162	9.00789	8.67739	5.73071	5.93652	6.56843	7.07094	6.66464	5.79177	0.351033	0.551054	0.262409
Cacna2d2	1.07124	1.67323	1.6076	2.54038	2.72522	4.71863	2.43419	2.17511	2.75203	2.77668	0.0149569	0.153481	-0.938322
Cacnb1	0.380444	0.058068	0.177662	0.109402	0.0650214	0.158046	0.0540815	0.161134	0.110846	0.142313	NA	NA	NA
Cacnb2	15.4547	21.541	27.2648	45.6788	26.0672	31.8479	26.5387	29.3745	30.6114	19.6843	0.14777	0.337295	-0.37105
Cacnb3	1.10491	0.305669	0.912911	0.326957	0.300316	0.112998	0.514267	0.420271	0.451734	0.328651	0.500027	0.676289	0.309781
Cacng6	0.125226	0.913325	0.429	1.17722	0.67145	0.779583	0.496127	0.816599	0.893192	0.8583	0.305789	0.508113	-0.514688
Cactin	27.264	13.4526	23.3921	15.6579	12.9911	11.8609	12.2816	12.8365	12.6451	10.9785	0.145454	0.335279	0.252675
Cacul1	12.4926	3.50248	7.15796	4.51052	3.74581	2.71137	3.21067	3.5671	3.23573	3.3845	0.0638547	0.235432	0.591013
Cacybp	71.1153	31.523	65.5018	54.0415	35.2272	33.6772	28.6828	32.5935	30.0809	29.3706	0.0422279	0.202973	0.357728
Cad	3.40032	0.72647	1.47088	1.29523	0.947788	0.845337	0.868422	1.04868	0.772113	0.829041	0.175298	0.372091	0.472864
Cadm3	3.26242	8.40013	17.6104	13.0206	9.16889	7.81213	10.1003	9.74247	10.0758	7.31543	0.583781	0.739347	-0.174867
Cadps	0.528073	2.64043	2.63334	9.69196	2.46222	2.07514	1.96579	2.72258	1.81781	2.27728	0.536005	0.703064	0.338219
Cadps2	0.533515	0.882809	1.3916	1.39712	0.632654	0.695538	0.804583	0.548736	0.926855	0.822162	0.917718	0.954677	-0.0260858
Cage1	0.439252	0.512108	0.803616	0.933213	0.45097	0.42772	0.822249	0.693667	0.81424	0.519047	0.0957762	0.277495	-0.423701
Calcoco1	10.3702	20.1363	21.4715	26.1075	19.2736	14.6948	20.9379	16.4634	19.7253	17.4366	0.38262	0.579762	-0.197776
Calcrl	12.9548	10.5744	18.2168	18.3007	10.861	7.71104	9.23967	11.1982	10.167	10.6619	0.196899	0.395805	0.166804
Cald1	107.269	80.3004	98.3284	84.3976	67.9616	64.2468	62.2096	57.1702	68.6553	53.5883	0.193637	0.392291	0.177919
Calhm2	0.515479	0.679072	1.02618	0.65505	0.571812	0.40467	0.809539	0.530637	0.696287	0.439366	0.752909	0.857748	-0.0802846
Calm1	126.812	145.315	162.115	170.395	139.848	117.632	157.933	141.883	147.873	122.746	0.123313	0.308895	-0.210485
Calm2	798.443	415.194	674.601	404.563	446.621	301.314	372.73	436.583	412.076	349.612	0.314401	0.516794	0.204482
Calr	1103.67	321.239	863.093	824.103	301.107	388.216	316.791	359.5	325.914	306.211	0.0546469	0.222487	0.597166
Calr3	1.22343	2.76109	2.23692	2.72069	2.47338	4.30738	2.76825	2.68904	2.93407	2.72421	0.0219814	0.165675	-0.741714
Calr4	0.294828	0.978755	0.347194	0.52816	0.876766	0.560823	0.443723	0.869106	0.711749	0.31983	0.709496	0.829115	-0.177389
Calu	317.362	165.738	260.922	190.557	157.587	143.794	149.973	148.278	152.5	149.901	0.248513	0.449915	0.19587
Camk1	11.6752	12.0151	19.2508	19.5232	12.1135	11.6833	15.6176	13.0983	13.2035	10.2132	0.341068	0.541303	-0.131908
Camk1d	0.207609	0.1681	0.327967	0.478579	0.1807	0.256855	0.190854	0.213951	0.311718	0.142819	0.73953	0.849771	-0.099004
Camk2a	0.43045	2.28309	0.908932	2.40962	2.2806	3.06816	1.99304	3.10661	2.27539	2.54409	0.0707254	0.245251	-0.911507
Camk2b	0.0639937	0.289158	0.17584	0.30834	0.348894	0.121729	0.163312	0.230564	0.102992	0.161981	0.49192	0.669951	0.325006
Camk2d	13.2135	18.9172	15.6462	21.2318	19.6334	20.0737	16.5596	20.4471	17.7682	18.2168	0.073873	0.248239	-0.376093
Camk2g	4.02057	4.0209	5.90209	5.62197	3.79918	2.76195	3.81105	3.10694	3.89668	3.48203	0.397712	0.592236	0.102077
Camk2n1	8.29667	9.42416	15.1407	10.8136	9.85824	13.2387	19.8679	14.4692	13.1317	12.6361	0.000585434	0.102394	-0.795957
Camk4	0.327723	0.543979	0.496198	0.754829	0.580113	0.385912	0.303291	0.655552	0.437965	0.380909	0.997764	0.999172	-0.000830369
Camkk1	0.608961	0.366374	0.362043	0.184069	0.363361	0.142453	0.292475	0.441519	0.463868	0.256545	0.874605	0.931842	-0.0611368
Camkk2	1.37823	0.838234	1.18939	0.807178	0.698743	0.600381	0.904606	0.78568	0.673059	0.547824	0.512038	0.686425	0.140782
Camlg	7.6358	4.33178	7.3416	6.69914	4.67883	4.37175	4.8574	4.59047	4.60843	4.03682	0.462556	0.646603	0.08885
Camsap1	8.87209	4.57453	8.9237	7.48228	4.83101	5.11257	5.2308	5.27872	5.14532	5.61995	0.886195	0.937641	0.0185435
Camsap2	10.7749	8.66798	10.386	9.22756	7.85364	6.26525	8.47663	7.88167	8.54023	8.31538	0.478135	0.659259	-0.0848473
Camta1	15.5915	4.02496	7.39067	6.75139	3.82954	5.82349	4.63616	4.52665	4.59278	4.58228	0.42379	0.615629	0.254218
Camta2	4.78514	6.39901	8.06798	7.39263	5.64187	5.23985	6.09539	6.12497	5.40922	5.72926	0.238225	0.438428	-0.162092
Cand1	11.6695	5.66798	10.053	8.0555	5.18917	4.74643	5.60421	5.18918	4.96342	5.48412	0.103453	0.287122	0.273858
Cand2	6.34926	10.525	8.30381	14.1197	10.2644	9.39688	8.9182	8.71556	7.85293	9.35894	0.49725	0.674671	-0.15138
Cant1	3.02157	2.14215	4.16286	3.3223	2.56971	1.85718	2.43872	2.53072	2.28586	1.79869	0.355351	0.554539	0.120588
Canx	278.368	126.687	302.27	224.245	115.412	134.351	111.785	126.343	126.232	116.581	0.0832457	0.259971	0.369316
Cap1	79.9176	29.676	62.2729	49.7016	28.4371	30.1568	25.2593	27.1709	25.1229	24.8638	0.029061	0.177532	0.528128
Cap2	20.8405	23.1178	18.8721	32.753	25.0797	24.6675	23.8066	22.8586	17.5943	21.3983	0.337508	0.537486	-0.1881
Capg	33.054	19.4426	47.4414	43.4064	16.1036	13.7857	12.1406	12.3873	7.40623	7.69663	0.000569737	0.102394	1.17094
Capn1	3.66912	3.72807	4.08225	4.46353	3.5181	3.24469	3.79139	3.42101	3.47787	2.85701	0.338956	0.539451	-0.115288
Capn10	3.28672	3.54939	8.10239	4.99749	3.40524	1.6195	3.63803	2.47082	2.76035	2.43782	0.0591687	0.228895	0.477266
Capn12	0.59017	0.169629	0.35201	0.281236	0.250723	0.252712	0.334022	0.429284	0.277547	0.199549	0.507675	0.683068	-0.215561
Capn13	0.0844511	0.19625	0.179012	0.422561	0.1758	0.128515	0.248676	0.298738	0.183487	0.21071	NA	NA	NA
Capn15	0.702668	0.448409	0.533035	0.479329	0.482875	0.415472	0.573758	0.381231	0.442293	0.505053	0.464312	0.647953	-0.138738
Capn2	46.3078	31.0845	41.5571	36.5349	29.7737	20.5297	26.9438	25.2632	25.2641	24.3921	0.0423995	0.203424	0.25572
Capn5	0.649551	0.473616	0.824218	0.716646	0.424264	0.446979	0.717623	0.549199	0.528775	0.442445	0.335671	0.535914	-0.161919
Capn7	3.67869	3.19897	4.80346	4.37298	3.23722	2.54606	3.07571	2.99043	2.99094	2.94303	0.538878	0.705485	0.0567128
Capns1	17.232	12.5191	20.0385	17.6866	12.3452	12.1967	15.177	11.2075	11.6093	11.8714	0.964084	0.981969	0.00498916
Caprin1	76.6979	41.2705	65.0065	54.5093	42.7336	41.278	42.1379	42.7367	41.1694	42.1809	0.635839	0.777295	0.0624421
Caprin2	2.49451	3.59736	5.70387	5.63632	4.10202	3.96576	4.09456	3.95185	4.37169	3.36876	0.244164	0.444804	-0.225625
Capza1	19.155	6.7737	14.9646	11.2436	7.57451	6.196	6.88293	7.37195	6.41698	5.92515	0.034311	0.18968	0.486109
Capza2	66.1585	54.4107	78.9091	68.9297	58.6362	55.8083	51.9151	55.027	51.8483	50.7041	0.63508	0.776924	-0.0435453
Capzb	41.7401	34.7394	41.7446	45.0007	33.5571	33.1427	33.4021	33.2254	31.8465	31.2461	0.463374	0.647435	-0.0671465
Car11	1.94019	1.92295	1.74837	2.26988	2.32463	2.95251	2.48396	3.81291	2.72885	2.61718	0.00155475	0.116234	-0.824656
Car14	14.9397	44.3439	13.4013	19.81	43.323	38.3014	35.0873	38.2809	40.059	40.1752	0.120803	0.306254	-0.709653
Car2	0.945487	1.69828	1.21024	1.11225	1.31756	1.32064	2.61462	3.33919	2.2329	1.84323	0.00267573	0.126559	-1.13104
Car4	16.4142	6.07366	7.25624	3.51206	5.20124	2.77977	6.11918	6.59739	8.70851	7.39584	0.906822	0.948758	-0.0482712
Car5b	0.293084	0.280495	1.88428	1.00408	0.235562	0.793567	0.223918	0.607112	0.267718	0.154673	0.551248	0.714559	0.36862
Car6	0.702774	1.46493	1.88616	1.56285	0.874853	2.21767	0.94326	0.851151	1.32175	0.762372	0.466553	0.649836	-0.26913
Car8	2.26264	1.19228	4.15085	1.96819	1.3732	1.22971	1.77669	1.66369	0.966115	1.10203	0.281411	0.484221	0.298251
Card10	8.90355	9.28537	13.1468	8.00767	7.89442	6.44124	8.27351	8.31616	9.12909	6.58639	0.73767	0.849053	-0.0495242
Card11	1.07682	0.694593	1.2617	0.866408	1.13715	1.22145	0.471637	1.60575	0.862165	0.997903	0.2275	0.427932	-0.37579
Card14	0.247692	0.481738	0.530339	0.342179	0.483621	0.123739	0.282902	0.317139	0.235559	0.219843	0.135701	0.323547	0.51906
Card19	5.00993	5.0908	4.02773	7.52569	6.73304	6.38382	6.80875	7.36058	7.47188	6.63672	0.0153898	0.153508	-0.594914
Card6	7.57116	8.32928	12.2544	8.98475	7.29307	6.48839	8.52975	7.54629	9.24539	8.37528	0.147348	0.337051	-0.201133
Card9	2.13616	3.71461	2.52996	3.25746	4.64645	1.39317	3.63751	3.91018	3.90455	3.91958	0.391108	0.586864	-0.306978
Carf	0.625768	1.1609	2.0229	1.91686	1.10074	1.01918	1.09113	1.23581	1.01452	0.772009	0.857975	0.921461	0.0461028
Carhsp1	9.76998	2.66996	10.0802	4.60621	3.41468	1.82644	3.20042	3.04198	3.80851	3.31807	0.0795921	0.255498	0.603692
Carm1	8.65133	4.8681	7.6554	6.61295	4.97885	4.21075	4.76905	5.05925	4.19397	4.20995	0.137154	0.324861	0.190669
Carmil2	0.731151	0.53107	0.622056	0.623164	0.561937	0.457473	0.375582	0.48107	0.38101	0.461218	0.273168	0.475955	0.173816
[truncated: 11,574 more rows]
