# Supplementary material for: Integrative omics analysis identifies biomarkers of septic cardiomyopathy
Source: PLoS One. 2024 Nov 15;19(11):e0310412. doi: 10.1371/journal.pone.0310412 (PMC11567565; doi:10.1371/journal.pone.0310412)
Supplement: S3 Table — (XLS) [file pone.0310412.s005.xls]

## Sheet: Sheet1
Geneid	LPS_01	LPS_02	LPS_03	LPS_04	LPS_05	Ctrl_01	Ctrl_02	Ctrl_03	Ctrl_04	Ctrl_05	logFC	logCPM	F	PValue	FDR
Chi3l1	25.667	17.8655	36.6646	25.0831	17.234	2.43067	3.51666	2.18524	2.03182	1.57279	3.01372	4.45018	220.311	1.50803e-08	0.000197884
C3	7.30311	4.66867	14.6347	23.9423	4.93789	1.31834	1.15305	1.4131	1.40124	1.21233	2.65374	4.79171	54.6278	1.48973e-05	0.0841401
Mt2A	82.7715	4.75219	99.6207	39.3127	6.9978	0.895228	0.554325	1.0405	0.852111	1.02108	5.23639	2.89324	43.0254	4.36767e-05	0.0841401
AC128848.1	41.3286	17.0072	189.354	100.596	16.8993	4.5859	4.25938	1.84015	5.69013	3.64272	3.68405	3.44911	35.2117	0.000104002	0.0909806
Lcn2	157.888	7.32882	268.271	215.611	5.41248	1.85927	1.51847	2.18582	1.61716	2.19376	5.60061	5.54388	32.5997	0.000143826	0.0993307
A2m	0.658497	0.0652551	1.40045	0.677551	0.136396	0	0.0115762	0.00965744	0	0.0319854	5.16592	0.245771	31.566	0.00016443	0.102394
Cxcl9	65.8432	23.5073	154.07	137.589	13.345	10.019	4.41445	6.37851	2.75056	5.04152	3.28711	5.70869	30.5178	0.000188997	0.102394
Sectm1b	1.95665	0.814629	8.46389	22.101	1.037	0.0982693	0.114091	0.152288	0.0935364	0.231172	5.09144	1.7368	28.8143	0.000238891	0.102394
Cfb	35.9675	6.07507	130.161	92.7751	5.85437	3.26324	2.4099	1.97243	1.8508	1.49543	4.09286	6.6991	28.4676	0.000250877	0.102394
Mt1	17.7931	6.00914	92.1135	42.909	6.41375	2.1978	1.49696	1.87326	2.92872	1.75473	3.48956	2.47875	27.9334	0.000270769	0.102394
Reg3b	44.7147	1.20995	87.9646	28.9547	0.627503	0	0.203347	0	0.208391	0.249712	7.39595	3.33518	27.5701	0.000285372	0.102394
LOC299282	8.33676	1.00575	2.43082	6.7397	0.491717	0.284088	0.0376944	0.0251572	0.154517	0.124981	4.48203	3.54664	26.795	0.00031977	0.102394
Serpinb1a	73.974	3.89613	35.1583	22.231	4.55855	1.59462	2.11583	1.87103	1.60455	1.32511	3.59855	3.97499	26.6244	0.000327991	0.102394
Gpr176	0.669942	0.221103	1.60555	1.13045	0.279619	0.163954	0.0969054	0.11549	0.099309	0.102001	2.28435	0.621657	26.1129	0.000354173	0.102394
Trem1	3.39165	0.338994	2.78296	2.57903	0.60734	0.110996	0.154639	0.344019	0.10565	0.0949491	3.09974	-0.00807062	25.893	0.000366188	0.102394
LOC691215	1.66537	0.333049	5.36367	4.26125	0.696136	0.152668	0.283597	0.216874	0.145315	0.130597	3.22179	0.375268	25.4794	0.000390124	0.102394
Gbp3	7.72749	2.10831	20.9593	35.0271	1.02056	0.930428	0.529659	0.604661	0.442808	0.218235	4.10601	3.41655	24.1166	0.00048325	0.102394
Lilrc2	7.67192	0.625298	4.19737	3.6007	0.581684	0.330732	0.358381	0.256268	0.209869	0.141459	3.24137	0.73095	24.0341	0.00048969	0.102394
Adgre1	1.54034	1.71973	6.25967	10.3605	2.12675	0.688908	0.696553	0.912189	0.431618	0.44758	2.34629	2.83971	23.7147	0.000515604	0.102394
Iqsec3	0.0448611	0.0397141	0.0140878	0.0332545	0.0652222	0.197219	0.123292	0.173386	0.09747	0.10382	-2.07255	-0.400283	22.7729	0.000596417	0.102394
LOC691143	6.14415	0.838234	11.8293	15.3766	0.950399	0.454782	0.525846	0.593305	0.666985	0.520036	3.16812	4.25401	22.3747	0.000643692	0.102394
Cdh17	1.70979	0.0417359	2.19114	1.31402	0.149547	0.047829	0.0296157	0.0617671	0.053113	0.0136381	4.19857	0.776552	22.0268	0.000682904	0.102394
Hck	5.69171	1.00146	4.584	5.90436	1.13489	0.56692	0.654983	0.803557	0.381679	0.804326	2.06496	1.9791	21.3086	0.000773223	0.10323
Smim5	0.170731	1.08633	0.854485	0.569514	1.56548	1.8674	4.75085	4.25697	3.34883	4.35242	-2.37185	1.39963	21.0717	0.000806061	0.103677
Slpi	7.24579	0.639121	3.89539	2.91909	0.754689	0.399506	0.185531	0.180575	0.316887	0.455667	2.88287	0.412838	20.9629	0.000821704	0.103677
Siglec5	5.8985	0.827389	7.06357	5.92124	0.428233	0.337131	0.606684	0.318369	0.441229	0.342466	2.82394	2.34686	20.4367	0.000902637	0.105119
Iqca1	0.0168775	0.158749	0	0.140748	0.175668	0.588583	0.755406	0.829205	0.621351	0.595036	-3.00723	0.218133	19.7123	0.00103009	0.105119
Timp1	645.05	17.5418	260.527	106.703	13.4561	10.0128	9.51454	11.1602	7.58782	7.90644	4.05071	6.07645	19.6057	0.0010506	0.105119
Vsig4	0.684359	0.369844	3.01749	1.29184	0.157764	0.121097	0.112475	0	0.0192107	0.03453	3.77365	-0.428912	19.5707	0.00105743	0.105119
Il1rn	7.22643	0.46322	2.60747	3.53989	0.447711	0.111757	0.33735	0.281434	0.199453	0.310702	3.08203	1.4796	19.2979	0.00111259	0.107201
Cxcl11	19.815	2.26941	32.7397	22.6107	1.54617	0.952379	1.15674	0.695376	2.4406	0.626688	3.25742	3.4412	19.1195	0.00115052	0.108978
Hk3	1.33038	0.121417	0.815641	0.602382	0.101967	0.0695712	0.0646177	0.0808608	0.0165551	0.0446351	2.96282	-0.0199304	18.9011	0.00119904	0.108978
Rab44	0.880663	0.13758	0.634451	0.47233	0.164325	0.0262776	0.07322	0.111987	0.0750361	0.0224787	2.44159	-0.831168	18.8938	0.0012007	0.108978
Olr1	2.86262	0.2766	2.34082	1.34996	0.342168	0.241509	0.266373	0.122806	0.172408	0.142034	2.47598	1.43597	18.8294	0.00121551	0.108978
Slamf9	0.837682	0.499135	0.758822	2.91968	0.479061	0.245145	0.227691	0.18995	0.116669	0.104852	2.21192	-0.230793	18.81	0.00122001	0.108978
Il1r2	7.79274	0.103687	2.48272	2.36156	0.402491	0.0396082	0.147152	0.0613808	0.150802	0	4.6048	0.785656	18.7357	0.00123744	0.108978
Bcat1	15.9994	2.01961	6.29711	5.47163	2.07124	0.940924	1.4465	1.25703	1.31767	0.795645	2.06821	3.15014	18.1291	0.00139127	0.115656
Gzma	0.985855	0.727287	3.51265	6.60523	0.801848	0.192338	0.357287	0.496777	0.12205	0.219376	2.69591	0.171024	18.012	0.00142353	0.116022
Ankrd2	230.494	0.802181	21.3767	13.5547	0.659931	0.375222	0.243954	0.465185	0.14286	0.658002	6.70651	5.11307	17.698	0.00151449	0.116234
Ebi3	1.28787	0.123925	0.8792	0.850901	0.148016	0.0946781	0.0659527	0.0366806	0.0901181	0.0809906	2.70395	-1.1592	17.5773	0.00155128	0.116234
Tgm1	6.00241	0.198823	10.3755	4.02522	0.362807	0.0506333	0.329197	0.202705	0.32933	0.19491	3.73541	2.60258	16.7081	0.00185009	0.118216
Batf	6.29587	1.14049	4.96034	9.16787	0.932808	0.852386	0.475017	0.924659	0.703155	0.777768	2.12918	1.23218	16.4909	0.00193515	0.118216
AABR07030501.1	0.0755376	0.449289	0.31134	0.272972	0.758145	2.01163	1.03429	1.24326	1.18532	1.32134	-2.10956	1.18686	16.2513	0.00203444	0.118216
C2	5.61811	2.1296	15.0308	16.4568	2.02746	2.07935	1.47389	1.37375	1.20836	1.05789	2.03302	3.43423	16.2149	0.00205003	0.118216
Ociad2	33.4249	4.45859	84.0697	56.8527	6.18787	5.68523	4.74571	2.95538	5.06891	3.13961	2.59029	2.77109	16.1272	0.00208824	0.118216
Selp	4.83772	0.0468906	2.37028	0.832391	0.0490052	0.0358241	0	0.0555166	0.0170494	0.0612902	5.05306	1.18314	15.9727	0.00215757	0.118216
Slc11a1	3.14842	0.302956	3.18821	3.91512	0.40708	0.327897	0.358295	0.33627	0.321284	0.197995	2.35879	1.68235	15.965	0.00216111	0.118216
Slc17a9	0.898503	0.174816	0.592996	0.274467	0.107662	0.0375634	0.0232592	0.126126	0.0238362	0.021422	2.66493	-0.932099	15.9465	0.00216959	0.118216
Fcgr2b	5.89302	0.679002	4.07082	2.4724	0.999695	0.392918	0.794285	0.716358	0.447326	0.283391	2.0026	2.46206	15.9248	0.00217963	0.118216
Siglec8	3.90282	0.461081	1.03042	1.5289	0.523177	0.0704527	0.261746	0.0682378	0.184413	0.346538	2.59282	0.352284	15.9235	0.00218022	0.118216
Tnip3	0.928736	0.0327997	0.791183	1.4062	0	0.0125294	0.0232746	0.0145626	0.0238519	0.010718	4.69021	0.353883	15.6523	0.00231034	0.120782
RGD1564149	2.22024	0.89643	24.026	7.13927	0.579958	0.209265	0.494748	0.412743	0.25351	0.667227	3.52948	2.146	15.5494	0.00236208	0.12155
Pik3c2g	2.42313	0.580551	4.64919	2.99648	0.351692	0.33026	0.213388	0.489552	0.455585	0.339837	2.10127	2.71223	15.1851	0.00255675	0.126537
S100a8	57.3435	0.527695	36.3616	19.3537	1.65448	0.755918	1.68503	1.28859	1.00731	1.22861	3.79379	1.94877	15.1497	0.00257668	0.126537
Timd2	0.901904	0.748524	1.47513	4.30386	0.459434	0.285934	0.0885252	0.393877	0.0907209	0.271775	2.33793	0.560511	14.9366	0.00270053	0.126559
Mt1m	3.12451	0	3.1134	2.80608	0.119125	0	0	0	0	0.130365	5.26335	-1.49527	14.8143	0.00277485	0.126761
Clec4a2	0.840091	0.367979	2.08166	2.25743	0.485777	0.221948	0.22676	0.206371	0	0.0379722	2.65381	-0.308922	14.8083	0.00277853	0.126761
Cxcl1	51.9099	0.537098	16.0613	23.5573	0.433018	1.10792	0.457348	0.78693	0.585865	0.631832	4.23058	2.90245	14.7755	0.00279891	0.126761
Cxcl2	8.88835	0.0927896	1.30838	2.07452	0.0831207	0.0531681	0.0246913	0.0823946	0.126518	0.0454817	4.75449	0.318592	14.7643	0.00280588	0.126761
LOC100911545	0.340723	0.0337646	0.544969	0.531527	0.0100821	0	0	0	0	0	8.40007	-0.749312	20.5728	0.00283767	0.126761
Cxcl13	3.17932	0.524449	3.95331	8.3877	0.43065	0.601014	0.232592	0.077616	0.143017	0.385595	3.02478	0.827868	14.6529	0.00287661	0.126761
Siglec10	0.666003	0.0455868	0.371934	0.282473	0.0680609	0.0174141	0.0404354	0.0134933	0.0663014	0.0148965	2.80132	-0.948041	14.5182	0.00296498	0.126761
Csf3r	10.5204	0.315625	3.43637	2.87261	0.391481	0.159984	0.394096	0.40962	0.331042	0.166607	3.15536	2.74589	14.4671	0.00299936	0.126761
MGC105649	11.1093	0.95063	6.75968	4.81947	1.29671	1.0399	0.827876	1.22783	0.565606	0.59304	2.11107	1.58781	14.1195	0.00324614	0.128301
Orm1	9.42961	1.77974	6.61598	85.3002	2.00924	0.586726	0.778501	1.62366	1.32968	1.14721	3.76437	3.20902	13.9614	0.00336633	0.128388
Rell2	2.77022	0.315143	1.49393	0.590141	0.333632	0.16416	0.137224	0.203518	0.281256	0.126385	2.17465	0.0795049	13.817	0.00348071	0.128388
Csf2rb	22.0409	1.37283	9.9329	6.4549	1.31666	0.863579	1.51683	1.09316	1.17194	1.11907	2.40066	3.76388	13.791	0.00350179	0.128388
Fgr	6.76396	0.577217	3.05121	3.25179	0.41535	0.379541	0.372661	0.579772	0.464479	0.371053	2.25778	1.91814	13.7051	0.0035726	0.128388
S100a9	152.412	5.08656	79.7426	60.0077	5.56909	5.39737	8.17131	6.27322	6.67864	3.41664	2.88697	3.89697	13.6173	0.0036467	0.128388
Ncam1	67.7374	4.84084	26.1408	12.9824	4.15006	3.911	3.57867	2.63603	2.9131	3.53299	2.3752	5.67737	13.4524	0.00379091	0.128388
Tlcd2	0.456886	0.141093	0.475475	0.48439	0.0842604	0.0538971	0	0.0417622	0.0513013	0.0922106	2.30705	-1.27598	13.372	0.00386006	0.128388
Ptger2	1.27332	0.0253881	0.567373	0.408166	0.136455	0.0290945	0.054046	0.0676317	0.0276933	0	3.2753	-0.976936	13.3005	0.00392972	0.128388
Gpr39	4.3592	0.194062	1.85867	0.75213	0.471851	0.254164	0.17705	0.196939	0.120961	0.0271775	2.87367	-0.45255	13.0779	0.00414427	0.128388
Ankrd23	604.82	67.2487	357.666	279.794	48.5597	53.738	57.7598	48.876	25.0994	60.258	2.01945	7.51973	12.8951	0.00433106	0.129754
Fhad1	73.8863	0.401454	5.92834	2.19371	0.787935	0.547941	0.552138	0.268361	0.201732	0.574853	4.86497	5.33371	12.8265	0.00440362	0.1302
Gprc5d	5.8345	0.620804	14.4211	4.45568	1.39823	0.853723	0.264313	0.630007	1.16086	0.173881	2.61799	1.8243	12.8169	0.0044139	0.1302
Krt7	6.7907	0.0722546	3.1526	0.53242	0.0647255	0.0828032	0.0512717	0.0213867	0.105087	0.118054	4.34389	0.9848	12.7013	0.00454003	0.131547
Inhbb	34.4039	2.43972	9.06171	7.25829	2.61402	0.767503	1.83306	0.750454	2.29597	2.03217	2.45302	4.1276	12.5203	0.00474614	0.13262
Sfrp2	1.02671	0.297307	4.58768	1.47236	0.437537	0.365048	0.226038	0.282857	0.0694933	0.187364	2.27609	0.86785	12.3698	0.00492604	0.133553
Lst1	12.9331	0.964255	7.50711	7.7512	1.00016	0.697913	0.972332	0.811166	1.55003	0.945276	2.15064	0.647344	11.8292	0.00564304	0.134166
Ptprn	4.94966	0.344046	2.10891	0.781289	0.382162	0.457357	0.131832	0.158861	0.120091	0.229346	2.53003	1.64525	11.7954	0.00569178	0.134166
Olfm4	0.526633	0	1.0853	0.933255	0.244705	0.0834803	0.0581524	0.0323424	0.0397298	0	3.23241	-0.402962	11.7263	0.00579323	0.134166
Serpine1	1048.02	17.7313	61.248	30.9182	19.28	13.407	10.0069	11.96	7.69576	13.2755	3.98347	8.35517	11.6934	0.00584222	0.134166
LOC681325	1.00907	0.0732208	1.34414	0.579392	0.163978	0.146843	0.116904	0.097527	0.0199673	0.0717797	2.32625	-0.134699	11.4986	0.00614283	0.134166
Ccl7	9.67637	0.117024	1.89918	2.85151	0.0524149	0	0.0622801	0.259785	0	0.172081	4.33569	0.224334	11.3033	0.00646297	0.13461
Il1b	16.2426	0.855047	2.8625	2.36271	0.718077	0.0408282	0.492976	0.695986	0.64122	0.314332	2.99613	1.65834	11.2937	0.00647926	0.13461
Angptl4	21.3179	0.302942	6.74213	0.939676	0.247777	0.226415	0.392549	0.128654	0.244245	0.47775	3.8868	2.33301	11.2318	0.00658516	0.13461
Abca4	1.59061	0.142339	2.27583	2.71747	0.111957	0.310324	0.181067	0.101731	0.10982	0.0646636	2.65521	2.19948	11.2022	0.00663645	0.135013
Slc7a5	5.58237	0.445863	3.25251	2.12444	0.502474	0.692262	0.413339	0.446999	0.392214	0.239693	2.00396	2.11517	11.1229	0.00677648	0.135013
RGD1305184	2.72352	0.742091	11.8781	10.3785	0.583363	1.28432	0.17732	0.255513	0.247797	0.0445399	3.18679	1.94159	11.1152	0.00679014	0.135013
Mmp8	22.9882	0.672649	6.12792	3.8198	1.29641	0.724132	1.19328	0.542994	1.15617	0.679392	2.60752	3.07012	10.975	0.00704705	0.135152
Ccl3	9.67769	0.295652	1.57315	1.84848	0.235417	0.0752922	0.24476	0.320871	0.286664	0.257629	3.08646	0.0759989	10.7341	0.00751602	0.136323
Adamts4	32.726	0.242632	4.66182	1.89722	0.181783	0.252777	0.676165	0.18803	0.332032	0.272454	4.1208	4.32064	10.6376	0.00771422	0.136323
Ctsj	0.385342	0.0775296	1.85639	1.48016	0	0	0	0	0	0	7.96631	-1.12959	13.409	0.00837275	0.138246
Irg1	0.939362	0	0.0638197	0.622677	0.017907	0.0343627	0	0	0	0	5.0688	-1.22744	10.314	0.00842608	0.138246
Hspa1b	487.366	18.9241	27.7138	24.9569	21.7231	8.95787	11.4024	8.52341	10.7795	14.3927	3.03983	7.10747	10.2794	0.00850673	0.138246
LOC100912228	1.71963	3.20036	0.828436	0.695302	1.51092	5.05532	10.9559	18.4335	1.69829	1.27191	-2.44421	1.50912	10.277	0.00851232	0.138246
Rhov	1.98211	0.0854558	1.18224	0.429337	0.331721	0.0326439	0.181918	0.151765	0.155358	0.111698	2.23075	-0.351738	10.2737	0.00852003	0.138246
Reg3g	2.8781	0.353873	13.3518	2.29509	0.345816	0	0.547871	0	0.421095	0.189223	3.52333	0.41177	10.1728	0.00876096	0.139434
Rnd1	108.843	4.17294	11.2171	18.8842	4.63802	4.95927	2.87886	3.22511	1.70272	4.42413	2.68969	4.54976	10.0807	0.00898826	0.139965
Rn50_14_0474.1	0.0205509	0.0454826	0.145207	0.25136	0.0407432	0.156368	0.750379	0.908714	0.124031	0.111469	-2.41749	-0.677896	10.0086	0.00917071	0.14053
Cyp21a1	0.391506	0.617358	0.426466	0.413555	0.533623	16.9673	0.657114	0.865573	0.531642	0.711384	-3.3849	2.52682	10.0068	0.00917535	0.14053
Hspb1	533.637	14.9093	65.3921	35.3633	15.6619	12.9036	15.508	13.0631	14.4423	11.7037	2.89782	5.81752	9.85387	0.00957812	0.142305
Pla2g2a	36.2365	69.0377	444.556	635.899	24.8215	59.5808	19.8907	15.6315	24.5695	17.573	2.61102	6.55875	9.81499	0.00968384	0.142305
Tnfrsf12a	59.1798	3.22788	11.2121	12.1953	4.46452	3.31442	3.38078	3.3478	1.77457	3.62002	2.14125	3.19141	9.78164	0.00977563	0.142846
Tnc	13.4623	0.15859	1.13003	0.138569	0.222362	0.0553131	0.168803	0.223481	0.105298	0.13519	4.05627	3.31218	9.77218	0.00980186	0.142975
Tfpi2	8.20679	0.70069	1.06733	0.717871	0.590754	0.251917	0.497208	0.365996	0.359676	0.215498	2.36994	1.13045	9.64278	0.0101692	0.142975
Ccl2	70.2701	0.655195	7.35285	12.0598	0.106713	0.409554	0.824185	1.77183	0.714685	0.70069	3.92592	2.77368	9.62588	0.0102184	0.142975
Atp2b2	0.00492601	0.256199	0.0464076	0.172535	0.2588	0.293602	0.583108	0.636508	0.758112	0.766828	-2.2481	1.92233	9.60463	0.0102806	0.142975
Tuba1c	47.7594	3.11454	10.4958	7.31856	2.61562	2.75128	2.05467	2.60717	1.80483	2.767	2.16148	3.51311	9.59765	0.0103011	0.142975
Hamp	257.06	1.65784	58.0001	12.4243	0.618787	4.19555	1.98518	3.55761	3.54139	1.21891	4.07728	3.40222	9.59654	0.0103044	0.142975
Scn3b	15.6544	0.678324	3.73192	1.5368	0.911461	0.594016	0.538099	0.863722	0.656151	0.652427	2.35881	3.15759	9.59461	0.0103101	0.142975
Fstl3	13.3034	0.563684	3.2923	2.10753	0.610633	0.270409	0.753467	0.582017	0.314582	0.771055	2.4654	1.93694	9.57992	0.0103535	0.142975
Spred3	2.23287	0.201486	0.756112	0.362291	0.180491	0.145833	0.191886	0.103582	0.104107	0.0103958	2.35538	-0.053732	9.50488	0.0105789	0.143995
LOC103694380	2.17131	0.147407	0.925531	1.12569	0.0528188	0.0844638	0.1569	0.0261787	0.0482375	0.202309	2.63322	-0.337254	9.45494	0.0107321	0.143995
LOC100365958	8.70891	0.44577	1.41186	0.991819	0.427843	0.571665	0.169456	0.245039	0.335741	0.208094	2.56773	1.52745	9.45134	0.0107432	0.143997
Mcemp1	11.2727	0.296364	3.95669	2.73427	0.362021	0.370506	0.745606	0.334934	0.558381	0.396178	2.51965	1.77641	9.34408	0.0110818	0.146
Rn50_10_0706.2	12.344	0.311332	1.90507	2.54176	0.348613	0.44598	0.538493	0.449237	0.1698	0.228903	2.83116	0.206291	9.32772	0.0111346	0.146401
Adgb	0.543972	0.0495724	0.214786	0.145876	0.038063	0.00811565	0.0188445	0.0377304	0.0463486	0.0555391	2.13492	-0.337067	9.01463	0.0122045	0.14995
Aldh1a2	16.578	0.639044	3.77553	1.38389	0.848811	0.719713	0.903019	0.723992	0.216331	0.47525	2.52783	2.40236	8.86813	0.0127471	0.150723
Ccl19	0.353897	0.522155	2.15323	2.0331	0.29234	0	0.27789	0.231829	0.142391	0.255939	2.06326	-1.07044	8.84402	0.0128392	0.150723
Rufy4	4.7424	0.115046	1.08304	0.640247	0.190261	0.1217	0.273168	0.165024	0.106185	0.190861	2.56298	0.965888	8.75371	0.0131911	0.151063
Fam81a	0.105504	1.23884	0.138049	0.312832	1.04003	1.89541	1.78807	3.01795	3.7356	0.985555	-2.16121	2.58737	8.66362	0.0135538	0.151315
Ccl27	6.30522	0.268356	1.74522	0.599219	0.267102	0.341704	0.222162	0.0794307	0.130099	0.321535	2.64791	-0.273116	8.63111	0.0136876	0.151467
Ptx3	22.1921	0.594548	3.65873	0.545464	0.370501	0.177743	0.66035	0.527942	0.535744	0.430799	3.14905	2.33519	8.39425	0.0147115	0.153103
Areg	1.63615	0.436274	0.742847	1.18362	0.117244	0.074995	0.0464369	0	0.380709	0.128306	2.30573	-0.874879	8.0392	0.0164239	0.155607
Fga	0.907144	0.74831	1.24308	33.6345	0.817481	0.564733	0.757646	0.551031	0.756529	0.590444	3.03807	3.19401	7.80534	0.017683	0.158804
Cxcr2	8.3654	0.094267	2.92929	2.23542	0.28711	0.216058	0.72243	0.184154	0.349609	0.295717	2.54364	0.894516	7.73681	0.0180737	0.158804
Dsg3	1.21444	0.038953	0.397954	0.501001	0.0628092	0.116064	0.0912153	0.0276714	0	0.0152745	2.71938	0.520377	7.66782	0.0184775	0.158804
Fetub	0.735836	0	0.190637	3.50184	0	0.111977	0	0.0289217	0	0	4.4512	-0.632791	7.65517	0.0185526	0.158804
Tubb6	100.645	4.3742	14.5091	9.71813	5.35599	4.10138	5.42683	5.4227	5.06571	3.82867	2.1055	4.63486	7.3383	0.0205623	0.162564
Kel	0.0596877	0.088066	0.117149	0.143797	0.0986115	0.0252307	0.855351	0.537625	0.0360233	0.258998	-2.06965	-0.816471	7.06413	0.0225152	0.166135
Star	1.09052	1.12055	2.84361	2.20859	0.772144	94.4833	0.756913	0.765398	0.658159	0.675998	-4.0636	3.79779	6.97409	0.0232047	0.167219
Flnc	320.078	15.2737	21.0856	34.309	24.3061	11.4487	17.4909	17.5431	13.7327	16.9988	2.05139	8.66106	6.71642	0.0253228	0.170699
Cxcl10	4.89479	0.263149	1.30686	2.26958	0.373237	0.85444	0.140048	0.331031	0.191362	0.107488	2.06116	0.200074	6.60266	0.0263316	0.171487
Hp	0.876044	0.716525	2.80338	63.3368	0.774009	1.1834	1.27859	1.27251	1.35628	0.557806	3.09346	2.84715	6.32309	0.029024	0.177532
AABR07035641.2	0.456891	0	0.177499	0.298529	0.00933823	0.0119464	0.0110958	0.0509116	0.022742	0	2.77216	-1.01693	6.29984	0.0292625	0.178192
Col12a1	4.86171	0.319086	0.704107	0.20039	0.332075	0.250054	0.29718	0.208338	0.174029	0.280606	2.02386	2.88506	6.2949	0.0293135	0.178192
Cyp4a2	0.0206548	0.811398	0.0243235	2.18181	0	0.130966	0	0.0101479	0	0	4.06205	-0.571097	6.11471	0.0312485	0.182576
Hbegf	24.3638	0.863085	1.12515	1.70196	1.06308	0.766543	1.01053	1.18791	0.870842	0.803792	2.27144	2.8202	6.01656	0.0323674	0.185586
Fgb	0.621	0.618469	0.713017	24.0898	0.784866	0.511883	0.585153	0.579693	0.936979	0.774712	2.48964	2.88316	5.5637	0.038202	0.195838
AABR07027496.1	0.523897	0	0.633186	0.720497	0.0273329	0.034967	0.0649547	0.0270942	0.133132	0.0448678	2.15481	-1.43207	5.33461	0.0416366	0.202047
Cyp11a1	0.226309	1.15197	0.159903	0.0880725	1.20019	7.97832	0.42649	0.811665	1.09267	1.31343	-2.22992	1.69773	4.97157	0.0478813	0.212126
