# Supplementary material for: Integrative omics analysis identifies biomarkers of septic cardiomyopathy
Source: PLoS One. 2024 Nov 15;19(11):e0310412. doi: 10.1371/journal.pone.0310412 (PMC11567565; doi:10.1371/journal.pone.0310412)
Supplement: S4 Table — (XLS) [file pone.0310412.s006.xls]

## Sheet: Sheet1
Majority.protein.IDs	Gene.names	iBAQ	ID	LPS_01	LPS_02	LPS_03	LPS_04	LPS_05	Ctrl_01	Ctrl_02	Ctrl_03	Ctrl_04	Ctrl_05	pv.	qv.	fc.	Alias
A0A8I6ARR6;A0A096MIX2;E9PT29	Ddx17	5578000	Ddx17	10087000	12360000	13044000	9957700	10591000	3.56084e+06	13218000	13695000	12858000	15212000	0.819117	0.711259	0.957226	Ddx17
A0A096MIY8;A0A0G2K2B5;A0A8I5ZX27;A0A8I6GIW1;A0A096MK70;A0A8I6A050;A0A8I6GM10;A0A8I5ZX44;A0A096MJA9;A0A096MKE0	Asph	424430000	Asph	54894000	3.21616e+06	48421000	45773000	3.31585e+06	1.7271e+06	71661000	79128000	74903000	3.62285e+06	0.884745	0.725189	0.673557	Asph
A0A8L2R0S7;A0A096MJ75;Q4V7C6;A0A0G2K2C2	Gmps	7938600	Gmps	6654300	5888000	6221200	4588200	5696300	5068200	6251000	5903700	5369400	5782000	0.827915	0.712931	1.02374	Gmps
A0A8I6AB38;A0A096MJQ1;Q99PD4;A0A8I5Y805;A0A8I6A290;D3ZXP7	Arpc1a	21225000	Arpc1a	10335000	11235000	10576000	8961400	10187000	10032000	9506800	8258100	7673200	11569000	0.312062	0.55653	1.09046	Arpc1a
A0A096MJT0;Q6AYK6	Cacybp	11912000	Cacybp	5426200	5654700	6901100	2.95294e+06	6543000	6170700	3.42614e+06	3.4562e+06	3.38527e+06	1.77082e+06	0.0718128	0.363153	1.50902	Cacybp
A0A096MJY6;A0A0G2JTB2	Gbe1	18082000	Gbe1	15864000	15007000	14292000	16008000	16473000	18258000	15055000	12984000	14476000	14660000	0.652062	0.677011	1.02931	Gbe1
A0A096MK54;G3V9G5	Synm	8334400	Synm	9507500	6906000	8369800	6663300	7681900	5513500	8419100	6082600	7388900	9048700	0.521031	0.635242	1.0734	Synm
A0A8L2QWG8;A0A096MK68;P19511;A0A096MJ25	Atp5f1	3566400000	Atp5f1	887260000	923990000	808140000	776750000	897240000	832460000	1150400000	941530000	925120000	735970000	0.543697	0.643015	0.936299	Atp5pb
A0A8L2UP98;A0A096MKB7;P67874;A0A0G2KA61	Csnk2b	1718500	Csnk2b	3.31452e+06	1.56285e+06	3.65674e+06	1.40804e+06	1.61819e+06	3.67088e+06	3765600	1.67585e+06	1.6383e+06	3.73359e+06	0.394953	0.580647	0.798133	Csnk2b
A0A096MKG6;F1M6V1;Q6P747	Hp1bp3	16969000	Hp1bp3	9851500	12281000	9647600	10411000	3.41743e+06	13332000	14186000	14024000	14903000	3.63835e+06	0.470871	0.624086	0.759088	Hp1bp3
A0A8I6A5M1;F1LST1;A0A096P6L8;P04937;A0A8I5ZXR2	Fn1	10246000	Fn1	17083000	19404000	16981000	12072000	12901000	7652900	13804000	13545000	13664000	9517800	0.0529028	0.339764	1.34816	Fn1
A0A8L2QLW7;A0A0A0MP82;P01946;A0A8I6AWV0;A0A8I5ZYH2	Hba1	19900000000	Hba1	5096000000	3573100000	4700400000	4806500000	3287800000	6158500000	6635900000	6907200000	4732200000	4467700000	0.0325948	0.312824	0.742653	Hba-a1;Hba-a3;Hba1
A0A0A0MXW1;P35738	Bckdhb	70131000	Bckdhb	15366000	16773000	21308000	13250000	19891000	24803000	20616000	18681000	20105000	22400000	0.0516825	0.339764	0.812232	Bckdhb
A0A0A0MY00;P70584;A0A8I6GLN2;A0A8I6G5Q8	Acadsb	22832000	Acadsb	8534800	8143200	9303000	16074000	8763400	12086000	7754600	7339300	8045700	7470600	0.327891	0.55653	1.19023	Acadsb
A0A0G2K1U1;A0A0A0MY07;Q9R085;M0R851;B2GUZ1	Usp15;Usp4	1527800	Usp15	3100800	3.31529e+06	1.81187e+06	3.04638e+06	3.33006e+06	3.57624e+06	1.64753e+06	3.56304e+06	3.49021e+06	2.47232e+06	0.964941	0.738851	0.990173	Usp15;Usp4
A0A0A0MY48;A0A0A0MY49;A0A8I6ADL1;A0A8L2Q4Y6;A0A8I5Y7B6;P39052;A0A8I6A1C6	Dnm2	12883000	Dnm2	5915900	6519200	6670100	5663800	6958600	6343500	5722600	6361600	6532600	7093600	0.869923	0.720619	0.98982	Dnm2
A0A0G2JSG6;A0A8I6ASX2;P29410;A0A8I5ZQQ9	Ak2	153410000	Ak2	52768000	49818000	47177000	51543000	41404000	54335000	54510000	46844000	53525000	48975000	0.35019	0.562942	0.940048	Ak2;RGD1562178
A0A0G2JSH2;P29147	Bdh1	346970000	Bdh1	152210000	204120000	64835000	60173000	66299000	107150000	143370000	90930000	58156000	119470000	0.895509	0.72595	1.05502	Bdh1
A0A0G2JSH9;A0A8I6G2K0;P35704	Prdx2	1556600000	Prdx2	287110000	286910000	265040000	266420000	247740000	308110000	341310000	333510000	278330000	284560000	0.0477784	0.338607	0.875406	Prdx2
A0A0G2JY31;A0A0G2JSJ9;A0A0G2JZ73;P17475	Serpina1	1193500000	Serpina1	280850000	131590000	265010000	194400000	173080000	135420000	207920000	203060000	156380000	139600000	0.253472	0.531253	1.24045	Serpina1
A0A0G2JSK1		81549000	A0A0G2JSK1	48851000	29007000	37863000	49731000	28459000	25465000	64751000	44639000	33941000	39835000	0.782778	0.70513	0.929445	Serpina3c
A0A0G2JSL0;P28073	Psmb6	51818000	Psmb6	11202000	14825000	14359000	11520000	20217000	10570000	14948000	12388000	13391000	17296000	0.774994	0.704372	1.05146	LOC100360846;Psmb6
A0A0G2K6X9;A0A0G2JSL8;Q64640	Adk	54441000	Adk	14550000	13212000	15939000	15691000	16015000	16156000	15227000	14133000	17674000	16510000	0.416854	0.594459	0.946136	Adk
A0A0G2JSM3;A0A0G2K9W2;D3ZFR7	Pdlim3	4406400	Pdlim3	5691900	7016400	3.76636e+06	5470200	2.26089e+06	2.41999e+06	5802200	3.47114e+06	4600600	1.02506e+06	0.226902	0.508379	1.39764	Pdlim3
A0A0G2JSM7;Q63028;A0A8I5Y1E2;D3ZZ99;A0A8I6ALT1	Add1	3382900	Add1	1.60188e+06	2252100	2802000	3501700	2083100	993862	2351000	2.3485e+06	2745100	1.35004e+06	0.266908	0.536801	1.25053	Add1
A0A0G2JSP8;P00564	Ckm	10500000000	Ckm	1918300000	1617600000	1758800000	1710200000	1679900000	2085900000	2220300000	1927100000	1923700000	2040600000	0.00837085	0.210365	0.851651	Ckm
A0A0G2JSR0;Q9R1Z0;A0A8I6AE64;A0A8I6G8C8	Vdac3	1769100000	Vdac3	343490000	391830000	373020000	479660000	425340000	329220000	473150000	396430000	417510000	369690000	0.878892	0.723913	1.01377	Vdac3
A0A0G2JSR7;P43244	Matr3	13514000	Matr3	6242700	6104100	7834100	7139000	6275400	4522100	5453500	5922500	6667600	6270700	0.0990403	0.406257	1.16503	Matr3
A0A0G2JSU4;A0A8I5ZS65;A0A0G2K3T7		157450000	A0A0G2JSU4	89050000	98751000	65953000	107910000	92762000	96432000	101790000	94676000	89299000	95656000	0.525113	0.637138	0.950974	Ndrg2
A0A0G2JSV3;A0A8L2R3X1;P60892;M0RBK1;A0A8L2Q1L2;P09330	Prps1;Prps1l1;Prps2	5001400	Prps1	5788700	3.23003e+06	3.67208e+06	2.96601e+06	935570	1.31286e+06	3.53329e+06	5486600	3.39995e+06	1.79614e+06	0.913667	0.729026	1.06849	Prps1;Prps2;LOC314140;Prps1l1
A0A0G2JSW3		2575100000	A0A0G2JSW3	1504400000	1450400000	1156600000	1173900000	823280000	1364600000	1480700000	1508800000	1277700000	1114300000	0.374846	0.570596	0.905498	Hbb
A0A0G2JSZ5;A0A8I6G592;A0A8I6ARL6;A0A8I6AJI2;A0A8I5Y7R1;Q63081	Pdia6	147380000	Pdia6	28344000	28726000	28041000	28436000	29705000	19615000	25502000	25238000	32719000	22333000	0.128466	0.42938	1.1423	Pdia6
A0A0G2JT06;A0A0G2JW80;P97834	Gps1	13296000	Gps1	5983000	4680800	2.51363e+06	5179400	6800900	7746600	3.44113e+06	964152	6483100	6517700	0.682014	0.687657	1.0002	Gps1
A0A8I5ZYI5;A0A0G2JT30;A0A8L2Q226;Q5U2R0	Mat2b	9917300	Mat2b	3670200	4068000	4638400	3971300	4296400	1.75206e+06	4652300	4131400	3845000	2.04581e+06	0.141084	0.437101	1.25676	Mat2b
A0A8I6AFQ7;A0A8I5ZJD7;A0A0H2UHP9;A0A0G2JT78;Q9WVB1;A0A8I6A0V2;D3ZZP2	Rab6a;Rab39a	116030000	Rab6a	44902000	47592000	58602000	46552000	50753000	12968000	46533000	1.27375e+06	2.29794e+06	54504000	0.0315818	0.309231	2.11267	Rab6a;Rab39a;Rab42;Rab6b
A0A8I6GKV3;A0A0G2JT93;Q9WU82	Ctnnb1	39426000	Ctnnb1	25842000	16046000	23574000	15205000	14674000	30228000	23889000	21431000	17900000	18025000	0.296991	0.551407	0.855283	Ctnnb1
A0A8I5XWK5;A0A0G2JXC7;A0A140TAH7;A0A8I6ABD5;A0A0H2UHF9;A0A0G2JTB5;Q6KC51	Ablim2	1623200	Ablim2	2673700	2.18793e+06	1.05978e+06	1.98867e+06	1.23293e+06	1.99841e+06	2.31778e+06	2352400	2479900	6.05883e+06	0.0709242	0.362688	0.601224	Ablim2
A0A0G2JTG7;G3V9Q3;A0A8I6AGL3;A0A8I6G5X8;Q8VHV7;Q499R8	Hnrnph1	38430000	Hnrnph1	16647000	18673000	21719000	18881000	18450000	14522000	12554000	12836000	15526000	15485000	0.00211493	0.146093	1.3306	Hnrnph1
A0A0G2JTH0;A0A0G2K1Y8;A0A8L2QL19;A0A8I6GKA3;A0A8I5ZKH2		157180000	A0A0G2JTH0	94007000	103610000	101420000	115080000	97062000	101270000	93508000	102690000	99471000	105840000	0.788768	0.705488	1.01671	Sptan1
A0A0G2JTH4;A0A8L2R5X3;A0A8L2QRJ3;A0A8I6AR93;P97829;A0A8I6G871	Cd47	29042000	Cd47	13049000	12700000	19857000	11046000	12768000	15889000	12112000	14196000	13362000	14186000	0.851973	0.718308	0.99534	Cd47
A0A8L2QDW8;A0A8I6A5A2;A0A8I6AH57;A0A0G2JTL5;P52873	Pc	3890500	Pc	3816600	5557300	5125400	3498800	3930800	5500200	5949600	5375500	4570200	4683800	0.102636	0.410346	0.840855	Pc
A0A8I6G718;A0A1B0GWY4;A0A0G2JTT2;A0A8I5Y4X7;A0A8I6GL07;A0A8I6A7J5;F1LRK0;A0A8I5ZLY5;A0A0G2K0B6;A0A8I5Y4X5;O55012;Q05140	Snap91;Picalm	7866100	Snap91	5379000	900631	1.38848e+06	799777	5655400	5.98831e+06	941866	5065800	941165	2.89312e+06	0.733614	0.700409	0.89217	Snap91;Picalm
A0A1W2Q6A9;A0A0G2JTV1;D3ZB30;A0A8J8YFZ4;A0A8I5Y0Z3;Q00438;A0A8I6AIH3;A0A8L2UJS5;A0A0G2JV54;Q9Z118	Ptbp1;Ptbp3	9846200	Ptbp1	5482700	7473100	1.83728e+06	1.06343e+06	1.64137e+06	4997700	1.24829e+06	1.70008e+06	7890500	1.43117e+06	0.970273	0.739617	1.01333	Ptbp1;Ptbp3
A0A8I6A6T4;A0A0G2JTV2;A0A8I6GEY4;G3V9E3;A0A8I6AMH6;A0A8I6GCL3;Q62736	Cald1	7715000	Cald1	3.41746e+06	1.18884e+06	2.08749e+06	8518900	1.87007e+06	2.8367e+06	8893900	6886400	7508800	1.22318e+06	0.298602	0.551407	0.624622	Cald1
A0A0G2JTW5;A0A8I6A6S3;G3V8B6;O88761	Psmd1	10342000	Psmd1	7812800	7746900	8533100	7116900	7635700	8666400	7552900	6267500	8059400	7734100	0.803359	0.70839	1.01476	Psmd1
A0A0G2K238;A0A0G2JTX5;P14740;F1M7X5	Dpp4	13709000	Dpp4	11130000	14123000	10767000	7951300	8639500	16291000	14116000	10596000	13498000	10505000	0.119094	0.425275	0.809322	Dpp4
A0A0G2JU23;P04639	Apoa1	405640000	Apoa1	148190000	93714000	120120000	73421000	72920000	59843000	116540000	136880000	89453000	98529000	0.951653	0.735847	1.0142	Apoa1
A0A8I6AFY5;A0A8I5ZX76;A0A0G2JU77;A0A8I6AIB7		33777000	A0A8I6AFY5	3.32892e+06	1.58538e+06	6.05602e+06	1.42887e+06	5.55172e+06	92817000	1.67163e+06	1.93922e+06	1.24431e+06	33035000	0.374491	0.570596	0.137337	Eif3k
A0A0G2JU89;F1LQI5;Q2TL32	Ubr4	356060	Ubr4	2.24828e+06	2336200	2593600	2013100	2185700	1.39263e+06	1837200	2054900	1.66205e+06	2695700	0.139698	0.437101	1.17987	Ubr4
A0A0G2JUA5		52738000	A0A0G2JUA5	159860000	157000000	163610000	160010000	141410000	153200000	143220000	147530000	145180000	132260000	0.119526	0.425275	1.08387	Ahnak
A0A0G2K9I7;A0A0G2JUB9;A0A0G2JUT5;A0A8I5YBT1;P0C2X9;A0A0G2JVM0	Aldh4a1	134470000	Aldh4a1	44967000	48085000	40826000	37212000	52307000	52064000	43993000	52938000	50883000	44338000	0.272322	0.536811	0.914752	Aldh4a1;Tas1r2
A0A8I5ZQ44;A0A8I6A5C2;A0A8I6AQX8;A0A0G2JUC7;Q6AYH5;A0A8I5ZRL5	Dctn2	67680000	Dctn2	18009000	18333000	17948000	15596000	19800000	19496000	17561000	17441000	17300000	16753000	0.855509	0.718308	1.01282	Dctn2
A0A8I6GJY5;F7EPH4;A0A0G2JUD2;A0A8I6GET1;A0A8I6AI23;A0A8I5ZKJ2	Ppa1	65287000	Ppa1	20790000	20125000	22700000	17298000	17777000	18098000	24039000	25314000	23912000	24745000	0.0823045	0.372718	0.849984	Ppa1
A0A0G2JUE7;F1LPV0;A0A8I6AHG3;F1LML0	Nars	13425000	Nars	5823200	4895400	9441100	4141800	4820300	7815800	5934100	6865600	5165900	8454400	0.267387	0.536801	0.850624	Nars1
D4A3B0;A0A0G2JUI0;A0A8I5Y6H9;D3ZT58;D3ZE09	Tln2	28090000	Tln2	37444000	33553000	29834000	34319000	31981000	42548000	31908000	32239000	30448000	35393000	0.743543	0.701707	0.968673	Tln2
A0A8I5ZNQ9;A0A8L2QUR1;A0A0G2JUL7;B3GNI6;A0A8I6AAG9;A0A8I5ZSZ7;B5DFG5;A0A0U1RRN9;A0A0U1RRT8;A0A8I6AA08	Sept11;Sept6	7052500	Sept11	919288	1.80767e+06	2.93269e+06	8927600	2.64663e+06	5608000	1.90965e+06	5.81356e+06	1.89651e+06	1.8004e+06	0.77862	0.70513	1.01208	Septin11;Septin6
A0A0G2JUN5;A0A8L2QEE4;Q8CIN7	Impa2	19239000	Impa2	6452000	5799400	5956700	4739800	5585100	6312600	7686500	9423200	7176800	6637700	0.0137026	0.24907	0.766258	Impa2
A0A0G2JUP3		37188000	A0A0G2JUP3	108240000	129510000	110130000	111160000	123220000	103480000	116570000	102810000	105770000	106750000	0.152014	0.4426	1.08756	Obscn
A0A0G2JUS7;B0BN86;A0A8I6AHI0	Tmem11	51992000	Tmem11	11702000	15670000	13601000	8868700	14545000	10023000	14319000	15477000	12406000	10646000	0.893377	0.72595	1.02411	Tmem11;ENSRNOG00000064989
A0A0H2UHK5;A0A0G2JUW8;A0A0G2JYN3;P97629	Lnpep	12312000	Lnpep	5390000	6834000	7949600	4349700	7353100	8072900	5866100	6569500	6890400	6621100	0.527376	0.637138	0.93699	Lnpep
A0A0G2JV12;F1LPD0;A0A8I6A527	Col15a1	43887000	Col15a1	22151000	42049000	27330000	21881000	29704000	20122000	29878000	27158000	30805000	28796000	0.856866	0.718308	1.04648	Col15a1
A0A8I6G2V2;A0A8L2QGG3;A0A0G2JV31;O54975	Xpnpep1	31158000	Xpnpep1	30871000	28355000	42357000	27638000	31914000	32976000	29655000	28787000	36728000	37329000	0.749905	0.702193	0.973772	Xpnpep1
A0A0G2JV72;A0A0G2K739;A0A8I5ZTF1;P62839;P61078;A0A8I5ZTI3;A0A8I6A9L4;A0A8I5Y1N3;P70711	Ube2d2;Ube2d3;Ube2d2b	116650000	Ube2d2	19468000	19728000	20831000	25834000	26826000	1.18822e+06	5.7975e+06	19102000	20360000	1.79251e+06	0.0174289	0.265233	2.33596	Ube2d3;Ube2d1;Ube2d2b;Ube2d2
A0A8I5Y0P8;A0A8I6GLJ1;A0A0G2JVH4;A0A8I6A9C1;A0A140TAG5;A0A8I6ADG3;Q3KR86	Immt	647120000	Immt	161280000	148420000	146600000	173050000	157840000	159060000	162200000	153300000	153540000	153300000	0.904372	0.727121	1.00741	Immt
A0A0G2JVL6;F7EXQ7		1349700000	A0A0G2JVL6	273930000	287260000	240090000	221320000	263570000	281630000	326740000	297600000	293420000	284570000	0.0393839	0.325134	0.866715	Ndufa8
A0A0G2JZH2;A0A0G2JVL8;A0A1W2Q6K1;F1LS86;A0A8I6A413	Iars	7340700	Iars	8422300	6531100	6883400	4748800	6782000	7343300	5197600	6595100	6600900	7608700	0.952861	0.735847	1.00066	Iars1
A0A0G2JVP4;A0A8I5ZVS4;F1LPW0;F1LM30;A0A8I6APC0;A0A0G2JYX2;A0A8I5YC45		32827000	A0A0G2JVP4	10634000	5095200	5956200	12891000	7745300	23083000	6721000	8128500	4949000	5610400	0.95766	0.736354	0.872758	Ighm
A0A0G2JVP5;D3ZZF8	Paip1	6956700	Paip1	3837800	5.40139e+06	4957900	3368200	3682600	1.75626e+06	4021000	3870200	3830500	3966900	0.227287	0.508379	1.218	Paip1
F7EK08;A0A8I5ZR30;A0A0G2JVV5;A0A8I5ZY29		16064000	F7EK08	7525700	7929700	8255000	7830800	9895500	10828000	6738200	10122000	5.70213e+06	7980800	0.851884	0.718308	1.00158	Usp14
A0A0G2JVX7;P02651	Apoa4	18067000	Apoa4	9882100	10058000	7494100	5665200	8618500	14484000	11141000	10900000	10155000	15753000	0.00940758	0.220049	0.668203	Apoa4
A0A8I6AGH3;A0A0G2JW34;A0A8I5XVB0;A0A8I6A7A0;A0A8I6ATZ3;D3ZV37	Cisd3	182040000	Cisd3	33496000	40442000	30002000	32427000	46013000	24906000	34660000	27989000	33739000	38666000	0.276209	0.538231	1.14016	Cisd3
A0A8L2QPR2;A0A0G2JW88;A0A8I6ART8;A0A8I6AKJ8;A0A8I6AEN3;A0A8I5ZSY4;A0A8I5ZTS3;Q5M7W5	Map4	34409000	Map4	16702000	19536000	22484000	23365000	23982000	17439000	18825000	22118000	20999000	17321000	0.355575	0.563829	1.09686	Map4
A0A0G2JW90;D4A5G8;A0A8I6GKV6;P26284;F7FKI5	Pdha1l1;Pdha1	1819900000	Pdha1l1	443090000	472960000	380150000	416300000	446650000	445380000	481440000	452460000	455470000	414260000	0.483454	0.626663	0.960045	Pdha1;Pdha1l1
B5DF63;A0A8I6AWK8;D3ZKE6;A0A0G2JWA5;A0A8I5ZPF2;A0A8I6GJV3;P0C219	Slmap	40652000	Slmap	36800000	32004000	34488000	34058000	35230000	30544000	35987000	31115000	31035000	30227000	0.130521	0.42938	1.08604	Slmap
A0A0G2JWB2;A0A8L2QJB2		143590000	A0A0G2JWB2	31333000	36465000	32280000	28244000	36094000	31501000	31379000	31912000	31834000	31979000	0.617618	0.669376	1.03664	Rpl11
F7ERM0;A0A8I5ZZ14;A0A0G2JWC7;A0A8I6G699		55862000	F7ERM0	16067000	17217000	19770000	18375000	16993000	21362000	14206000	15377000	15544000	19792000	0.724982	0.696366	1.02481	Fermt2
A1L1J4;A0A0G2QC17;A0A0G2JWE0;O88483	Pdp1	8955600	Pdp1	9056600	8527900	6591800	5138000	10200000	11966000	6606300	8753900	6672600	8060700	0.693892	0.689576	0.939486	Pdp1
A0A0G2K6J5;B2GV99;A0A8I6AB85;A0A0G2JWE1;A0A8I6AUI8;Q64119;A0A0G2JXA9	Myl6	252780000	Myl6	40822000	61847000	72827000	52881000	50868000	47343000	41509000	48642000	50837000	53148000	0.258543	0.533524	1.15639	Myl6;LOC685883
D4A1S6;A0A8I5ZQF4;D4ACS0;D3ZR53;A0A8I6ATJ5;A0A0G2JWJ0;A0A8I5Y8E5;Q10728	Ppp1r12a	5193100	Ppp1r12a	4079800	5896200	4925700	4547000	4762600	1.74848e+06	2.72202e+06	5471200	4067900	1.70409e+06	0.0309419	0.309016	1.54078	Ppp1r12a
A0A0G2JWK2;A0A8I6ABA1;Q00566	Mecp2	5076600	Mecp2	1.21602e+06	2.56362e+06	1.47028e+06	1.63484e+06	1.30719e+06	3773800	1.32507e+06	2.75307e+06	2.69495e+06	2.29791e+06	0.0504739	0.339764	0.637765	Mecp2
A0A0G2JWK7;A0A8L2QCF4;P31232	Tagln	212400000	Tagln	20793000	34998000	57169000	28350000	27700000	30645000	17822000	26213000	31847000	27706000	0.34061	0.562383	1.25908	Tagln
A0A0G2JWL2;Q7TMC3	Saa4	4904200	Saa4	7977500	1.26089e+06	1.26036e+06	5.0272e+06	1.11683e+06	1.66133e+06	7093000	1.35118e+06	5673600	1.37251e+06	0.829698	0.713191	0.970332	Hps5;Saa4
A0A0G2JWS2;D4A164	Nebl	285640000	Nebl	78499000	84021000	75044000	91879000	76700000	89823000	79321000	81443000	76663000	81367000	0.902222	0.726317	0.993945	Nebl
A0A0G2JWX2;A0A8I5ZPP7;F1M614	Lama2	74973000	Lama2	45243000	56853000	45046000	49248000	51645000	55234000	44830000	46668000	45384000	37854000	0.365545	0.567221	1.07855	Lama2
A0A8L2R069;A0A0G2JWZ2;O08590	Aoc3	5224900	Aoc3	9269900	8584700	15735000	15601000	9250300	11641000	8155000	7910800	8898000	8240800	0.133181	0.430346	1.30316	G6pc1;Aoc3
A0A8L2UN13;D3ZZ32;A0A0G2JX67;Q5HZA6	Prepl	2264900	Prepl	4945900	1.07625e+06	1.84155e+06	2.33985e+06	1.64527e+06	2.24749e+06	1.12845e+06	1.15278e+06	1.32015e+06	5064600	0.719023	0.695058	1.08571	Prepl
A0A8I5ZVU8;A0A8I6AQ03;A0A0G2JX72;A0A8I6ACI9;A0A8I6AKC8;A0A8I5Y4V0;A0A8I5Y5P3;A0A8I6B1J2;F1M9N4;F2Z3T4;A0A8I5ZQQ7;D3ZQV3	Mbnl1;Mbnl2;Mbnl3	25941000	Mbnl1	1.62515e+06	1.58917e+06	9756000	1.12961e+06	8621100	9360100	1.67568e+06	1.70416e+06	1.12583e+06	8506700	0.989005	0.745199	1.01558	Mbnl1;Mbnl2;Mbnl3
A0A8I6GKJ3;A0A8I5ZVE2;F7F9K1;A0A0G2K075;A0A0G2JXS8;A0A0G2JX79;Q7TPJ0	Ssr1	11720000	Ssr1	1.85486e+06	1.58214e+06	1.83363e+06	960210	1.63805e+06	1.33494e+06	3148000	1.6966e+06	1.66605e+06	2.49586e+06	0.201309	0.487112	0.760907	Ssr1
A0A0G2JX81;A0A8I5ZKV7;F1M4I1	Ctnna3	17996000	Ctnna3	14355000	6587400	14498000	14192000	8229800	17163000	8837500	10651000	9080300	10468000	0.967512	0.738851	1.02958	Ctnna3
A0A0G2JXC1;Q62902	Lman1	13931000	Lman1	5.58841e+06	1.50348e+06	8615600	5085500	7672700	10940000	1.66817e+06	1.612e+06	8235600	6632100	0.815077	0.711259	0.97861	Lman1
A0A0G2JXD0;P17077;A0A8I6AHN0	Rpl9	162090000	Rpl9	33975000	30606000	30323000	36063000	32848000	28514000	33635000	25010000	27756000	27857000	0.0571801	0.345569	1.14739	LOC103690796;LOC103692829;Rpl9
A0A8I6GKL1;A0A0G2JXH2;A0A0H2UHS3;A0A8I6A8L1;Q5PPN7	Ccdc51	15097000	Ccdc51	2.63749e+06	8409000	4842800	5433700	6356300	7225300	6973600	7707400	7328800	6373600	0.106647	0.412762	0.777318	Ccdc51
A0A0G2K4V6;A0A0G2JXI6		8571100	A0A0G2K4V6	6540700	2.03236e+06	5777500	6764300	6359000	6326700	1.58406e+06	5710300	1.65864e+06	1.17465e+06	0.092814	0.39376	1.6697	Cyrib
G3V9C7;A0A8I6AGQ8;A0A8I5ZLH6;A0A8I5ZSA8;A0A8I6A7P3;A0A8I6AJS3;A0A8I6AFW8;D3ZNH4;A0A0G2JXI9;Q00715;A0A8L2QBI8;Q00729	Hist1h2bk;Hist1h2bo;Hist1h2ba	18700000000	Hist1h2bk	1883600000	2075400000	2093900000	2374100000	2001500000	2053100000	2310400000	2132900000	1984200000	1884600000	0.932855	0.732309	1.00611	Hist1h2bo;H2bc1;ENSRNOG00000064540;ENSRNOG00000068034;ENSRNOG00000069233;H2bc12;Hist1h2bc;LOC100912338
A0A0G2JXJ7;Q9Z1X1	Esyt1	8932000	Esyt1	9318400	13696000	15179000	10595000	12753000	12407000	10988000	11317000	11713000	9870000	0.476173	0.624401	1.09319	Esyt1
Q6AY58;A0A8I5ZWB7;A0A0G2JXK2;A0A8I5ZX74	Bcap31	40117000	Bcap31	12666000	12367000	13117000	12788000	14738000	12741000	10376000	12000000	12667000	13707000	0.333335	0.557334	1.06806	Bcap31
A0A8I5ZVG2;D3ZZZ9;A0A0G2JXM1	Ctnnd1	6844600	Ctnnd1	5854800	6122700	7393600	7260000	5825400	2.44328e+06	4728700	5152800	5108200	6688600	0.0613744	0.346246	1.34554	Ctnnd1
A0A0G2JXP1;O08730;F8WFR6	Gyg1	114710000	Gyg1	47237000	47654000	38906000	25337000	42895000	41577000	50868000	35651000	41086000	49903000	0.49612	0.626663	0.922149	Gyg1
D3ZY86;A0A8I6G5G3;A0A0G2JXP4	Tango2	18669000	Tango2	1.29028e+06	1.20879e+06	1.74487e+06	1.43238e+06	1.55708e+06	8116800	2.15067e+06	2.18103e+06	1.57572e+06	1.85405e+06	0.0523223	0.339764	0.455553	Tango2
A0A0G2JXR0		6337900	A0A0G2JXR0	48248000	40914000	32289000	45248000	47245000	54924000	44765000	41230000	41557000	51951000	0.368412	0.568372	0.912625	Ldb3
A0A0G2JXT0;A0A8I6B4G8;A0A8L2QWS2;Q6AY86	Vps26a	4495900	Vps26a	1.10003e+06	2.20894e+06	2.33956e+06	1.42588e+06	2957100	1.14057e+06	1.26955e+06	1.29519e+06	2.13366e+06	2.43119e+06	0.44391	0.607476	1.21298	Vps26a
A0A8I6GK95;D4A8D5;A0A0G2JXT8	Flnb	1862000	Flnb	1.62906e+06	4508100	6331300	5047900	4205500	3867600	3497100	2.37112e+06	4493900	2.17809e+06	0.393525	0.579323	1.32387	Flnb
A0A140TAI3;A0A8I6A698;A0A8I6GAF8;A0A0G2JXW4;A0A0G2K7B3;A0A140TAH9;A0A8I6G2H2;G3V9R8	Hnrnpc	53868000	Hnrnpc	13263000	12340000	14793000	12674000	13357000	10146000	11218000	13474000	10441000	11573000	0.0356635	0.313972	1.16842	Hnrnpc
G3V9N7;A0A0G2JXX4;A0A8I6AS02	Pacsin3	12455000	Pacsin3	8158900	6392100	8205300	8772400	8947000	10245000	8000200	7148300	7387300	9394100	0.711197	0.69402	0.959711	Pacsin3
D4A2X0;A0A8I6AP33;B0BNF5;A0A0G2JXZ5;F1LMH5;Q91XU1	LOC100910212;Qk;Qki	12270000	LOC100910212	4696400	4801700	4859200	4223900	5386900	5299800	4818200	1.10654e+06	5936000	5802100	0.550314	0.645088	1.04379	Qki
A0A8I6A9C6;A0A8I5ZUC3;A0A8I5ZQS0;A0A8I6ATN3;A0A8I5Y6H7;A0A0G2JY08;A0A8I6A2X3;A0A8I6AAE3;A0A8I6A163;A0A8L2UMC0;D3ZFD0	Myo18a	27124000	Myo18a	66859000	91204000	1.41114e+06	76325000	67439000	1.80917e+06	73586000	74731000	73796000	157150000	0.852826	0.718308	0.79575	Myo18a
A0A0G2JY43;A0A8I6GJ33;A0A8I6AE89;G3V9W6;A0A8I6AF13;P30839	Aldh3a2	10622000	Aldh3a2	5408800	6875400	7357300	7589900	6058600	7187800	4504000	6936000	6631700	6664500	0.683033	0.687657	1.04279	Aldh3a2
A0A0G2JYZ5;A0A0G2JY63;F7F9U6;A0A0G2K5T2;P30427	Plec	316290000	Plec	2620000000	3172900000	3022400000	2871600000	2758900000	2651900000	2740000000	2866100000	2856700000	3005800000	0.703187	0.693358	1.02282	Plec
A0A0G2JY66;P16303;A0A0G2K3Z4	Ces1d	9774200	Ces1d	7350600	6751500	12412000	5682900	9586600	9031900	2.34035e+06	5097500	8003500	5072300	0.128614	0.42938	1.41421	Ces1d
A0A0G2JYA4;P63331;A0A8I5ZZ39;A0A8L2R3S5;P62716	Ppp2ca;Ppp2cb	158930000	Ppp2ca	48828000	44528000	49091000	51535000	45703000	47652000	51475000	49208000	48502000	50594000	0.486315	0.626663	0.968694	Ppp2ca;LOC100362453;Ppp2cb
A0A0G2JYF7;D4A6H8	Ctnna2	1451100	Ctnna2	9680100	15364000	10843000	13050000	11851000	10999000	11576000	12158000	10986000	10907000	0.530883	0.637138	1.0735	Ctnna2
A0A0G2JYK0;F1LM05;A0A0G2K9B1	LOC299282	96928000	LOC299282	35254000	20629000	38775000	29042000	26137000	22757000	59042000	54247000	34798000	37296000	0.146209	0.438654	0.719886	LOC299282
A0A0G2JYR5;D4A6C5;A0A8I6A7T6	Arhgap1	13168000	Arhgap1	8062500	7046200	14611000	5994300	9872500	15238000	9212100	9961100	8970000	9694400	0.327826	0.55653	0.858897	Arhgap1
A0A0G2JYS8;P62138	Ppp1ca	4050000	Ppp1ca	1.62181e+06	1.03321e+06	5496500	1.35318e+06	2.10105e+06	2.3793e+06	1.08267e+06	1.75552e+06	1.26531e+06	3427700	0.864941	0.719002	1.17106	Ppp1ca
A0A8I6A0L5;A0A0G2JYT1;A0A8I6GKZ4;A0A8I6AIL7;F1LPE9;Q811U3	Erc1	11250000	Erc1	1.54058e+06	27103000	23696000	31891000	1.2535e+06	2.12907e+06	1.72678e+06	2.30899e+06	2.32013e+06	28973000	0.311315	0.55653	2.28213	Erc1
D3ZX74;A0A0G2JYY6	Coq10a	25883000	Coq10a	19104000	29880000	2.53711e+06	1.8437e+06	18243000	28613000	2.27834e+06	21139000	19883000	14735000	0.538714	0.640134	0.826419	Coq10a
A0A8I6AI90;Q6IMY8;A0A0G2JZ52	Hnrnpu	103680000	Hnrnpu	47213000	45007000	56043000	58448000	44913000	51528000	51294000	49686000	47689000	45069000	0.785634	0.70513	1.02592	Hnrnpu
F1M9N9;A0A0G2KAS9;A0A0G2K6R9;A0A0G2JZ56;A0A0G2KBB9;F1LM42;F1M5N3	Ank2	1367600	Ank2	4991400	6344100	6523500	5168600	6448800	4955100	5016900	5075900	4596500	5210700	0.0368246	0.314277	1.18593	Ank2
A0A0G2JZ95;A0A8I5ZLC6;A0A8I6GBU6;A0A0G2K6P4;A0A8I6GKR4;A0A8I5Y7D7;P63159;D3ZXR5;A0A8I6A2H1;A0A8I6GJ73	Hmgb1	6273300	Hmgb1	28859000	19747000	20145000	37591000	20523000	28710000	27038000	19615000	27047000	18517000	0.85269	0.718308	1.0491	Hmgb1;Hmgb1-ps4;Hmgb1l1;Hmgb3;LOC108348989;LOC108349189;LOC108349532;LOC120099223
A0A8I6AMG9;A0A0G2JZA2;P97576	Grpel1	128580000	Grpel1	31956000	38758000	34861000	36026000	41771000	37577000	41650000	38581000	38411000	50541000	0.159058	0.4493	0.886883	Grpel1
A0A8I6A0C3;D4A1A5;A0A8I6AKJ3;A0A0G2JZD1;A0A8I5ZRT0;A0A8I5ZRC2;A0A8I6AAX1;F1MAA3;A0A8I6A6K6	Ppp2r5c;LOC100909464	2928300	Ppp2r5c	2160800	2796100	1.21129e+06	1.08175e+06	2872900	2.88961e+06	2.03604e+06	2703300	2231200	2499800	0.203714	0.489184	0.819002	Ppp2r5c;Ppp2r5d
A0A8I6G9G1;A0A0G2JZF6		14632000	A0A8I6G9G1	2.08726e+06	5968500	1.89537e+06	2.00827e+06	2.28247e+06	1.95224e+06	2.77341e+06	2.06607e+06	1.08055e+06	4409200	0.64372	0.674523	1.15962	Ndufaf2
A0A0G2JZG7;Q6P799;A0A8I6AQF7	Sars	3069200	Sars	1.23658e+06	3178000	3191100	920820	3375400	2.52003e+06	1.86501e+06	2.80445e+06	1.7164e+06	2.94651e+06	0.711368	0.69402	1.00418	Sars1
A0A0G2JZH0;D3ZJ77	Cab39	12031000	Cab39	5122400	5061500	7307300	5139100	5416100	4860800	4570400	4919800	5216700	4840300	0.130569	0.42938	1.14907	Cab39
A0A0G2JZH8;A0A8I6ATI8;Q7TQ85	Pdhx	217700000	Pdhx	86744000	73665000	68765000	81378000	81163000	80795000	67008000	81985000	70533000	83555000	0.77987	0.70513	1.02042	Pdhx
A0A8I5ZY25;Q6TXE9;A0A8I6G8C4;A0A0G2JZI2;A0A8I6GJ92	Eprs	15309000	Eprs	10823000	12846000	13831000	13152000	11245000	9101300	13181000	10571000	11047000	11578000	0.204159	0.48932	1.1157	Eprs
A0A8I6AHX8;A0A0G2JZJ1;Q4V8E2	Psmd14	23064000	Psmd14	11672000	1.63692e+06	2.4726e+06	1.47657e+06	1.07242e+06	3.28487e+06	2.41475e+06	1.8944e+06	2.25918e+06	1.99904e+06	0.962139	0.738318	1.54659	Psmd14
A0A0G2JZM2;B5DFC3	Sec23a	5084600	Sec23a	2.27003e+06	2.15123e+06	2.21983e+06	1.95445e+06	1.69441e+06	1.46285e+06	3.15757e+06	2.44562e+06	2.0209e+06	5069500	0.276919	0.538231	0.726874	Sec23a
A0A8I6B3K1;A0A0G2JZS2;Q9EPH8;B5DF80;A0A8I6G441;D4A233	Pabpc1;Pabpc6;Pabpc2	25114000	Pabpc1	13709000	11892000	12902000	8698100	11114000	7463700	10357000	9464300	9885100	8614000	0.035628	0.313972	1.2737	Pabpc1;Pabpc2;Pabpc6
A0A0G2JZT5;F1LMC7;A2VCW8;Q9WVC0;A0A8I6ARI4;A0A8I5ZW51	Sept7	44601000	Sept7	13469000	18790000	18252000	18458000	19682000	15928000	15942000	17067000	16814000	17930000	0.555681	0.645916	1.05939	Septin7;AABR07033045.1;LOC100910754
Q5XI38;A0A8I6G984;A0A0G2K014;A0A8I6AGS0	Lcp1	19910000	Lcp1	7590500	8739300	15215000	10696000	9677100	6336100	6957800	7704800	6603700	10817000	0.066878	0.356427	1.35135	Lcp1
D4A7X7;A0A0G2K046	Mypn	5444700	Mypn	5372500	6833200	6952700	5949600	6691000	5684100	5399100	6124400	6498200	7419600	0.791167	0.705488	1.02164	Mypn
A0A0G2K095;A0A8I5ZR70;Q5PQK5;E9PT65;A0A8I6AIS5	Rdx	7874800	Rdx	7857600	7362600	11664000	1.74433e+06	2.2232e+06	1.11639e+06	8138800	3.18822e+06	7860200	2.57341e+06	0.552222	0.64552	1.34859	Rdx
A0A0G2K097;B2GUX5;A0A8I6AHB0	Nt5c3a	28320000	Nt5c3a	16896000	17396000	18893000	13693000	12353000	8150300	21534000	18066000	16457000	18126000	0.994188	0.745741	0.96232	Nt5c3a
Q62940;A0A0G2K8P3;A0A0G2K0B4;A0A8I5ZLT5;A0A8I6ANY7;A0A8I6GFW6;A0A8I6AJU5	Nedd4	17561000	Nedd4	6899300	9252100	11388000	7655100	10601000	11050000	7994500	8351100	7457200	10763000	0.995509	0.745802	1.00394	Nedd4
A0A8I6ARB9;A0A0G2K0I3;A0A8I6GMC5;Q80Z29	Nampt	82058000	Nampt	22925000	16400000	25617000	23028000	17402000	19788000	17617000	17575000	15610000	17952000	0.124787	0.42938	1.19008	Nampt
F1M7E5;A0A0G2K0I6	Cdh5	5346400	Cdh5	4213100	5647400	3912900	5046500	3810000	3209500	5088600	1.41935e+06	3749700	4205800	0.167518	0.45998	1.28048	Cdh5
A0A0G2K1R9;A0A0G2K0J3;A0A8I6A9I9;A0A8I6GG13;A0A8I5ZUT6;O70511;A0A0G2K4D0;A0A0G2K2B9;A0A0G2JUJ5;A0A8I6APX6;A0A0G2K1Q7	Ank3	687110	Ank3	1.05571e+06	1.92555e+06	2.98577e+06	4383800	1.99127e+06	2.04675e+06	1.39271e+06	1.08307e+06	2.74538e+06	3.34495e+06	0.684461	0.687657	1.16294	Ank3
A0A8I5ZQ32;F1LNY3;A0A0G2K0M8;A0A8I5ZLW8;P13596;F1LUV9;A0A8I6ACD2	Ncam1	1885100	Ncam1	6540300	2.61132e+06	2.04067e+06	2.38454e+06	2.69558e+06	1.79977e+06	1.05945e+06	1.98615e+06	1.85256e+06	1.50255e+06	0.0143246	0.251852	1.98432	Ncam1
A0A8L2Q072;A0A0G2K0V3;Q9Z1N4;A0A8I5ZPR2	Bpnt1	53531000	Bpnt1	14619000	12969000	14837000	11874000	16379000	14551000	14945000	17294000	16898000	15759000	0.124745	0.42938	0.889625	Bpnt1
A0A8I6A9J2;A0A0G2K0V8;Q63525	Nudc	26243000	Nudc	7010400	6343500	6118700	8032200	6753400	6266600	5775600	7654800	7098400	6502100	0.724805	0.696366	1.02885	Nudc
A0A0G2K0W9;A0A8I5Y830;P48004;A0A8I6ASC7;A0A8I6A6N6	Psma7	62127000	Psma7	15454000	12891000	19760000	14087000	13718000	15693000	16809000	14388000	15154000	17590000	0.550557	0.645088	0.953236	Psma7
A0A8L2QIX3;A0A0G2K0X9;G3V699;Q9Z2Q1;A0A8I5ZP55;A0A8I6GED0	Sec31a	20904000	Sec31a	30205000	28111000	36409000	23450000	31462000	28861000	27656000	32315000	32117000	33973000	0.655024	0.677584	0.965886	Sec31a
A0A0G2K0Z1;Q9Z2S9;A0A0G2JXA8;A0A8L2Q6P0;A0A8L2Q6M6	Flot2	32347000	Flot2	12869000	10531000	15730000	15590000	11187000	14882000	8338300	10665000	10040000	13851000	0.322334	0.55653	1.14073	Flot2
A0A0G2K0Z7;A0A0G2K1F9;A0A8I5ZUG1;F1LNI0;P35571	Gpd2	9605700	Gpd2	3900300	6345100	5854900	5616300	6684400	1.56487e+06	4885500	7362200	5358500	7528100	0.555172	0.645916	1.06374	Gpd2
A0A0G2K135;A0A8I6AC86;A0A8I6AAQ9;Q9WUW3	Cfi	5801500	Cfi	10288000	1.76602e+06	2.61442e+06	1.59619e+06	8314200	1.64492e+06	10822000	12521000	9848800	1.15001e+06	0.648389	0.675306	0.682997	Cfi
A0A8L2QPE1;A0A8I6ACI7;A0A8L2R071;A0A0G2K151;P02650;A0A8I6ADM8	Apoe	187950000	Apoe	34284000	38776000	60233000	33410000	29118000	24547000	52080000	49247000	42100000	31698000	0.936197	0.733109	0.980713	Apoe
A0A8I5ZR48;A0A0G2K174;A0A8I5ZWT3;A0A8I6AAI2;A0A8I6AMI4;A0A0G2K8R3		2756900	A0A8I5ZR48	5038400	6307000	4674000	5137700	8520100	6902100	6000300	1.7464e+06	6403400	6532700	0.583158	0.658626	1.07585	Lmo7
A0A0G2K905;A0A0G2K9A2;A0A0G2K185;A0A0H2UHL5;P85970	Arpc2	80401000	Arpc2	23315000	25078000	31489000	29857000	24017000	24474000	17826000	23589000	22584000	26659000	0.137127	0.434563	1.16176	Arpc2
A0A0G2K189;A0A8I6A9K3;G3V8F4	Scrn3	15712000	Scrn3	9772400	8990000	11344000	11978000	7709100	15513000	9121600	8072400	8861000	11518000	0.750213	0.702193	0.937978	Scrn3
D3ZGE2;A0A0G2K1A2	Mpo	5812700	Mpo	3580200	2.27813e+06	7638300	2.07286e+06	1525100	1.49074e+06	1.9564e+06	1.51837e+06	2.39323e+06	2.09476e+06	0.127737	0.42938	1.80828	Mpo
A0A8I5ZLW6;A0A8L2Q115;A0A0G2K1C0;Q4V7C7;A0A8I5ZZI1	Actr3	53824000	Actr3	17299000	20463000	20185000	17033000	19257000	18387000	14393000	18785000	19429000	18409000	0.491505	0.626663	1.05407	Actr3
A0A8I6ART3;A0A0G2K5L6;A0A0G2K1F2;D3ZBE2;E9PSQ0	Acacb	3271700	Acacb	5524200	7116800	8656800	5039100	6152400	9713600	7260100	5890700	6215200	8134000	0.323957	0.55653	0.873049	Acacb
A0A8L2Q7S5;A0A8I6A9G6;A0A8I5ZST5;A0A0H2UHV9;A0A8I5ZY43;A0A0G2K1F3;Q4AEF8;D4ABY2	Copg1;Copg2	4958700	Copg1	1.67839e+06	2.96752e+06	10399000	8602500	9169700	2.78951e+06	9812400	10497000	9240400	1.84452e+06	0.940124	0.734364	0.960018	Copg1;Copg2
A0A8I6A5M7;F1LNM0;A0A8I6AG51;A0A0G2K1M2;Q62696;A0A8I5ZVT1;A0A8I6A0H6;A0A8I6GMS2	Dlg1	1915200	Dlg1	72290000	1.3243e+06	64517000	58071000	1.82723e+06	70591000	1.7177e+06	1.59608e+06	3.12213e+06	1.60618e+06	0.225053	0.507614	2.5184	Dlg1
A0A8I6A5B9;A0A0G2K1M8;O70196	Prep	2362600	Prep	2.21029e+06	2898000	3147900	2.71891e+06	2.35354e+06	3.38529e+06	1.49103e+06	4092300	1.38693e+06	1.68744e+06	0.399384	0.584542	1.10675	Prep
P13697;A0A0G2K1S6;F1LQQ1	Me1	10502000	Me1	7471000	6442400	9193000	5708200	7700700	11870000	7228200	6889700	9077200	10674000	0.124532	0.42938	0.798339	Me1
A0A0G2K1V7;D4A5E5	Sgcb	15144000	Sgcb	8398100	1.01136e+06	6968100	14537000	6750500	9981300	8125300	7098100	6614400	11573000	0.359236	0.563829	0.868017	Sgcb
A0A0G2K259;G3V836;A0A0G2KB42;P05371	Clu	71044000	Clu	25807000	9676200	29251000	28386000	13136000	6789000	9811600	6438800	8430400	7821000	0.00172986	0.146093	2.70435	Clu
A0A0G2K261		38145000	A0A0G2K261	15268000	17988000	16724000	16377000	15884000	18175000	18774000	15559000	16872000	17743000	0.329828	0.55653	0.943964	Iars2
A0A0G2K2B3;M0R961;Q99PF5	Khsrp	2604300	Khsrp	1.97675e+06	1.85128e+06	3.38136e+06	3414400	3.06095e+06	3.14781e+06	1.56823e+06	1.44642e+06	3478700	1.53089e+06	0.290823	0.551407	1.22491	Khsrp
A0A0G2K2B6;Q7TP19;A0A8I5ZSG8;Q9Z0T0	Tpmt	9333600	Tpmt	3617600	4317100	4148700	1.18795e+06	4302500	4084700	4009200	4485600	4096900	5567300	0.195693	0.481717	0.79006	Tpmt
A0A0G2K2C4;A0A0G2JYM0;A0A096MKD4	Ldb3	248200000	A0A0G2K2C4	285350000	272000000	140880000	285940000	212700000	248100000	275230000	214380000	188740000	210610000	0.863655	0.719002	1.0526	Ldb3
A0A1B0GWR2;D3ZC84;A0A0G2K2C7;A0A1B0GWT2;A0A0G2JZU8	Usp9x	959740	Usp9x	2.68694e+06	3438000	4954400	900845	3135200	3666500	3120600	3627200	3363100	3178800	0.384917	0.576052	0.891437	Usp9x;Usp9y
F1M4A0;A0A8I6AFQ2;A0A8L2R644;A0A0G2K2P5	Tjp1	3402700	Tjp1	5102500	5022500	5724600	5073500	5085000	5181900	5647400	5575200	5306700	5676500	0.266428	0.536801	0.949627	Tjp1
A0A0G2K2S2;A0A8I6ABD3;P11167	Slc2a1	5762300	Slc2a1	1.8118e+06	1.62844e+06	6458100	1.67533e+06	1.37254e+06	2839000	1.41958e+06	2.70726e+06	1.05758e+06	2.8455e+06	0.863039	0.719002	1.19112	Slc2a1
A0A0G2K2T1		2343500	A0A0G2K2T1	2.34169e+06	5128900	1.54219e+06	1.46872e+06	4439600	1.64777e+06	4683400	5554800	4905700	6208600	0.159816	0.4493	0.648736	Txlnb
A0A0G2K2Y3;A0A8I5ZYK5;F7F4R3;Q9JJ22	Erap1	2460000	Erap1	3.05641e+06	4937600	6460200	5587300	1.04988e+06	3.5211e+06	2.6762e+06	3.28573e+06	6940500	3.44611e+06	0.882838	0.724566	1.06149	Erap1
D4A0E2;A0A0G2K350	Napg	6641900	Napg	1.35568e+06	1.41641e+06	6207200	2985200	1.91491e+06	1.76437e+06	3.25527e+06	3.05514e+06	1.94253e+06	3.20685e+06	0.755379	0.702416	1.04955	Napg
A0A0G2K3C8;W4VSR4;B5DFC9	Nid2	2707500	Nid2	3428500	7091600	5521400	3714200	5193700	3881100	4614100	5087100	5409600	4052000	0.736007	0.700563	1.08269	Nid2
A0A0G2K3G0;Q99PS8	Hrg	4832600	Hrg	1.03322e+06	1.48867e+06	1.18636e+06	1.27282e+06	1.68569e+06	4.46088e+06	4842800	1.59884e+06	1.70745e+06	1.69033e+06	0.0198934	0.276123	0.466197	Hrg
A0A0G2K3V2;Q8CG45	Akr7a2	60838000	Akr7a2	17968000	15870000	18794000	13966000	17398000	19241000	16845000	16547000	15194000	17352000	0.833175	0.713853	0.986112	Akr7a2
A0A8I6G3V6;A0A8J8YEH1;A0A0G2K3V9;A0A8I5ZSR8;Q9WTT2	Clpb	3827800	Clpb	4898400	3949700	4311400	4720600	4694300	3723600	3.02429e+06	4041100	1.48396e+06	3897500	0.049141	0.339179	1.39603	Clpb
A0A0G2K3W1		25665000	A0A0G2K3W1	16800000	18292000	17011000	13138000	17467000	18178000	17000000	18650000	16583000	20002000	0.242844	0.52236	0.91478	Vwa8
Q63716;A0A0G2K3Z9	Prdx1	985050000	Prdx1	206710000	194480000	225880000	231500000	204950000	222660000	223270000	209290000	204810000	239380000	0.564206	0.648449	0.967355	Prdx1;Prdx1l1
A0A8I5ZPT7;A0A8I6A3U0;A0A8I5ZUH0;A0A8I6ASG8;D4A8U7;A0A0G2K428;P28023;A0A8I5ZQJ2	Dctn1	4474700	Dctn1	5223800	4150900	2.13648e+06	4480300	4374300	5083300	3638200	4604000	4426100	3.58285e+06	0.649058	0.675306	0.954596	Dctn1
A0A0G2K466;D4A0Y4	Oxnad1	12024000	Oxnad1	11443000	15269000	11761000	9616000	15199000	11597000	13514000	13951000	16779000	12756000	0.45452	0.616543	0.922606	Oxnad1
A0A0G2K472;D4A8H8;A0A0G2JT63;A0A8I6AHL8;D3ZX82	Cyfip1;Cyfip2	2917100	Cyfip1	5721800	6205700	6867300	1.3395e+06	5861500	5513900	5390000	4848800	5370600	5229200	0.617767	0.669376	0.986464	Cyfip2;Cyfip1
D3ZDE4;A0A8I5ZV32;A0A0G2K478	Dguok	39593000	Dguok	21444000	16845000	10555000	20007000	10612000	16056000	12244000	14622000	13432000	14524000	0.656191	0.677703	1.12112	Dguok
A0A0G2K4E9;Q5U362;P55260;A0A8I5ZNY4	Anxa4	45861000	Anxa4	9278800	8811300	10512000	9646000	9213900	10453000	8649400	7782100	8644300	8881600	0.326908	0.55653	1.06871	Anxa4
A0A0G2K4M6;P62738;P63269	Acta2;Actg2	83401000	Acta2	62280000	129020000	111870000	87107000	1.46742e+06	60649000	58176000	3.41761e+06	1.56011e+06	67752000	0.408513	0.589703	2.04508	Acta2;Actg2
Q6MG55;A0A0G2K4N8;A0A0G2K0X5	Abhd16a	5114000	Abhd16a	1.89995e+06	7128500	1.88582e+06	5635800	6921600	2.58644e+06	1.57098e+06	1.71203e+06	1.41346e+06	6585200	0.166214	0.458781	1.69249	Abhd16a
A0A0G2K4Q0;Q5XIJ3;A0A8I6GDC1;P41565	Idh3g	439320000	Idh3g	127920000	132300000	127040000	148250000	121390000	138970000	143590000	133210000	133900000	137390000	0.375972	0.570596	0.956103	Idh3g
Q6PEC4;A0A0G2K4X8;A0A8L2Q2U6	Skp1	57241000	Skp1	16799000	14556000	17701000	21742000	18494000	17900000	15305000	13774000	14555000	16697000	0.16407	0.457474	1.14139	Skp1
A0A0G2K5E4;A0A0G2K4Y1;G3V6I5	Dnaja3	30702000	Dnaja3	11829000	11902000	11298000	11163000	11600000	13269000	12187000	12344000	11933000	11476000	0.196025	0.481717	0.944175	Dnaja3
Q4V8I9;A0A8I6G7V9;A0A0G2K542;A0A8I6ANT4	Ugp2	137050000	Ugp2	48190000	39397000	38227000	38505000	38708000	42315000	39326000	39925000	47583000	35641000	0.916445	0.729236	0.991391	Ugp2
F1LSW7;A0A0G2K570;A0A8I5ZPM1;Q63507;A0A8I6G5N0;Q6TUH8;A0A8I6AL87	Rpl14;LOC306079	349680000	Rpl14	71765000	47373000	57969000	58941000	54516000	53760000	63822000	48983000	58379000	56913000	0.78439	0.70513	1.03089	Rpl14;AABR07072207.1;ENSRNOG00000069856;LOC306079
G3V7U2;A0A0G2K5C6;P34926	Map1a	912970	Map1a	4936400	4333400	1.64646e+06	4219000	4599100	1.6304e+06	3.38745e+06	4.33018e+06	2.64998e+06	1.80862e+06	0.181185	0.470892	1.42934	Map1a
A0A0G2K5E8;F1LS40;P02466	Col1a2	23876000	Col1a2	48639000	1.34948e+06	67949000	52292000	54637000	1.37184e+06	37877000	52546000	75239000	47770000	0.956754	0.736354	1.04685	Col1a2
A0A0G2K5F1;Q8K4G6;A0A8I5ZTN4;G3V8V6;A0A8I6AN55	Macrod1	275250000	Macrod1	80972000	68065000	73428000	80023000	69946000	85007000	93703000	80005000	88777000	87881000	0.0138033	0.24907	0.855437	Macrod1
A0A8I6GGI5;A0A0G2K5J3;Q8R4Z9;D3ZR27;A0A8I6A6C1	Mfn1	12672000	Mfn1	6503100	7561300	8340700	5668900	9020800	8850800	10410000	10144000	8517900	7873200	0.0513389	0.339764	0.810003	Mfn1
A0A0G2K5L2;A0A0G2JTG5;A0A8I5ZRK2;Q505J6	Slc25a18	46179000	Slc25a18	10952000	11631000	13006000	8046900	11003000	12670000	13040000	12872000	13207000	12433000	0.0647275	0.354825	0.850782	Slc25a18;Slc25a22
A0A8I6AEW1;F1LQT3;A0A8I6A7C5;A0A0G2K5N6;Q62868	Rock2	4006800	Rock2	4864900	4556100	5783300	4562300	5336700	6022400	4770000	5350400	4507900	5298900	0.691635	0.689576	0.967387	Rock2
A0A0G2K5V6;G3V6H2	Prpf8	813400	Prpf8	2756800	2372700	3408200	2184300	2468300	2933100	1.68351e+06	2.51011e+06	3.21787e+06	2693200	0.87378	0.722796	1.0117	Prpf8
A0A0G2K654		4570000000	A0A0G2K654	499900000	461850000	521530000	630820000	508670000	544080000	514440000	552040000	488680000	507200000	0.980249	0.743153	1.00627	H1f2
D3ZLD7;A0A0G2K6D1;Q5PQN8	Ppp2r3a	440560000	Ppp2r3a	1159200000	2.52109e+06	1050100000	932430000	1.54183e+06	1216300000	1110700000	1075400000	1043500000	1277500000	0.0696031	0.358838	0.549637	Ppp2r3a
D3ZUF9;A0A8I6AJT9;A0A8I5ZWG5;A0A0G2K6D5	Pitrm1	4299700	Pitrm1	6402100	9945400	8432200	6942900	10982000	8651400	9629800	10261000	11203000	10034000	0.154313	0.445004	0.85788	Pitrm1
A0A0G2K6H2;A0A8L2QW65;P57113	Gstz1	19888000	Gstz1	14709000	3.05801e+06	1.72814e+06	1.21114e+06	12082000	20036000	4.30364e+06	7826000	13980000	4249100	0.198466	0.483302	0.650629	Gstz1
A0A0G2K6I3;Q9Z2J4;A0A8L2Q8C7;A0A8I5ZUL4;A0A8L2QTU4;A0A8I6AQU8;A0A8I5ZJE5	Nexn	59505000	Nexn	20223000	19882000	20269000	18503000	23329000	24693000	27029000	21466000	25271000	30380000	0.010545	0.229644	0.793285	Nexn
A0A8I5Y5X8;A0A0G2K6J0;Q7TP88;Q4V8K1	Steap4	8100900	Steap4	1.66963e+06	2.84402e+06	6148800	7583700	1.39848e+06	1.17803e+06	2.47916e+06	1.58198e+06	2.99147e+06	4.52764e+06	0.420604	0.596607	1.53975	Steap4
A0A0H2UHG7;D3ZZK1;A0A0G2K6L6;A0A8I6AG52;P60868;M0RB28;M0R5V6;M0R987;M0R566	LOC100359563;Rps20;LOC100909911;RGD1562725;LOC100364116;RGD1563124	257830000	LOC100359563	52116000	55329000	61324000	40144000	45051000	46259000	47395000	43251000	42242000	50665000	0.334023	0.557334	1.10509	Rps20;LOC100359563;LOC100364116;LOC100909911;LOC120103001;LOC679899;RGD1562259;RGD1563124
A0A8I5ZL78;A0A0G2K714;A0A8I6ADA0;A0A8I6AKY2;Q6AYE2	Sh3glb1	27537000	Sh3glb1	1.4507e+06	1.49124e+06	1.57072e+06	8121500	2.60297e+06	1.23345e+06	1.55422e+06	1.331e+06	1.56282e+06	9105800	0.771979	0.704273	1.03042	Sh3glb1
A0A8I6ACZ0;A0A0G2K719;D4ADE8;D3ZN21	Ddx3x;Ddx3y	44412000	Ddx3x	18658000	13528000	19286000	15157000	13392000	12110000	11963000	12789000	12319000	14311000	0.0280865	0.295632	1.26033	Ddx3x;Ddx3y
A0A8I5ZWH0;A0A0G2K737;A0A8I6AHS3;Q920J4;A0A8I5ZZI7;A0A8I5ZXD4	Txnl1	40444000	Txnl1	15327000	11395000	12092000	21871000	13788000	12275000	15902000	12266000	11900000	10160000	0.267476	0.536801	1.19151	Txnl1
D3Z8D7;A0A0G2K743;D4A636;P62856;A0A0G2JY64;D3ZJ54	LOC100361854;Ikzf4;Rps26;RGD1565117	367040000	LOC100361854	77008000	60917000	86189000	51868000	72788000	74515000	66802000	64828000	72110000	77165000	0.760053	0.70259	0.98129	Ikzf4;LOC100361854;LOC688948;RGD1562415;RGD1565117;Rps26
G3V7K6;A0A0G2K747;A0A8I5ZMF6;P28042	Ssbp1	59278000	Ssbp1	11293000	11339000	14351000	17377000	12456000	14838000	13801000	15870000	13528000	17076000	0.216256	0.500922	0.88954	Ssbp1
A0A8I6ABV8;A0A0G2K757;A0A8I6AC60;A0A8L2QVV5;P25235	Rpn2	23086000	Rpn2	9606900	11825000	13793000	11297000	9494400	13291000	8708200	9204300	10480000	12687000	0.772802	0.704273	1.03027	Rpn2
A0A0G2K776;F1LP67;A0A8I6ABA7;A0A8I5Y1K4;Q62969	Ptgis	5405700	Ptgis	1.52529e+06	5287500	10519000	2.30002e+06	4073800	5030400	1.30506e+06	4670100	5340300	5589400	0.945018	0.735847	1.08071	Ptgis
F7EK49;A0A0G2K8T2;A0A8I6AGU0;A0A8I6AVD9;A0A0G2K777;A0A8I6AMM4		15284000	F7EK49	6507700	5703100	11834000	4696100	7452100	6720800	7569000	8661300	6445800	8460600	0.602968	0.667023	0.956032	Rhot1
D3ZJW3;A0A8I6AGP2;A0A0G2K781;A0A8I6ATF2;A0A8I6ANB2;G3V9H6;A0A8I6ALR5;A0A0G2K383;A0A8I5ZVX1	Ppfibp1;Ppfibp2	1230400	Ppfibp1	1.38166e+06	3.18036e+06	7512100	3895100	3.15373e+06	983137	1.11866e+06	1.14289e+06	3.34737e+06	2.6405e+06	0.048981	0.339179	2.07125	Ppfibp1;Ppfibp2
D3ZCI0;A0A0G2KA23;A0A8J8YI12;A0A0G2K785;Q63060	Gk	6423900	Gk	2.59341e+06	10586000	2.88533e+06	2.80402e+06	2.9343e+06	3.39243e+06	1.17193e+06	1.19669e+06	1.67376e+06	1.67271e+06	0.0212855	0.278946	2.39396	Gk
D4A6X1;A0A8I5ZVI7;A0A8I5Y164;A0A8I6GEZ7;A0A8I6GM91;A0A0G2K7B6;A0A8I5ZKQ3;A0A8I5ZKH0	Dysf	16530000	Dysf	12038000	12115000	11613000	8801100	11565000	16766000	11680000	11680000	10036000	13112000	0.330438	0.55653	0.887127	Dysf
G3V9Z6;A0A0G2K7G7;B0BNF1;A0A8I6G6V9;A0A0G2JVY6	Sept8	6413100	Sept8	3.15032e+06	1.59648e+06	8074700	6031600	1.54447e+06	2.9265e+06	931581	953743	4.24386e+06	1.41003e+06	0.139052	0.436905	1.94899	Septin8
A0A0G2K7K2;Q9JM53	Aifm1	280450000	Aifm1	76918000	77583000	78254000	82682000	72202000	90661000	82175000	72386000	75716000	75774000	0.731848	0.700298	0.97713	Aifm1
A0A0G2K7P7;A0A8I6ACP2;A0A8I6A7E2;A0A8I6A6I8		653810000	A0A0G2K7P7	108070000	119920000	120910000	70124000	109850000	110820000	116680000	118460000	110330000	125270000	0.322547	0.55653	0.909406	Mtch2
A0A8L2QC88;A0A8I6A841;A0A0G2K7Q7;A0A8I6A860;P35559	Ide	3893600	Ide	2.92826e+06	4207400	3.48165e+06	4337500	4850600	3717200	5383300	4717500	4316500	4894000	0.178632	0.470059	0.860039	Ide
A0A0G2K7Q8;P85968	Pgd	7809700	Pgd	7741800	5409200	7136300	8241100	7154300	6326300	7209900	6494900	5491000	6856600	0.348252	0.562942	1.10204	Kif1b;Pgd
A0A8I6A8I8;A0A8I6A2X6;A0A0G2K7T5;A0A8I6GLZ4;A0A8I6AAD3;P20651;E2CWF1;A0A0G2K820;A0A8J8XJJ2;A0A8I6GLU2;E2CWF0	Ppp3cb;Ppp3cc	21076000	Ppp3cb	8303700	9291900	9158400	6328100	8950200	10628000	10220000	10949000	9274100	9655800	0.0360012	0.313972	0.8286	Ppp3cb;Ppp3cc
A0A8I5ZYP2;A0A8I5ZLV4;A0A0G2K7W4;A0A8I6ADP3;A0A8I6AHN7;A0A8I6AT99;A0A8I5ZQ07;A0A0G2K490;F1LN69;A0A8I6GLD8;A0A8I6B5X1;A0A0G2JV77;F1M754;A0A8I5ZKJ7;A0A8I5ZL09;A0A8I6GFX7;A0A0G2K382;A0A8I5ZV95;D3ZZQ0;F1LP90	Mink1;Map4k4;Tnik	2092600	Mink1	1.52795e+06	4.02673e+06	3.24435e+06	2.60285e+06	3.27915e+06	1.80665e+06	6271300	5127200	2.4565e+06	1.2128e+06	0.992559	0.745663	0.870015	Map4k4;Mink1;Tnik
A0A0G2K845;Q8K3R4	Adipoq	38014000	Adipoq	11939000	11672000	11933000	15314000	9495200	13168000	16927000	14220000	12883000	13625000	0.100995	0.410346	0.852169	Adipoq
A0A0G2KAC7;A0A0G2K866;Q704E8	Abcb7	16035000	Abcb7	9917700	12069000	9335800	8305100	11830000	10406000	11679000	15302000	13803000	11807000	0.0657346	0.354825	0.816826	Abcb7
A0A0G2K890;A0A8I5Y4R7;P31977;A0A8I6A8I6	Ezr	7479500	Ezr	5940900	6376200	7659500	8363200	8776900	7545000	7436500	8286400	7086900	8584400	0.555995	0.645916	0.953196	Ezr
A0A8I6AEF9;A0A0G2K896;A0A8I6AHP0;E9PST1	RGD1310507	6660700	RGD1310507	7412800	5348400	8081700	4028900	4937800	7800100	5863300	6859500	1.5463e+06	1.26924e+06	0.230859	0.509784	1.27727	Inhca
D4A6X4;A0A0G2K899	Acyp1	89140000	Acyp1	14273000	10037000	11323000	13934000	11837000	15102000	13126000	12106000	14109000	12861000	0.270509	0.536811	0.912338	Acyp1
A0A0G2K8B4;Q07969;F7F6C5;F7F5B5;Q6IMX5;A0A096MJ39;A0A8J8YQ28;A0A096MJX7	Cd36;RGD1565355;LOC685953	1033900000	Cd36	217720000	187520000	187620000	190680000	199480000	338420000	199950000	261670000	204660000	213410000	0.0871564	0.37929	0.807004	Cd36;RGD1565355
A0A0G2K8B7;Q5RKI1;A0A8I6AR25;A0A8L2PZP8	Eif4a2	10440000	Eif4a2	21120000	16531000	11029000	22398000	1.6528e+06	10836000	14013000	3.29266e+06	12123000	1.01411e+06	0.337233	0.559734	1.76194	Eif4a2
F8WFT7;A0A0G2K8D8;P23562	Slc4a1	39495000	Slc4a1	22051000	14278000	21472000	16256000	13433000	23827000	24424000	28464000	18153000	18896000	0.0589514	0.346246	0.769048	Slc4a1
A0A8I5ZN66;A0A0G2K8K9;P84586;D4AE41	Rbmxrtl;Rbmxl1	10974000	Rbmxrtl	6577200	7871800	8163900	6531500	5703500	5937600	5126100	5859400	5581600	7185300	0.107607	0.413123	1.17373	Rbmxl1;Rbmxl1b;Rbmxrtl
A0A0G2K8L9;A0A8I6AH21		12995000	A0A0G2K8L9	3.27734e+06	2.33802e+06	1.73104e+06	1.34188e+06	4.14601e+06	2.26177e+06	3.26222e+06	2.84027e+06	1.30038e+06	3.45329e+06	0.853578	0.718308	0.978378	Mrps28
A0A0G2K8R4;Q3KRF2;Q9Z1A6;A0A8I6AEL3	Hdlbp	2431200	Hdlbp	5042000	5346000	7635100	7593900	5548600	3833200	5196400	5234800	4824100	5184500	0.0464218	0.338607	1.28396	Hdlbp
A0A0G2K8S1;A0A8I6A5L8;A0A8L2QBZ1;Q5RK27	Slc12a7	7424600	Slc12a7	6556700	7384500	6978900	7754500	7290900	7940400	8773300	8707500	8686100	7685900	0.0124941	0.244551	0.860559	Slc12a7
A0A8I6A9E3;A0A8I6AIY8;A0A0G2K8S8;A0A8I6A442		9572700	A0A8I6A9E3	3506200	3516900	4763000	2758700	3651700	1.68787e+06	2.80923e+06	3835200	3791400	4002200	0.417944	0.595156	1.1284	Tigar;Tigar-ps1
A0A8I6GLM8;F7EXX0;A0A0G2K8S9;A0A8I6A9H4;A0A8I6GF13;A0A8I6ANA5		65927000	A0A8I6GLM8	19696000	22256000	25826000	24155000	22973000	31933000	24430000	25328000	23851000	27266000	0.0850592	0.378894	0.865204	Art3
A0A8L2Q768;A0A0G2K8T0;Q6P7S1	Asah1	12777000	Asah1	10097000	1.47557e+06	11811000	9443000	11375000	17880000	11115000	11416000	12514000	11437000	0.142879	0.438376	0.686765	Asah1
R9PXU6;A0A0G2K8V2;P85972	Vcl	443230000	Vcl	101370000	102090000	101880000	104030000	101400000	117970000	100470000	100150000	97329000	98988000	0.913323	0.729026	0.991966	Vcl
A0A0G2K911;A0A8I6GA62;O35987;A0A8I6A2Y8;A0A8L2Q670	Nsfl1c	66400000	Nsfl1c	13964000	10319000	13184000	14362000	10385000	14375000	10512000	11480000	11699000	12389000	0.810533	0.711259	1.0291	Nsfl1c
A0A8L2R2B3;A0A0G2K913;P80385	Prkag1	10356000	Prkag1	5629200	6661100	3.61712e+06	8809400	7297400	6.08924e+06	5552900	5746700	6838700	6348500	0.967014	0.738851	1.04704	Prkag1
A0A0G2K943;F7F1Y0;P18484;A0A8I6AGL2	Ap2a2	13624000	Ap2a2	6319100	7500000	10015000	6467600	8026300	7745300	6654200	7417000	6285100	7815900	0.606682	0.667506	1.06711	Ap2a2
D3Z9N6;A0A0G2K944;D4A8Y6;Q9ERB4;D3ZFC3	Vcan	1083400	Vcan	1.63662e+06	4711500	6581300	4835100	4070100	1.39496e+06	1.72434e+06	1.75307e+06	1.11615e+06	2.98371e+06	0.00665877	0.186903	2.43358	Vcan
A0A0G2K9I6;G3V7K3;A0A8I6A708;P13635	Cp	52704000	Cp	21039000	14198000	20262000	15443000	17587000	17310000	19692000	21956000	17203000	16487000	0.622932	0.672547	0.955541	Cp
A0A0G2K9J1;M0R735;A0A8I5ZZ72;Q7TP47;A0A8I5ZXH7	Syncrip	25670000	Syncrip	16936000	16546000	20194000	16446000	16075000	17442000	15984000	16026000	16363000	16581000	0.485409	0.626663	1.04613	Syncrip
A0A0G2K9J2;E9PTI1;A0A8I6AIG1;A0A8I6ACJ2;A0A8I5ZQ24;A0A8I5ZWI2	Atp6v1h	4555200	Atp6v1h	4.15692e+06	5214800	1.8498e+06	4390500	4630700	5691300	2.1645e+06	2.1949e+06	1.16883e+06	1.8515e+06	0.0886493	0.382158	1.54867	Atp6v1h
A0A0G2K9R3;Q5EBA1	Supv3l1	2159000	Supv3l1	4875300	5283800	4463700	3967000	4509800	1.95422e+06	5425900	4953400	5070600	5744000	0.77436	0.704372	0.997904	Supv3l1
F7FC95;A0A0G2K9V1		71392000	F7FC95	41681000	44477000	4.55067e+06	43843000	40969000	42666000	40786000	1.63777e+06	930977	32824000	0.243584	0.52236	1.47689	Ndufa1;Rnf113a1
A0A0G2K9Y5		24220000	A0A0G2K9Y5	18910000	12657000	12846000	22678000	25372000	39910000	20471000	17537000	16279000	19303000	0.387506	0.576052	0.814652	LOC681544
A0A0G2K9Z3;A0A8L2UKK1;Q63083	Nucb1	1733300	Nucb1	2.40372e+06	1.24211e+06	4573000	5153700	2.41504e+06	4388700	4519900	5.91158e+06	3.22468e+06	2.31235e+06	0.263786	0.536801	0.775527	Nucb1
A0A8I6A9E4;Q66H18;A0A8I6A9F2;A0A0G2KA82	Sypl1	40581000	Sypl1	12856000	15383000	2.68126e+06	2.91921e+06	11478000	2.24536e+06	12306000	12520000	12452000	14161000	0.616309	0.669376	0.844147	Sypl1
A0A8I6AGS3;A0A0G2KAA3;M0RB63	LOC684509	498020000	LOC684509	118120000	119920000	1.71333e+06	190300000	127470000	104930000	1.60967e+06	1.35344e+06	126450000	89867000	0.392938	0.579323	1.71964	Ndufa3;LOC684509
A0A8I6B493;A0A8I5ZRE6;A0A0G2KAJ7		510190	A0A8I6B493	1.51176e+06	5631300	2643200	1838800	2212200	2691800	5.89638e+06	1.89633e+06	2.78053e+06	1.73102e+06	0.762056	0.70259	0.922727	Col12a1
A0A0G2KAK2;D4A6Q4;D3ZKF7;D4A9A6;D3ZIP3;A0A8I5Y1T6;A0A0G2K161;A0A8I6A4E3	Epb4.1	42218000	Epb4.1	76299000	51964000	64326000	56980000	62502000	73841000	67386000	68511000	61155000	69436000	0.266203	0.536801	0.916969	Epb41
A0A0G2KAM3;A0A8I6A8K3;P49432;A0A8L2Q513	Pdhb	1250000000	Pdhb	284910000	273380000	259080000	260080000	257740000	311720000	309490000	280600000	277140000	282660000	0.0686019	0.357973	0.913506	Pdhb
A0A0G2KAQ5;A0A8I5YBP2;D3ZX18;A0A8I6AHZ8	Myoz2	1543400000	Myoz2	346120000	300910000	306960000	366090000	336710000	407430000	336230000	342870000	300210000	332690000	0.645569	0.674732	0.963569	Myoz2
A0A0G2KAW4;P24155	Thop1	4294600	Thop1	3508900	2584500	3366200	3112900	3054700	3858700	3220500	3531900	3051500	6.15985e+06	0.143193	0.438376	0.788358	Thop1
A0A8I5ZYY8;A0A0G2KAW7;Q5XI72;A0A8L2QL20	Eif4h	23878000	Eif4h	11337000	10214000	12365000	12854000	10213000	11076000	12252000	10131000	9922500	13427000	0.952168	0.735847	1.00307	Eif4h
A0A0G2KB09;A0A8I5ZR23;A0A8I6AS53;D3ZKG5;A0A8I5Y6N4	Parvb	8360400	Parvb	5755600	6283500	6320600	9925500	1.52833e+06	2.65505e+06	4508600	6225000	1.714e+06	6042300	0.439129	0.60394	1.40996	Parvb
A0A8L2Q8H9;A0A0G2KB63;Q5XIH7;A0A8I6GK88	Phb2	898290000	Phb2	165620000	161770000	158300000	137170000	169800000	168980000	181260000	175590000	194790000	147150000	0.224082	0.507614	0.913445	Phb2
A0A0H2UHI5;A0A0G2KB85;P09006	Serpina3n	443150000	Serpina3n	320690000	89636000	133810000	143570000	83590000	40453000	61036000	40139000	69280000	50203000	0.00201422	0.146093	2.9539	Serpina3n
Q52KS1;A0A0G2KBC7;A0A8I6ADR0;P47858	Pfkm	445100000	Pfkm	131010000	134570000	125400000	153410000	132230000	129970000	159940000	135280000	142140000	152980000	0.349532	0.562942	0.939346	Pfkm
A0A8I6ACP1;A0A140TAB5;A0A0H2UH90;Q75WE7	Vwa5a	11955000	Vwa5a	12827000	4520000	17495000	15004000	6272100	1.85222e+06	1.32731e+06	2.17896e+06	2.14726e+06	1.43354e+06	0.000183649	0.115983	6.27769	Vwa5a
A0A0H2UH99;A0A8I5ZQG4;P83732	Rpl24	214390000	Rpl24	24058000	26904000	31587000	19989000	26112000	22920000	23150000	23098000	22795000	30831000	0.686564	0.687657	1.04769	Rpl24
Q9Z142;A0A0H2UHA6;A0A8I6AC11	Tmem33	15085000	Tmem33	5601000	5847400	5799300	4388400	1.28784e+06	4887700	5301800	5459200	5322000	5716200	0.329514	0.55653	0.858996	Tmem33
A0A8I6AQ32;A0A8I6AAD9;A0A0H2UHE1;A0A8I6A4L2;P13086	Suclg1	1080000000	Suclg1	328560000	310920000	276440000	422340000	332310000	293760000	354460000	293470000	308950000	307940000	0.493774	0.626663	1.07185	Suclg1
A0A0H2UHE5;P20650	Ppm1a	7843600	Ppm1a	6157700	5689800	1.44898e+06	5917500	6196700	727925	6636200	6913700	5785500	2.00105e+06	0.528886	0.637138	1.15166	Ppm1a
A0A0H2UHF6;Q9ES40	Arl6ip5	42009000	Arl6ip5	11828000	11833000	13407000	15861000	9224400	12345000	1.86693e+06	2.57671e+06	11074000	11459000	0.0761967	0.364559	1.58064	Arl6ip5
A0A0H2UHF8;P02764;A0A8I5ZVI6;A0A8I5ZRW3	Orm1	630440000	Orm1	172650000	80094000	311560000	152260000	63148000	16625000	8750100	13046000	9864700	19191000	9.48e-05	0.115983	11.5553	Orm1
A0A8I6A7N3;A0A8I6ASH3;A0A0H2UHG3;Q9JJ31	Cul5	7766800	Cul5	5655900	5650900	6377300	4433600	6277200	7805200	5942500	5870400	5697000	2.29575e+06	0.67045	0.683932	1.0284	Cul5
Q5RKI8;A0A0H2UHH3;A0A8L2R531	Abcb8	12174000	Abcb8	7561500	8243200	8743200	8758400	7745800	10945000	7229700	6883700	8930400	11020000	0.517684	0.632995	0.912091	Abcb8
A0A8I5Y191;A0A8L2QSZ3;A0A0H2UHH9;A0A8I5ZX70;D4ACJ1;A0A8I6A7A5;P62850;D3ZFZ8	LOC100363469;Rps24;LOC100912267	114600000	LOC100363469	15944000	14119000	19100000	15200000	14154000	15876000	11882000	11713000	13777000	16957000	0.258928	0.533524	1.1184	Rps24;LOC100363469;RGD1564325;RGD1565056
A0A8I6AEA6;A0A8I5ZT77;A0A8I6A048;A0A8I6A1J3;A0A0H2UHI2;Q01986	Map2k1	20192000	Map2k1	8064200	8096800	9083000	6272300	7442600	9906600	7489300	7882500	7777100	8786600	0.427867	0.598549	0.931093	Map2k1
A0A0H2UHI7;Q505J9	Atad1	40431000	A0A0H2UHI7	13138000	15230000	14215000	13213000	13519000	12172000	14726000	14810000	13553000	15317000	0.800954	0.707469	0.982105	Atad1
A0A0H2UHJ1;P50116	S100a9	2446200	S100a9	1.27093e+06	1.06705e+06	1.24987e+06	1.43915e+06	1.10733e+06	1.12711e+06	2.14861e+06	1.7973e+06	1.60097e+06	2.70977e+06	0.0228969	0.284482	0.653717	S100a9
A0A0H2UHM3;A0A8I5ZPF0;P06866;A0A8I6A9F4	Hp	240280000	Hp	37852000	43626000	48231000	18206000	48525000	5872900	3639600	706075	2427600	10494000	0.000367299	0.115983	8.48913	Hp
A0A8I6A6U8;A0A0H2UHQ1;P24049;A0A8I5ZUD0;A0A8I5ZRW8;D3Z9G9	Rpl17;RGD1560017	8105600	Rpl17	11643000	9662200	13560000	13728000	9236100	11983000	9819800	9437200	10832000	9987500	0.361297	0.563829	1.11083	Rpl17;ENSRNOG00000063395;LOC120100542;LOC499522;RGD1560017
D3ZHU9;D3ZKG6;D3ZFA8;A0A0H2UHQ8;A0A8I6B017;P04644;D3ZM01	LOC100361180;RGD1559955;LOC100364909;Rps17;RGD1562381	77376000	LOC100361180	1.09055e+06	1.11712e+06	1.3069e+06	15201000	1.15898e+06	2.35916e+06	2.54571e+06	1.09347e+06	13405000	1.89769e+06	0.568963	0.651545	0.933033	Rps17;LOC100361180;LOC100362366;RGD1559955;RGD1562381
A0A8I6AKF5;A0A0H2UHQ9;Q9Z327	Synpo	5883400	Synpo	9718200	7611000	9562900	10359000	8726300	7467200	9788500	8502000	8167900	7969800	0.268454	0.536811	1.09743	Synpo;Myoz3
A0A0H2UHR7;A0A8L2R384;D3ZHA0;A0A8I5ZMA0	Flnc	146900000	Flnc	106180000	55123000	54153000	67547000	59258000	58431000	55910000	54283000	53314000	52928000	0.16186	0.453314	1.24519	Flnc
A0A0H2UHS7;A0A8I6A4M9;A0A8I6GD73;P12001;A0A8I6B2T7;A0A8I5YC25	Rpl18	229570000	Rpl18	47228000	45856000	52781000	33421000	50651000	41442000	42991000	46242000	43115000	47553000	0.777287	0.70513	1.03883	Rpl18
A0A8I6GLY7;F1M6F4;A0A8I5ZLX3;A0A0H2UHU0;P62853;M0R763	LOC100912210;Rps25;LOC100911337	405570000	LOC100912210	51690000	52411000	60966000	36162000	50646000	51669000	42985000	43625000	39322000	62181000	0.700717	0.693296	1.05043	Rps25;AABR07071294.1;LOC685085
A0A0H2UHX1		754000	A0A0H2UHX1	1.14212e+06	890936	7620500	3.71902e+06	925558	1.99361e+06	1.76835e+06	2.28944e+06	6948800	7244100	0.276979	0.538231	0.706279	Rtn3
X1WI37;A0A8L2QYQ1;A0A0H2UHX3;P62703;D3ZX01	LOC100362640;Rps4x;Rps4y2	210860000	LOC100362640	65343000	68765000	77749000	50330000	72318000	65149000	58890000	72602000	67145000	63376000	0.880314	0.724281	1.02244	Rps4x;Rps4y2
A0A8I6AK29;A0A8I6G1Z9;A0A8L2RA59;A0A0H2UHZ2;Q5U2Z3	Nap1l4	29466000	Nap1l4	13271000	15410000	15645000	14319000	15019000	15215000	14377000	14491000	14805000	17440000	0.575586	0.656155	0.965098	Nap1l4
A0A8I5ZSG1;F7FG31;A0A0H2UI20;Q9Z2F5	Ctbp1	25653000	Ctbp1	15618000	3.06444e+06	16050000	2.12879e+06	13535000	16240000	15160000	14810000	13855000	753278	0.874905	0.722796	0.828636	Ctbp1
A0A8L2RAJ5;A0A0H2UI21;Q704S8	Crat	474530000	Crat	80409000	92403000	89206000	71818000	87707000	105240000	99791000	102670000	103390000	111280000	0.00362559	0.163552	0.80698	Crat
A0A0H2UI36;F1M229;F1LTN6;P01835		383960000	A0A0H2UI36	62170000	17338000	39762000	92316000	15573000	324420000	28101000	33519000	30492000	16665000	0.752174	0.702193	0.524378	AABR07060872.1
D3ZKG9;A0A8I6ARR0;A0A0U1RRV5	Cluh	11666000	Cluh	7259500	8300900	6187400	4518500	8743800	7716500	9191400	9420800	8892000	9631100	0.0478495	0.338607	0.780573	Cluh
A0A8I6A2L6;A0A8I5ZSN8;A0A0U1RRV7;A0A8I6A2P1		85581000	A0A8I6A2L6	23867000	25323000	28556000	1.3274e+06	25633000	23272000	27810000	26027000	27352000	25963000	0.279159	0.540999	0.802815	Srsf3;AABR07026797.1
A0A8I6AQY4;A0A8L2UK78;A0A8I6A235;A0A0U1RRW1;P14562	Lamp1	40051000	Lamp1	9778100	12033000	9197600	12456000	11746000	12786000	11180000	14149000	12937000	8587800	0.548697	0.645088	0.925736	Lamp1
A0A0U1RS21;Q6RUV5;A0A0G2K0X4;A0A0G2JUG6;A0A8I6ADV8;A0A8I5Y5L2;M0R5T4;F7EM94;A0A8I6A1P8	Rac1;Rac3	249500000	Rac1	51137000	53766000	67128000	50845000	58493000	52105000	52692000	56908000	55669000	57353000	0.783756	0.70513	1.02418	Rac1;Rac2;Rac3
D3ZT78;A0A0U1RVI9;P27952;A0A8I5ZSA5;A0A0G2K8H4;D3ZQW7;A0A8I6A3D4;D3ZIY7;A0A8J8XHT4	Gm8225;Rps2;LOC100359960	239570000	Gm8225	45390000	42444000	53844000	44425000	45055000	40710000	40609000	43586000	42233000	47227000	0.249846	0.529632	1.07834	AABR07029195.1;AABR07039648.1;AC136661.1;ENSRNOG00000063807;ENSRNOG00000066500;LOC688473;Rps2;Rps2-ps13;Rps2-ps6
A0A140TAA4;Q9QZA2	Pdcd6ip	15763000	Pdcd6ip	10549000	8899800	11204000	8280600	10862000	10207000	9206700	7778500	9493400	9198900	0.368987	0.568372	1.08523	Pdcd6ip
A0A140TAB4;Q02874;A0A8I5ZW79;A0A8I5Y8W4	H2afy	48052000	H2afy	17069000	15601000	17335000	17177000	15897000	18486000	14627000	16255000	15239000	14222000	0.401866	0.584956	1.05391	Macroh2a1
A0A140TAB9;P22062	Pcmt1	54106000	Pcmt1	28139000	26703000	26197000	27695000	27622000	31023000	28000000	25074000	26931000	25396000	0.969455	0.739617	0.999502	Pcmt1
A0A140TAE0;Q62667	Mvp	44210000	Mvp	14473000	16486000	32041000	31766000	20552000	11733000	19648000	16538000	18718000	26829000	0.367832	0.568372	1.2338	Mvp
A0A140TAE6;Q9Z311	Mecr	12109000	Mecr	9111800	6662300	7468800	3919800	7659800	7449900	8966400	9836300	10709000	8006300	0.0833294	0.374565	0.774386	Mecr
A0A140TAG9;A0A8I5Y0C0;Q63692;A0A0G2K3C1	Cdc37	33497000	Cdc37	10401000	9981000	10615000	11706000	11656000	8689500	10144000	10670000	11371000	12953000	0.847387	0.718308	1.00987	Cdc37
P84092;A0A140TAH5;A0A8I5ZME4	Ap2m1	12975000	Ap2m1	8331900	11636000	11730000	1.11236e+06	3.16032e+06	11718000	7150400	8428300	7431500	9178800	0.256084	0.533524	0.819245	Ap2m1
A0A140TAJ3;A0A8I5YBV8;Q32PX7;A0A8I6APY2	Fubp1	14278000	Fubp1	7134000	8931100	10213000	8642800	7225600	6989300	5760000	6981600	5994600	7734000	0.0278673	0.295632	1.25963	Fubp1
A0A1W2Q641;D4A133	Atp6v1a	6028200	Atp6v1a	3810300	5742300	1.04867e+06	4883800	5299400	1.30565e+06	687293	1.93457e+06	4521900	5315500	0.254976	0.532329	1.50996	Atp6v1a
D3ZVB7;A0A1W2Q6Q0	Ogn	194760000	Ogn	25556000	53278000	52754000	32661000	42033000	37387000	29885000	28126000	41111000	28036000	0.22654	0.508379	1.25365	Ogn
D3ZQL7;A0A8I6A1G2;A0A5H1ZRV3	Tppp	28377000	Tppp	7659900	8625900	9563800	951783	2.72969e+06	9153600	8373400	7650400	8911800	9599700	0.107044	0.412762	0.67594	Tppp
A0A8I6A5G7;A0A5H1ZRV8;D4AEC2	Camsap2	2311700	Camsap2	909319	2.64457e+06	3.48877e+06	6067600	1.69207e+06	1.90074e+06	8837800	1.26676e+06	5.79854e+06	1.16093e+06	0.835628	0.714609	0.780517	Camsap2
A0A8I5ZRA4;A0A8I5ZPK4;A0A8I5XV96;Q505J8	Farsa	4938600	Farsa	3.15699e+06	4316400	3503600	4804300	3894300	1.38254e+06	4138500	1.84441e+06	1.32237e+06	4289800	0.0471327	0.338607	1.51612	Syce2;Farsa
A0A8I6A611;A0A8I5XVC5;F1M392;A0A8I6GK71;A0A8I6AJT8;A0A8I6ASI2;A0A8I6AWU4	Limch1	3696900	Limch1	4697500	6110200	5916700	3799100	5448000	6189700	4966400	6748000	5328900	5400900	0.352364	0.563829	0.907019	Limch1
A0A8L2QFR7;A0A8I5XVU7;B2RYG6	Otub1	49327000	Otub1	16995000	13049000	16388000	13894000	16819000	17969000	14882000	15463000	14975000	17061000	0.585954	0.660227	0.960112	Otub1
A0A8I5XWT5;F7EYD5;A0A8I6A7C4		20103000	A0A8I5XWT5	2.72141e+06	1.63464e+06	3.02275e+06	997644	9452600	2.23732e+06	1.06974e+06	1.3414e+06	1.85445e+06	2.41083e+06	0.25875	0.533524	2.00018	Sirt3
Q6P6T9;A0A8I5Y0C8;A0A8I5ZR40	Kpna2	9741400	Kpna2	5520700	5732500	4431300	790944	5901800	1.04722e+06	5044800	6609400	5907400	5105200	0.843697	0.718308	0.943629	Kpna2;ENSRNOG00000069417
A0A8I5Y0I5;D3ZDQ9	Sgca	109460000	Sgca	38607000	41475000	34694000	30076000	37193000	49135000	37200000	41629000	35944000	40532000	0.19359	0.480501	0.890457	Sgca
G3V9D1;A0A8I6GIK0;A0A8I5Y0I7;P10688	Plcd1	4133000	Plcd1	4989300	4978400	1.89281e+06	2.81007e+06	2.11429e+06	5246300	6229000	2.17116e+06	2.13163e+06	2.04095e+06	0.948051	0.735847	0.941963	Plcd1
A0A8I5Y0S1;A0A8I5Y6I0;P08733;A0A8I6AET1	Myl2	21500000000	Myl2	4552400000	3771300000	3558400000	4770600000	3794200000	4555300000	4737800000	4424700000	4317800000	4503000000	0.1583	0.4493	0.907195	Myl2
A0A8I5ZPE7;A0A8I5Y0Y5;F1LQS6;P22985	Xdh	21424000	Xdh	13341000	9888500	19503000	16435000	15005000	16492000	10186000	10736000	12886000	9605000	0.177459	0.469853	1.23817	Xdh
A0A8I6A4G0;A0A8I6AQ89;A0A8I5Y194;A0A8I6A656;F1LN42;A0A8I6AFL2	Tns1	56409000	Tns1	127120000	151320000	152120000	122530000	146260000	211080000	158900000	158270000	178420000	184890000	0.00866114	0.210365	0.784412	Tns1
A0A8I5Y1F9;A0A8L2QKB8;F1LQ95;A0A8L2UPK2;P50753	Tnnt2	5570400000	Tnnt2	2123400000	1700000000	1801400000	2644100000	1750600000	2208100000	2148700000	1930600000	1943800000	1754400000	0.938525	0.734022	1.00299	Tnnt2
A0A8L2QCQ2;A0A8I5Y1M7;P13233	Cnp	2226600	Cnp	1.67604e+06	2.04524e+06	2399100	3102600	2305100	2.36692e+06	2.25883e+06	1.01593e+06	2.52186e+06	1.34272e+06	0.259633	0.534105	1.21268	Cnp
A0A8L2QX10;A0A8I5Y1V3;P09606	Glul	13514000	Glul	10035000	5549700	12849000	6424300	6423300	2.2436e+06	1.90501e+06	4807200	1.75736e+06	6279300	0.00430095	0.176781	2.42939	Glul
A0A8I5Y1W8;Q5RJR8;A0A8I6AVN3	Lrrc59	24185000	Lrrc59	12450000	12485000	13276000	8963800	10961000	5995700	10240000	8829500	10247000	8834300	0.0341114	0.312824	1.31688	Lrrc59
F1LPQ9;A0A8I6A5A3;A0A8I6G255;A0A8I6ADB4;A0A8I6ACD4;A0A8I6AAB5;A0A8I5Y1X4;Q5U301	Akap2	3466500	Akap2	10676000	1.52744e+06	2.35399e+06	2.4157e+06	1.58174e+06	2.06412e+06	2735900	2.29698e+06	688670	1.94686e+06	0.297802	0.551407	1.90648	Akap2
D4A376;A0A8I5Y4W3;P35284	Rab12	21900000	Rab12	9797900	9299700	10852000	1.47446e+06	10700000	10267000	9832000	13324000	8768000	8842800	0.313288	0.55653	0.825415	Rab12
A0A8I5Y501;P01161	Nppa	158190000	Nppa	20726000	30829000	25525000	38208000	58016000	6953300	1.24137e+06	14147000	36419000	74100000	0.165249	0.458781	1.3044	Nppa
A0A8I5Y510;A0A8I6A3B4;Q07009	Capn2	17822000	Capn2	8820400	11129000	14107000	12870000	11266000	14016000	10048000	10669000	10032000	11221000	0.757103	0.702416	1.03941	Capn2
A0A8I5Y5H4;A0A096MJ01	Ldb3	868750000	A0A8I5Y5H4	306980000	311200000	264600000	414330000	265240000	322630000	313830000	285390000	279090000	287070000	0.711007	0.69402	1.04996	Ldb3
A0A8I5Y5T4;Q6AYT0	Cryz	567570	Cryz	2.10059e+06	274670000	1.77191e+06	1.8557e+06	5.6445e+06	2.02122e+06	1.81524e+06	2.17725e+06	343010000	1.42092e+06	0.876629	0.723703	0.816228	Cryz
A0A8I5Y5Z9;Q63524	Tmed2	14123000	Tmed2	1.56532e+06	5.49219e+06	4897000	6444700	1.30936e+06	2.25273e+06	1.31536e+06	2.00301e+06	1.06776e+06	2.28762e+06	0.075	0.363331	2.20787	Tmed2
A0A8I5Y627;P01041	Cstb	342760000	Cstb	54374000	50720000	61146000	50927000	1.82907e+06	66038000	60673000	54215000	57830000	81290000	0.187998	0.474918	0.684264	Cstb
A0A8I6ALA2;A0A8I6A1S1;A0A8I5Y641;F1M853	Rrbp1	3280600	Rrbp1	5.68307e+06	5573800	7164500	6499300	5702700	1.49106e+06	5525000	5948800	4924200	5051100	0.133217	0.430346	1.33492	Rrbp1
A0A8I6GM25;A0A8I5Y678;A0A8I6GLZ5;A2VD12	Pbxip1	10140000	Pbxip1	6923300	8947000	8986500	8539800	8934800	10560000	6599800	9566900	8734300	6066700	0.771173	0.704273	1.01935	Pbxip1
A0A8I6AE72;A0A8I6ARE9;A0A8I5Y697		4299700	A0A8I6AE72	5089300	5747700	6.15505e+06	1.37531e+06	5708100	1.89785e+06	5391800	5896800	5033100	1.07948e+06	0.491854	0.626663	1.2475	Ap1g1
M0R5M7;A0A8I5Y6L8;F7EZE5;A0A8I6ACC9	RGD1563812	29605000	RGD1563812	11901000	1.26299e+06	1.47267e+06	5.11395e+06	2.09908e+06	2.71111e+06	2.14083e+06	1.96136e+06	11214000	2.41868e+06	0.916025	0.729236	1.06865	Btf3;Btf3-ps1;LOC683456
A0A8I5Y6S4;A0A8I6ACG6;A0A8I5ZWQ0		35466000	A0A8I5Y6S4	1.29245e+06	1.7678e+06	58387000	48230000	2.47854e+06	3.30768e+06	993046	2.18612e+06	2.24001e+06	2.29397e+06	0.129348	0.42938	10.1767	Kng2
A0A8I5Y6S6;A0A8L2QI22;Q68FR9;A0A8I6AQM3;A0A8I5ZUU1;A0A8I6GFR4;A0A8I6GJH3;A0A8I5ZWY7;A0A8I6ARB5	Eef1d	37560000	Eef1d	18413000	18813000	19572000	19662000	21611000	14773000	20775000	18380000	18130000	19490000	0.342636	0.562942	1.07125	Pycr3;Eef1d
A0A8I6A236;A0A8I6A206;Q5U328;A0A8I5Y747;P13383	Ncl	52002000	Ncl	40871000	21760000	36997000	26182000	22614000	22297000	21251000	21358000	21672000	23045000	0.0544194	0.34043	1.35395	Ncl
A0A8I5Y749;G3V7L0;P24483	Fdx1	57549000	Fdx1	36224000	2.03044e+06	2.04268e+06	1.13155e+06	1.73438e+06	2.13921e+06	2.26635e+06	1.44672e+06	1.89194e+06	2.11234e+06	0.427536	0.598549	4.37911	Fdx1
Q9QYU4;A0A8I5Y7D3;A0A0G2K568	Crym	38095000	Crym	22186000	2.39987e+06	2.33741e+06	9928300	10579000	14992000	14184000	11822000	12222000	8942500	0.156416	0.446986	0.763009	Crym
M0RA26;A0A8L2QXZ3;A0A8I5Y7E5;Q71TY3;A0A8I6AWD8;A0A8I6A2I7;A0A8I6AW51;A0A8I6G7P2;P24051	LOC100362987;Rps27;Rps27l	243270000	LOC100362987	42467000	40022000	48283000	45842000	39970000	33727000	40537000	35951000	32734000	39076000	0.0194964	0.273621	1.18986	Rps27;Rps27l;ENSRNOG00000070133;LOC100362987;LOC100911728
A0A8I5Y7I2		21352000	A0A8I5Y7I2	7524400	7313700	6559000	5487200	7296200	7993200	6913800	7016400	7856800	8080800	0.183602	0.470932	0.902789	Kctd12
Q641Z9;A0A8I5Y7P2;A0A8I5ZYU8	Sdhc	42293000	Sdhc	81848000	93167000	93569000	90678000	89298000	94372000	99956000	80885000	87553000	96314000	0.721872	0.696366	0.977085	Sdhc
A0A8I6AAT9;A0A8I5Y7Q4;F1LU71;A0A8I6GL97;A0A8I6B3A4	Auh	370520000	Auh	269230000	258700000	186210000	211090000	246280000	223500000	268250000	263450000	228470000	257080000	0.486688	0.626663	0.944195	Auh
A0A8I5Y801;Q6UPE1;A0A8I5Y9W6;A0A8I5ZXZ1;F7ELJ5	Etfdh	829100000	Etfdh	190370000	166880000	156050000	158430000	160980000	176040000	163280000	173190000	170290000	173890000	0.574414	0.65541	0.972009	Etfdh
A0A8I5Y850;A0A8I5ZS50;Q5XIH6	Trim54	23511000	Trim54	13249000	12870000	11675000	1.59785e+06	12426000	16676000	12828000	14750000	17140000	13913000	0.137601	0.434563	0.688088	Trim54
A0A8I5Y8D9;G3V796;A0A8I5ZQ05;P08503	Acadm	1227300000	Acadm	230940000	260110000	265100000	217990000	276490000	238580000	288500000	325870000	318020000	313290000	0.0529917	0.339764	0.842595	Acadm
A0A8L2Q4P8;A0A8I6A673;A0A8I5Y925;Q99MI7	Uba3	2678200	Uba3	1.81364e+06	1.67576e+06	2.75026e+06	4633700	687045	5264800	2.1469e+06	1.8416e+06	4813200	4920100	0.116759	0.425009	0.608872	Uba3
A0A8I5Y935;D3ZVM5	Hspa12b	14036000	Hspa12b	9485400	11511000	11640000	8926900	10985000	13479000	8636900	9853400	9529500	11059000	0.953092	0.735847	0.999819	Hspa12b
A0A8I5ZLJ3;A0A8I6ASU3;A0A8I5Y943;F7EKK8;P47197	Akt2	4314500	Akt2	2.08527e+06	4767900	1.93912e+06	5257000	1.05987e+06	1.89907e+06	1.9732e+06	2.63114e+06	5541700	2.0689e+06	0.976493	0.741228	1.07051	Akt2
A0A8I5Y9E0;O55158	Tspan8	46686000	Tspan8	8872100	13289000	10681000	10687000	10276000	15235000	11646000	3.21037e+06	11390000	10479000	0.605598	0.667506	1.0355	Tspan8
A0A8I5ZTT7;A0A8I5ZWU9;A0A8I6AU02;A0A8I5Y9M9;M0RAF3		62138000	A0A8I5ZTT7	8875600	12002000	16053000	8589700	10956000	13918000	9478900	10966000	11649000	13221000	0.642962	0.674523	0.953462	Sri
A0A8I5Y9U9;A0A8I6AGZ0;F1M779;P11442;A0A8I6A5W9	Cltc	135790000	Cltc	45938000	53901000	59697000	55672000	50971000	49773000	50334000	48111000	48885000	51868000	0.300539	0.55195	1.06912	Cltc
A0A8I6AI44;D3ZTN1;A0A8I5Y9W2;A0A8I6A929	Tesc	22841000	Tesc	8065100	8560300	8172800	6377900	7976700	9783600	10071000	9401500	8606200	10407000	0.00978673	0.222613	0.811133	Tesc
A0A8I5ZLJ4;A0A8I5Y9Y0;A0A8I6G3F8;A0A8I5ZT18;Q6AYU3;A0A8I5ZTZ6;A0A8I5ZVZ1;A0A8I6AML5;D3ZN46	Dnajb6;Dnajb7	33768000	Dnajb6	7650400	660172	783363	1.84191e+06	2.20454e+06	1.32275e+06	7609300	8044300	6589900	2.30321e+06	0.106783	0.412762	0.50795	Dnajb6;Dnajb7;ENSRNOG00000064508;LOC690183
A0A8I5Y9Z8;A0A8I5ZP07;P54313;A0A8I6B5S0;A0A8I5ZPQ2;O35353	Gnb2;Gnb4	199280000	Gnb2	39305000	41013000	31280000	31778000	35782000	33342000	38091000	38606000	37268000	32544000	0.925492	0.730615	0.996147	Gnb2;Gnb4
A0A8I5YB97;A0A8I6AEZ9;A0A8I6ALL8;D4A720;A0A8I6GMN8;A0A8I6AFZ5	Srsf7	70388000	Srsf7	9835100	11383000	14946000	14045000	11740000	11994000	11317000	11658000	11378000	11948000	0.578069	0.656327	1.06268	Srsf7
A0A8I5YBE8;P86252	Pura	43653000	Pura	10033000	12930000	1.19741e+06	2.18661e+06	12295000	13113000	1.93171e+06	14691000	1.23746e+06	1.53121e+06	0.606552	0.667506	1.18883	Pura
A0A8I6AQ45;A0A8I5YBG7;D3ZCA0	Prosc	14541000	Prosc	8805200	8203300	8133500	6972200	8418200	8884600	8033100	9631300	7146800	1.94393e+06	0.379929	0.574026	1.13728	Plpbp
A0A8I5YBG8;A0A8L2QB12;A0A8I5ZUU4;Q9ER24	Atxn10	10440000	Atxn10	8199000	4479500	7790600	5629800	4431900	4408400	3905400	4720300	4384200	4334200	0.0375	0.317893	1.40355	Atxn10
A0A8I5YBK9;D4ABA9	Xirp1	20973000	Xirp1	95856000	17328000	38300000	25224000	15807000	17890000	11302000	9617900	11494000	11825000	0.011487	0.237854	3.09864	Xirp1
A0A8I5YBN3;D4A1Q2;A0A8I5ZN17;F1LST4;P19332	Mapt	12540000	Mapt	2.46779e+06	1.02105e+06	2.45229e+06	1.51253e+06	14645000	15587000	2.15575e+06	2.07591e+06	1.80354e+06	15260000	0.407405	0.589452	0.599169	Mapt
A0A8I6ARQ9;A0A8I6AJ28;A0A8I5YBQ4;A0A8I6AUZ1;P05708;A0A8I6ARH2;M0RAQ6	Hk1	415810000	Hk1	106590000	124150000	118320000	110590000	130850000	85799000	150530000	131420000	119000000	133060000	0.761297	0.70259	0.952713	Hk1
A0A8I6AD31;A1L1M0;A0A8I5ZMH0;A0A8I5ZTW8;A0A8I5YBQ9;P27791	Prkaca	184750000	Prkaca	53103000	59902000	70949000	49609000	71565000	61368000	55009000	59208000	58607000	64006000	0.882814	0.724566	1.02324	Prkaca
A0A8L2Q8D7;A0A8I5YBT0;Q9WTQ2	Podxl	17778000	Podxl	16745000	16366000	15250000	15346000	17171000	18035000	16311000	17781000	17076000	16103000	0.276155	0.538231	0.948093	Podxl
Q6J2U6;A0A8I5YBW4;A0A8L2QZW8	Rnf114	5120200	Rnf114	4251700	3719100	2.08263e+06	9147800	4370700	5028000	1.41988e+06	4734100	4204800	4337100	0.638667	0.674523	1.1951	Rnf114
A0A8I5YBZ6;A0A8I5ZL37;A0A8I6A8G9;A0A8I5ZVD4;A0A0G2K401;A0A0G2K5P9;A0A8I5ZWE0;P14882	Pcca	241560000	Pcca	34108000	70284000	64386000	77791000	74008000	77902000	68329000	66512000	70189000	68965000	0.411552	0.591285	0.910997	Pcca
A0A8I6A417;A0A8I6AMQ5;D4A197;A0A8I6G1P2;A0A8I5YC26	Mcee	4218100	Mcee	15582000	2.13307e+06	10904000	9964400	11051000	8865500	21084000	15514000	15605000	2.76637e+06	0.631505	0.673953	0.777545	Mcee
A0A8I5YC72;G3V7J0;Q02253;A0A8I6ASH9	Aldh6a1	1068700000	Aldh6a1	379790000	377180000	414760000	393740000	402440000	440250000	375090000	415790000	360460000	338590000	0.723791	0.696366	1.01955	Aldh6a1
Q6GMM8;A0A8I5YCE2;P97849;A0A8I6G8J5	Slc27a1	44527000	Slc27a1	20060000	17797000	18701000	12296000	16289000	21571000	13144000	15710000	19010000	23256000	0.587305	0.66116	0.918568	Slc27a1
D3Z9Z0;A0A8I6ABK4;A0A8I6GAS7;A0A8I5ZS64;A0A8I6A0H1;A0A8I5ZJ94	Ank1	1235500	Ank1	3623800	1.80334e+06	1.38108e+06	3024500	1.86562e+06	4728000	1.81244e+06	1.84279e+06	1.31056e+06	3.36793e+06	0.824941	0.711386	0.89562	Ank1
G3V6S5;A0A8I5ZJK8;A0A8I5ZYX2;A0A8I6GID7;A0A8I5ZXQ9;P27653;A0A8I6G8Q3	Mthfd1	13467000	Mthfd1	8739000	7956300	7931100	9212700	8503700	7168600	8457400	8835300	8594500	8277300	0.685101	0.687657	1.02443	Mthfd1
A0A8I5ZK53;F1LZW6;A0A8W1AM87;A0A8I6A972	Slc25a13	456270000	Slc25a13	124200000	137820000	113450000	97400000	127600000	119240000	118490000	122190000	131840000	133120000	0.563009	0.648254	0.960936	Slc25a13
A0A8I5ZK55;Q5XIF3	Ndufs4	1054100000	Ndufs4	264190000	258500000	247710000	234170000	263970000	273340000	325140000	248780000	281250000	252060000	0.230261	0.509784	0.918852	Ndufs4
A0A8I6A688;A0A8I5ZKB2;A0A8I6AP51;A0A8L2QWJ8;A0A8I6ASU1;P54001	P4ha1	13885000	P4ha1	1.71852e+06	1.18234e+06	1.9884e+06	24018000	1.22623e+06	1.04128e+06	2.60011e+06	1.28336e+06	2.12398e+06	2.18835e+06	0.476203	0.624401	3.26223	P4ha1
A0A8I5ZKC3;A0A8I6ALE3;A0A8I6G7D8;Q32Q54;A0A8I6AMU7;A0A8I5XZY9	Uqcc1	33795000	Uqcc1	12535000	15230000	14610000	12513000	15319000	11966000	14157000	13878000	12373000	17000000	0.860539	0.718308	1.01201	Uqcc1
D3ZS58;A0A8I5ZKJ3	Ndufa2	2764100000	Ndufa2	306500000	324690000	284270000	258470000	312320000	311530000	347200000	385180000	387330000	292750000	0.0796682	0.368603	0.862099	Ndufa2
A0A8I5ZKV1;D4A772;A0A8I6AQU5;A0A8I5ZQM2;A0A8I6APF7	Dtna	27831000	Dtna	15275000	14972000	16091000	16961000	14559000	20536000	13446000	16045000	14796000	14105000	0.96981	0.739617	0.986443	Dtna
Q6AYI1;A0A8I5ZKV9;A0A8I6G4Y3;A0A8I5ZYB4	Ddx5	52033000	Ddx5	23112000	17942000	21858000	15905000	21602000	17442000	16833000	18797000	17920000	16963000	0.149058	0.439893	1.14171	Ddx5
A0A8I5ZL23;A0A8I6A0J8;Q5XIE6	Hibch	97112000	Hibch	30194000	24042000	26435000	26257000	23377000	34691000	26231000	32105000	26387000	29397000	0.118116	0.425275	0.875641	Hibch
A0A8I5ZL35;P61515;A0A8I6A398;A0A8I6ADZ2;D4A7B1;A0A8I6GLT4;A0A8I6ANA8;D4AAZ6	Rpl37a-ps1;LOC679823;Rpl37a	115740000	Rpl37a-ps1	18364000	19925000	18615000	17946000	20189000	14075000	17978000	17506000	15498000	17681000	0.0419076	0.33502	1.14867	ENSRNOG00000063418;ENSRNOG00000067083;ENSRNOG00000071086;LOC100359495;LOC120093072;Rpl37a;Rpl37a-ps1;Rpl37a-ps12
A0A8I5ZLC1;P31044;A0A8I5ZQN0;A0A8L2UH84	Pebp1	885030000	Pebp1	199010000	149150000	174470000	241590000	168970000	229260000	202110000	179690000	202140000	215000000	0.293205	0.551407	0.907596	Pebp1
A0A8I5ZLC2;G3V6S2;Q63270	Aco1	46070000	Aco1	16290000	16705000	18226000	17288000	17867000	20250000	17511000	16472000	17691000	17877000	0.504194	0.627852	0.96186	Aco1
A0A8I5ZLD0;G3V7G9;A0A8I5Y0Q4	Eif3l	16761000	Eif3l	8380100	7648300	10094000	6731600	8031900	8991900	7052100	7940700	6990900	9541200	0.936066	0.733109	1.00911	Eif3l
A0A8I5ZLF1;Q9QVC8	Fkbp4	5533600	Fkbp4	5064000	4073300	4091000	4375800	4077100	3318300	3.17976e+06	1.01017e+06	4151600	4307600	0.118365	0.425275	1.35784	Fkbp4
A0A8I5ZLF3;F1LN92	Afg3l2	104440000	Afg3l2	33523000	35690000	37227000	27397000	35755000	37815000	37693000	41124000	39382000	39518000	0.0448282	0.338607	0.867336	Afg3l2
A0A8I5ZLJ2;G3V945;P51650	Aldh5a1	104820000	Aldh5a1	31850000	32029000	30657000	24772000	30499000	29613000	34958000	35632000	34078000	35050000	0.0875415	0.37929	0.884699	Aldh5a1
A0A8I6AIF6;A0A8I5ZLT6;Q9ER34	Aco2	5215700000	Aco2	1134500000	934510000	1014400000	1310000000	1080200000	1139100000	1170000000	1009100000	1039300000	1069900000	0.966143	0.738851	1.00815	Aco2
A0A8I5ZLV1;A0A8I6APV3;Q5U1Z9;A0A8I5ZX94;A0A8I6A0S6	Mtx2	108140000	Mtx2	19527000	23334000	21475000	24436000	25006000	23178000	21858000	22981000	20785000	20261000	0.558815	0.645916	1.04323	Mtx2
D4A466;A0A8I6AFH6;A0A8I5ZLW3;A0A8I6G2K3;A0A8L2R247;D3ZC07;Q63945;Q6QI56	RGD1563307;Pkn3;Set;LOC317165	25454000	RGD1563307	672269	1.71955e+06	5719500	11811000	1779427	5222900	6139900	1.35236e+06	5977100	1.94517e+06	0.645835	0.674732	1.05157	Pkn3;LOC317165;RGD1563307;Set;Setsip
A0A8J8XZ98;A0A8I6AMR8;A0A8I5ZLX1;Q6PDV8;A0A8I6GCY8;A0A8I5ZZF1;A0A8I6A3R9;P47198	Rpl22	164060000	Rpl22	1.04319e+06	1.25178e+06	1.45995e+06	581491	1.29781e+06	1.39384e+06	31259000	29346000	991849	30196000	0.0129739	0.244587	0.0604616	Rpl22;LOC100360057;ENSRNOG00000062758
A0A8I5ZM02;A0A8I6A112;A0A8L2QJE6;Q497B0;A0A8I5YCH4	Nit2	172020000	Nit2	30958000	34270000	42820000	49261000	28784000	49652000	50044000	44266000	30248000	33957000	0.457962	0.617342	0.89396	Nit2
A0A8I6AH11;Q6IRJ7;A0A8I6A9P3;F7F6D1;A0A8I5ZM12	Anxa7	10525000	Anxa7	2.19149e+06	4144600	7159700	6391000	6418600	5813900	6113700	3.44226e+06	2.2474e+06	1.36011e+06	0.253999	0.531253	1.38615	Anxa7
D4AA35;A0A8I5ZM76;A0A8I6AKB0	Asmtl	18172000	Asmtl	1.85039e+06	8114600	8758600	13089000	12105000	3.54649e+06	9908100	8537500	14279000	11581000	0.671878	0.683932	0.917778	Asmtl
A0A8I6GIQ0;D4AEH3;A0A8I5ZM79	Psmd7	17951000	Psmd7	1.20932e+06	10657000	11523000	8957400	8661200	12191000	9312600	7974600	8229600	11418000	0.332464	0.557334	0.834753	Psmd7
A0A8I5ZM91;P29314;D3ZV50;A0A8L2RAR7;M0RB65	Rps9;LOC100364509	260310000	Rps9	43977000	46016000	57310000	30669000	52093000	44437000	41710000	42659000	38846000	56115000	0.911801	0.729026	1.02815	Rps9;LOC100364509;RGD1566136;Rps9l1
A0A8I5ZM93;A0A8I5ZS45;P53042	Ppp5c	12643000	Ppp5c	6376000	6087600	8970100	7617500	7281200	9830500	8816100	7078700	8324600	10871000	0.0608945	0.346246	0.808808	Ppp5c
A0A8I5ZMF1;Q7TP52	Cmbl	53161000	Cmbl	33865000	34784000	31978000	28085000	33214000	37371000	31440000	32706000	33118000	30966000	0.724834	0.696366	0.977808	Cmbl
A0A8I5ZMG4;A0A8I6A0U2;Q9Z0V6;G3V7I0	Prdx3	1439800000	Prdx3	437580000	389050000	357670000	378800000	428960000	432410000	464960000	435420000	438930000	424330000	0.0813329	0.370871	0.90711	Prdx3
A0A8I5ZMJ6;G3V8G2	Psmd5	6577500	Psmd5	5907100	5840600	5777100	5271200	6828500	4849800	6216100	2.76381e+06	4278000	5253800	0.0747808	0.363331	1.26809	Psmd5
A0A8I5ZMM6;Q06647	Atp5o	5449600000	Atp5o	810580000	896670000	706310000	631330000	991710000	796410000	879320000	947350000	862380000	828140000	0.43032	0.598549	0.935784	Atp5po
A0A8I6A308;A0A8I5ZMS1;D3ZLC1;A0A8I5ZPN1	Lmnb2	4266900	Lmnb2	1.76377e+06	2.02319e+06	16458000	909698	2.09163e+06	2.84776e+06	2.04585e+06	7089200	2.12995e+06	1.07343e+06	0.950207	0.735847	1.53075	Lmnb2
A0A8I5ZMT7;A0A8I6AMM1;A0A8I5ZNQ8;Q9WU49	Carhsp1	28709000	Carhsp1	1.2809e+06	948851	2.32928e+06	1.93752e+06	985356	1.81309e+06	1.81363e+06	1.75932e+06	1.95906e+06	1.43241e+06	0.2433	0.52236	0.852395	Carhsp1
A0A8I5ZMY9;P26772;A0A0G2JTG1	Hspe1	2474700000	Hspe1	426100000	447790000	450990000	361280000	457390000	389460000	521410000	514650000	533390000	466750000	0.155545	0.446977	0.883698	Hspe1
A0A8I5ZQK0;A0A8L2Q9F8;A0A8I5ZZS1;A0A8I5ZMZ1;B2RYW9	Fahd2	57140000	Fahd2	17024000	14648000	15644000	12796000	18405000	20977000	18865000	17750000	16039000	19270000	0.0591173	0.346246	0.845169	Fahd2a;Fahd2
A0A8I5ZN23;A0A8I6AKD9;A0A8I6AJF4;Q7M767;A0A0G2JU07;A0A8I6A6C8	Ube2v2	81874000	Ube2v2	19881000	12815000	1.11495e+06	15824000	18321000	32061000	14579000	13941000	14864000	3.60841e+06	0.635598	0.673953	0.859621	Ube2v2;ENSRNOG00000066776
A0A8I5ZN89;A0A8I5ZUK9;D3ZT90	Gcdh	87155000	Gcdh	24495000	21948000	23733000	25665000	32162000	32146000	23117000	20503000	22237000	26699000	0.785373	0.70513	1.02647	Gcdh
D3ZCV0;A0A8I5ZN92	Actn2	3392200000	Actn2	975030000	986140000	858690000	1011500000	846110000	1060200000	983020000	925380000	942010000	982930000	0.43641	0.603093	0.955846	Actn2
Q6AY56;A0A8I5ZN97	Tuba8	16152000	Tuba8	17226000	2.14007e+06	23335000	14320000	19961000	17314000	17340000	1.60227e+06	19361000	24563000	0.981836	0.743153	0.960112	Tuba8
A0A8I6GCT9;A0A8I5ZUQ8;G3V6T1;A0A8I5ZNF1	Copa	15706000	Copa	8744300	9533500	11950000	6640900	8592500	6961500	8339200	8174500	9244100	9444600	0.595776	0.665359	1.0782	Copa
A0A8I6GK23;F1LN75;A0A8I6GM30;A0A8I5ZNH9;Q9QZR6	Sept9	3775000	Sept9	2.07777e+06	6799900	2.46012e+06	5238000	2.21173e+06	1.6513e+06	1.25782e+06	1.60653e+06	5988300	2.90428e+06	0.275995	0.538231	1.40119	Septin9
A0A8I5ZNK4;P41123;F1M2E9;A0A8I6A435	Rpl13	95696000	Rpl13	32921000	29605000	33979000	32305000	37302000	23912000	29226000	32804000	32639000	32652000	0.242891	0.52236	1.09838	Rpl13;ENSRNOG00000062895;LOC100361259
A0A8L2R2Q0;A0A8I6AMW5;G3V9X2;A0A8I5ZNN7;A0A8I5ZZF6;A0A8I6AC91;Q9R080	Gpsm1	11899000	Gpsm1	968889	6183500	2.33562e+06	1.63083e+06	2.09744e+06	1.65569e+06	987349	3.06187e+06	1.91822e+06	1.85802e+06	0.563945	0.648449	1.39395	Gpsm1
F7F588;A0A8I5ZNV6		8046000	F7F588	2.19874e+06	5136500	5096000	3203800	6751300	6460800	1.32624e+06	6502300	6398900	1.69392e+06	0.713199	0.69402	1.00019	Nmnat3
D4A3E8;A0A8I5ZNY6	Mrps27	11149000	Mrps27	6891200	8165700	8619100	7027100	8708000	6753800	10383000	8196800	7996200	10731000	0.359384	0.563829	0.894471	Mrps27
A0A8I5ZP46;Q63530	Pter	5443200	Pter	2.08362e+06	2.02885e+06	2.15407e+06	2946300	1.93103e+06	6538100	3413700	1.71481e+06	2.13865e+06	1.69837e+06	0.454929	0.616543	0.718791	Pter
M0RCH6;A0A8I5ZP83;D4A9Z8	Chmp4b;Chmp4bl1	8883000	Chmp4b	2833500	3346600	2.11061e+06	5378300	2732700	3.15473e+06	3.41216e+06	3.44529e+06	1.41376e+06	3.21383e+06	0.627618	0.673343	1.12035	Chmp4b;Chmp4bl1
A0A8I5ZPF3;Q8R431;A0A0G2JYI5	Mgll	12495000	Mgll	3829000	5348500	4326000	3179800	5537900	4379200	4262600	5168400	4704200	4630300	0.617222	0.669376	0.960099	Mgll
A0A8I6ANC3;G3V6D9;A0A8I5ZPM4;Q920G2;A0A8I6A0E3	Slc9a3r2	6540700	Slc9a3r2	6659400	1.86695e+06	2.34485e+06	6302200	1.89123e+06	1.76724e+06	2.73276e+06	2.6103e+06	1.80079e+06	1.81153e+06	0.147932	0.438867	1.77798	Slc9a3r2
Q4VBH2;A0A8I5ZQ33;A0A8I5ZPS5;A0A8I6A0P4	Trnt1	7630300	Trnt1	4027200	4567300	5050400	3646700	4832700	4944800	4606300	4305400	2.57528e+06	5325700	0.790296	0.705488	1.01686	Trnt1;LOC100911093
A0A8I5ZPV2;Q5FWT5	Qrsl1	3756000	Qrsl1	1.91615e+06	1.82825e+06	5228800	1.05746e+06	2.10591e+06	2970900	1.73056e+06	3908900	3679200	4831500	0.150124	0.441363	0.708868	Qrsl1
A0A8I5ZPW5;A0A8I6GC64;Q6AXQ4;A0A140TAI5	Mtm1	5663000	Mtm1	1.87613e+06	5660500	6033300	1.5531e+06	1.39877e+06	9090900	1.57438e+06	3.51391e+06	3.14387e+06	6917100	0.332731	0.557334	0.681588	Mtm1
A0A8I5ZPX4;Q5XIM7	Kars	21703000	Kars	9838500	9083400	11912000	7401300	8856400	8764500	7891800	9307200	8594400	9831700	0.611688	0.669376	1.06087	Kars1
F1LPG5;A0A8I5ZPY8;F1M7T1;D3ZV29	LOC688963;LOC100361934;Ndufb4l1	763580000	LOC688963	157810000	174730000	146770000	159630000	159120000	163590000	186950000	157170000	160230000	141020000	0.870041	0.720619	0.986526	Ndufb4;LOC100361934;Ndufb4l1
A0A8I6AUP5;F7FF51;A0A8I5ZPZ9;A0A8I6ASU9		34031000	A0A8I6AUP5	13942000	9666500	12793000	8825500	10550000	11451000	11386000	12786000	11079000	12638000	0.465225	0.621752	0.939956	Ptpa
D3ZQN7;A0A8I6A3T2;A0A8I5ZQ25;A0A8I5ZVQ5	Lamb1	110990000	Lamb1	42051000	56049000	44691000	44109000	46227000	42723000	44846000	46415000	45995000	41258000	0.489117	0.626663	1.05374	Lamb1
A0A8I5ZQ29;G3V7T3;Q923S8	Pank4	10244000	Pank4	4271900	4395900	5211200	3982100	5239200	5897600	4916200	4970100	5571800	4908600	0.10266	0.410346	0.879532	Pank4
A0A8I5ZQ86;P32198	Cpt1a	21347000	Cpt1a	16114000	15820000	17417000	11021000	15302000	15602000	12105000	24410000	18964000	23949000	0.195373	0.481717	0.796317	Cpt1a
A0A8I6AL33;A0A8I6AER1;A0A8L2Q1B0;A0A8I5ZQ96;A0A8I6AAQ6;Q9Z0V5	Prdx4	7208900	Prdx4	2.09215e+06	2.03709e+06	1.57104e+06	9253700	1.77674e+06	3.54962e+06	7729800	1.30625e+06	2.03056e+06	3.61155e+06	0.680089	0.687657	0.917869	Prdx4
A0A8I5ZQ98;Q03346;A0A8I6GCU4;A0A8L2Q9B4	Pmpcb	30395000	Pmpcb	10420000	14161000	12028000	14272000	12524000	11790000	13555000	13765000	10578000	17707000	0.648643	0.675306	0.940797	Pmpcb
A0A8I5ZQA0;Q75Q41;A0A8L2Q9P3	Tomm22	42401000	Tomm22	9937400	10962000	10877000	11651000	10487000	9913600	10031000	12842000	13081000	12575000	0.358495	0.563829	0.922519	Tomm22
A0A8I5ZQF6		3305800	A0A8I5ZQF6	1.38195e+06	1.34977e+06	1.98547e+06	8217300	2.53043e+06	2.68964e+06	1.57862e+06	1.95175e+06	1.80196e+06	2.7447e+06	0.707932	0.69402	1.43637	RGD1563861
A0A8I5ZQH1;P54921;A0A8L2PZF0;A0A8I5ZJF7;A0A8I5ZSQ9	Napa	23838000	Napa	8426000	6735900	8493500	8181500	7667000	8606200	8587500	9531400	7637000	6841600	0.642488	0.674523	0.958746	Napa
A0A8I5ZQL5;A0A8I6GGU7;M0RDK9	Acad8	110820000	Acad8	28682000	29543000	34096000	26578000	27361000	34094000	31072000	29507000	27411000	29530000	0.601451	0.666552	0.964687	Acad8
A0A8I5ZQL6		2011500	A0A8I5ZQL6	3151400	1.71694e+06	3901700	7615400	3.08203e+06	3.62028e+06	3.03102e+06	1.30173e+06	1.25372e+06	3.68267e+06	0.218596	0.502928	1.51034	Gbp6-ps2
A0A8I5ZQQ3;D3ZXA6;A0A8I5ZVU4	Pdpr	14437000	Pdpr	17345000	16120000	11992000	16270000	17674000	14895000	16201000	16723000	16763000	15916000	0.797032	0.706217	0.986372	Pdpr
A0A8I5ZQW8;A0A8I5ZTE4;A0A8I6AQE2;A0A8L2Q1B4;A0A8I5ZZQ2;P83868;A0A8I6ATR8;Q5PQL9;A0A8I6AQZ3	Ptges3;Ptges3l1	55312000	Ptges3	10945000	9862900	10741000	13157000	11031000	10006000	8804500	2.55104e+06	10462000	9059800	0.118501	0.425275	1.36332	Ptges3;Ptges3l1
A0A8L2Q8K1;A0A8I5ZR29;A0A8I6G4P7;P63031;A0A8I5ZRY9	Mpc1	673660000	Mpc1	1.76107e+06	154580000	113960000	148080000	136720000	113050000	138470000	2.05329e+06	153190000	136350000	0.990557	0.745199	1.02207	Mpc1;Mpc1l-ps3
A0A8I5ZR52;F1M953;P48721	Hspa9	932960000	Hspa9	218780000	222840000	210580000	270990000	217400000	208490000	255020000	230170000	229070000	249590000	0.685717	0.687657	0.972917	Hspa9
A0A8I5ZR55;P50398	Gdi1	32706000	Gdi1	15693000	15929000	18014000	16587000	15425000	16110000	14451000	12467000	13396000	17235000	0.166505	0.458781	1.10846	Gdi1
A0A8I5ZR75;A0A8I6AAI4;Q9JLA3	Uggt1	3752700	Uggt1	5959100	6643400	8237700	6150100	5676600	6941700	6577900	7044200	6419100	5882800	0.879177	0.723913	0.993951	Uggt1
A0A8L2Q2L9;A0A8I5ZR90;Q9ES21	Sacm1l	2138400	Sacm1l	2.52016e+06	2.45041e+06	3561800	1.12124e+06	2.00067e+06	1.34633e+06	1.68628e+06	1.70982e+06	986208	1.3841e+06	0.0439277	0.338607	1.63851	Sacm1l
Q5XFX0;A0A8I5ZRB4;A0A8I5ZQ04	Tagln2	229000000	Tagln2	32615000	35158000	39110000	44408000	37703000	23431000	35634000	38693000	34635000	31832000	0.177749	0.469853	1.15082	Tagln2
A0A8I5ZRL9;G3V6G7	Pnpt1	7165200	Pnpt1	3.07774e+06	2.98807e+06	2.8066e+06	7156200	1.77788e+06	2.01132e+06	10588000	10324000	1.32131e+06	2.05888e+06	0.797915	0.706217	0.676963	Pnpt1
A0A8I5ZRN2;A0A8I6GG08;A0A8I6G8P4;P02454	Col1a1	9705500	Col1a1	13478000	12960000	13846000	20917000	15997000	9691600	14422000	16544000	19544000	16811000	0.934283	0.732974	1.00241	Col1a1
D3ZAG1;A0A8I5ZRP8	Cracr2a	23995000	Cracr2a	1.98621e+06	1.93469e+06	3.40415e+06	1.83517e+06	1.24215e+06	39926000	3.41521e+06	3.77384e+06	3.37158e+06	1.37936e+06	0.11189	0.416789	0.200563	Cracr2a
A0A8L2QCZ9;A0A8I6GF37;A0A8I5ZS15;A0A8I6A7I8;Q91Y81	Sept2	45270000	Sept2	12515000	13476000	19056000	11841000	14413000	14043000	14597000	16177000	15275000	14684000	0.537269	0.640134	0.953528	Septin2
A0A8I5ZS87;A0A8L2Q089;P00388	Por	9816000	Por	6840500	7231100	6470700	6123900	7608300	7150000	7003800	7831700	6672800	6793700	0.578264	0.656327	0.966786	Por
A0A8I5ZSB0;Q7TPJ1;A1L1K2;A0A0G2K471	Igtp	11302000	Igtp	15044000	5424000	23682000	23601000	5230700	3460000	2.57927e+06	2.1581e+06	5419600	5532000	0.00482227	0.177032	3.81126	Igtp
A0A8I5ZSB3;D3ZM91;A0A8I6ADE8	Sync	4065300	Sync	4289300	4185800	4415300	843751	4324200	1.34168e+06	5053100	4783900	4234300	2.68307e+06	0.900847	0.726317	0.997917	Sync
Q6PCT8;A0A8I5ZSF4;A0A8I6AJQ6	Sdhd	541140000	Sdhd	123780000	120840000	105520000	132960000	106130000	161330000	146230000	158710000	121970000	162890000	0.00882701	0.210365	0.784458	Sdhd;ENSRNOG00000069895
A0A8I5ZSL9;Q9WTT7;A0A8I6A786	Bzw2	80597000	Bzw2	23313000	26870000	25234000	18780000	27700000	32005000	26510000	28407000	29643000	26811000	0.0642121	0.354825	0.850191	Bzw2
A0A8I5ZSM4;A0A8I6AMY6;D4A8G5	Tgfbi	5526400	Tgfbi	5361600	6435500	6450200	4819000	4675300	8240600	3.48401e+06	3972300	5372000	3427000	0.341386	0.562928	1.1325	Tgfbi
A0A8L2Q1H7;A0A8I5ZSM7;A0A8I6AI52;Q920A6	Scpep1	7100700	Scpep1	1.76221e+06	3238700	2.23009e+06	1.94405e+06	3068400	2.6286e+06	1.28051e+06	3.06125e+06	2.70549e+06	4136700	0.712701	0.69402	0.8864	Scpep1
A0A8I5ZSU6;G3V940;O89046	Coro1b	14780000	Coro1b	5467000	7341800	1.98671e+06	4999300	6973900	2.11591e+06	6640000	7958800	6622800	2.16477e+06	0.760539	0.70259	1.04966	Coro1b
A0A8I5ZT08;Q4QQV0	Tubb6	6846900	Tubb6	8039800	1.71804e+06	7225100	6117400	979817	1.7621e+06	5656400	2.77607e+06	6479100	1.80632e+06	0.797654	0.706217	1.30304	Tubb6
E9PTV0;A0A8I5ZT32;A0A8I6GLP0;A0A8I6A2B3	Guk1	12281000	Guk1	4303100	5852100	6577700	1.84043e+06	5900400	6171700	6276200	5562000	6064600	7304600	0.153928	0.444909	0.779937	Guk1
A0A8I5ZT81;P59215	Gnao1	16350000	Gnao1	7964100	5799800	7479800	7091400	8228300	7180500	6650700	6595400	5623800	7747200	0.414236	0.593892	1.08183	Gnao1
A0A8I5ZT86;P0C0A1;A0A096MJ61	Vps25	5831700	Vps25	1.22523e+06	4090200	3973800	3915800	1.30833e+06	3.88796e+06	4202100	1.36493e+06	1.72013e+06	3.95196e+06	0.822227	0.711259	0.959429	Vps25;Ramp2
A0A8L2QPS4;A0A8I5ZT93;A0A8I6AET7;O88637	Pcyt2	22996000	Pcyt2	15641000	13609000	14607000	12803000	16487000	18793000	14292000	17879000	17503000	18036000	0.0422512	0.335643	0.845601	Pcyt2
A0A8I5ZT94;D3ZD97	Dhx15	2478600	Dhx15	5440300	1.19778e+06	1.39864e+06	1.68988e+06	3.30259e+06	4727400	4865800	1.46865e+06	1.56618e+06	2.27402e+06	0.642684	0.674523	0.874323	Dhx15
A0A8I5ZTF9;P07943;A0A8L2UIN9;A0A8I6A856;A0A8I6A2P8;A0A8I6A068	Akr1b1	859840000	Akr1b1	176890000	185580000	177310000	240150000	218990000	208720000	244050000	195340000	228260000	219710000	0.249905	0.529632	0.911357	Akr1b1;Akr1b1-ps2
A0A8I6A6Y6;A0A8I5ZTK0;A0A8I6A7H5;Q5U2U0	Clpx	9149500	Clpx	4933600	7683300	7469400	6737100	6822900	4870400	5072700	5659600	5684600	6446100	0.0755154	0.364011	1.21321	Clpx
A0A8I5ZTN5;A0A8I6GJ79;D3ZW08;A0A8I5Y1I4	Adsl	37051000	Adsl	19688000	17628000	21781000	22291000	19080000	18647000	22982000	19549000	19942000	21416000	0.763507	0.702903	0.979831	Adsl
A0A8L2QPJ9;A0A8I5ZZ29;A0A8I5ZTR0;P63025;A0A8I6AQV6;A0A8I5ZNB8;P63045	Vamp3;Vamp2	91803000	Vamp3	17358000	19321000	1.10881e+06	27275000	20582000	7593800	19918000	20609000	17452000	15535000	0.63173	0.673953	1.05594	Vamp3;Vamp2
A0A8I5ZTU5;D4A2G9;A0A8I6ATA7	Ranbp1	57458000	Ranbp1	9016500	6385900	10736000	6569400	6948200	9186300	8860500	9199800	8519200	8703600	0.226007	0.508379	0.891759	Ranbp1;RGD1565297
A0A8I5ZYI9;A0A8I5ZTV1;A0A8I6APY4;P70470;A0A8L2Q511;A0A8I5YBB3	Lypla1	135900000	Lypla1	30096000	32993000	24628000	20978000	34589000	32489000	36741000	34968000	38057000	28177000	0.115865	0.422972	0.840711	Lypla1
A0A8I5ZU30;A0A8I6GH23;A0A8I6A6X1;A0A8I6A3R3;Q68FW7	Tars2	19811000	Tars2	21424000	27853000	29115000	25368000	28300000	28505000	30426000	26662000	27493000	26455000	0.430865	0.598549	0.946389	Tars2
G3V6W6;A0A8I5ZU65	Psmc6	58606000	Psmc6	14423000	14045000	16870000	12855000	12692000	12960000	12184000	12817000	12132000	15701000	0.375385	0.570596	1.07738	Psmc6
A0A8I5ZU77;D4A9W3	RGD1311756	17793000	RGD1311756	12629000	13174000	15814000	10922000	17043000	16932000	15370000	17080000	14885000	15918000	0.111517	0.416734	0.867768	Dglucy
A0A8I5ZU83		156390	A0A8I5ZU83	24672000	33116000	26228000	43526000	24347000	27673000	21416000	25618000	25457000	29023000	0.279259	0.540999	1.17573	Ttn
B2GV73;A0A8I5ZU90;A0A8I6AL89	Arpc3	46889000	Arpc3	15064000	943485	18122000	16406000	15713000	15086000	19412000	16639000	17943000	3.21319e+06	0.643626	0.674523	0.916386	Arpc3
A0A8I5ZU95;Q5HZA9	Tmem126a	73393000	Tmem126a	26365000	1.26199e+06	1.47153e+06	34783000	33229000	2.22387e+06	1.92213e+06	31467000	1.57036e+06	2.91702e+06	0.301955	0.55195	2.42169	Tmem126a
Q6PDV6;A0A8I5ZUB2;P13471;A0A8I6A3Z2	Rps14	266240000	Rps14	27464000	26170000	32362000	30488000	23423000	22553000	24632000	23049000	23339000	30125000	0.171173	0.464836	1.13104	Rps14;LOC100911847;Oscp1
A0A8I5ZUJ9;A0A8I6ADR3;O35763;A0A096MK30;A0A8I5ZR49;A0A1W2Q6E9	Msn	344770000	Msn	93472000	79722000	114400000	88138000	86584000	78359000	77591000	75919000	78570000	84782000	0.0575059	0.345883	1.16977	Msn
B5DF65;A0A8I5ZUN1;A0A8I5ZND2;A0A8I6AHQ8	Blvrb	110890000	Blvrb	62214000	39709000	60509000	63508000	38492000	54362000	66612000	60004000	51349000	46229000	0.617921	0.669376	0.949296	Blvrb
A0A8I5ZUN3		465580000	A0A8I5ZUN3	1044200000	1048300000	1081200000	1360000000	1114300000	1089700000	1244400000	1124700000	1108800000	1148200000	0.818643	0.711259	0.988313	Ttn
A0A8I5ZUS3;A0A8I6GL54;A0A8L2R4U7;A0A8I6A3K2;Q66H61;A0A8I6A418	RGD1562301	7823700	RGD1562301	963369	10280000	7445800	1.65394e+06	2.65686e+06	7788000	1.27603e+06	1.98602e+06	2.99807e+06	7896300	0.89221	0.72595	1.0481	Qars1
A0A8I5ZUT0;F1M572	Ccbl2	46028000	Ccbl2	13390000	9142200	15605000	12127000	11397000	19783000	12655000	14590000	12907000	15435000	0.113981	0.418514	0.818113	Kyat3
A0A8I5ZUV1;P10888;A0A8L2QCS6;A0A8I6ARH0	Cox4i1	4544500000	Cox4i1	1152700000	1321100000	1142800000	1094500000	1222700000	1290500000	1434700000	1259800000	1264800000	1272600000	0.0929384	0.39376	0.909757	Cox4i1
A0A8I5ZV09;A0A8L2QIC1;F1LT35;P62752;D4AAL7;D3ZTX9	RGD1564606;Rpl23a;LOC683904;RGD1565170	220450000	RGD1564606	36780000	34983000	33329000	22801000	30783000	31814000	44898000	44827000	37842000	36219000	0.0702014	0.360451	0.811227	Rpl23a;LOC108352551;LOC690335;RGD1564606
A0A8I6AG18;G3V640;A0A8I5ZV20;O35094	Timm44	85974000	Timm44	24213000	22669000	29046000	25386000	25826000	31442000	28980000	29610000	18086000	31633000	0.526185	0.637138	0.909761	Timm44
C0JPT7;A0A8I5ZV49;A0A8I5Y7V6;A0A8I5Y6H8	Flna	19446000	Flna	17681000	31570000	34276000	28220000	22071000	18978000	22361000	22802000	25216000	20838000	0.213762	0.500003	1.21437	Flna
D3ZLF6;A0A8I5ZV56;A0A8I6A4V4;D3ZZR5;A0A8I6AMZ5;A0A8I5ZUF5	Snrpa1	8244600	Snrpa1	1.29142e+06	3282100	3234800	1.8481e+06	4199100	3.15409e+06	2.52006e+06	1.16188e+06	1.67649e+06	1.44557e+06	0.256511	0.533524	1.39138	Snrpa1
A0A8I5ZV61;A0A8I5ZPG7;A0A0G2KAZ1;A0A8I6G8N8;A0A8I5ZZK2;A0A8I5ZXJ4;A0A8I6ANU1;A0A8I6AE55;A0A8I6A1E9;A0A8I5ZQ09		16835000	A0A8I5ZV61	3.30109e+06	3.20323e+06	3.64243e+06	1.2114e+06	1.69805e+06	11804000	2.02331e+06	2.52843e+06	3.37456e+06	4304700	0.179396	0.470112	0.543216	ENSRNOG00000064930;ENSRNOG00000063193;ENSRNOG00000063659;ENSRNOG00000064657;ENSRNOG00000065931;ENSRNOG00000068688;ENSRNOG00000068865;ENSRNOG00000070208
D3ZRE3;A0A8I5ZV66;P97633;A0A8I6GCP2	Csnk1a1	8102200	Csnk1a1	4744600	4008000	2.94379e+06	3698700	4088000	5195300	1.68132e+06	4015100	2.55482e+06	5128300	0.597589	0.666206	1.0489	Csnk1a1
A0A8I6GIV1;A0A8I6AK02;A0A8I5ZV77;A0A8I5Y6W4;M0R776	Mrps36	131820000	Mrps36	37578000	60517000	45756000	58468000	47607000	40561000	41581000	49273000	42721000	47773000	0.312731	0.55653	1.12625	Mrps36
A0A8L2Q7R2;A0A8I5ZVF1;A0A8I6ABX8;Q6AYS7;A0A8I5ZUM3;A0A8I5ZU87;A0A8I6ANP4	Acy1a	54700000	Acy1a	26588000	25681000	27844000	23619000	27625000	23472000	31599000	34725000	30287000	32128000	0.10253	0.410346	0.862993	Acy1;Acy1a
A0A8I5ZVH7;Q9Z270;A0A0G2K8E6;A0A8I6GHY4	Vapa	36600000	Vapa	20238000	19192000	17252000	17794000	18533000	17644000	22024000	16490000	20602000	19602000	0.667873	0.68362	0.965204	Vapa
F7EL36;A0A8I5ZVJ3;A0A8I6A5S9;P49911	Anp32a	208660000	Anp32a	25715000	27117000	36752000	28888000	28476000	30123000	30466000	31718000	26400000	35025000	0.584964	0.659701	0.955871	Anp32a
A0A8I5ZVK5;Q01177;A0A0G2K6S8	Plg	43338000	Plg	152980000	123220000	141980000	110470000	150090000	188240000	211310000	230750000	176500000	196730000	0.000805687	0.14538	0.676352	Plg
Q6PDW2;D4A870;A0A8I5ZVN3;M0R5R7;D3ZPH0;D3ZPN7;F1LWH4;D3ZEK2;D3ZZH9;D3ZLH3;D4A7B4;D3Z9G3;A0A8I6AWN1;P20280;D4A4G9;D3ZPV5;D3ZPU6;D3ZQ96;F1LY43;F7ELM8;A0A8I5Y0P1;A0A8I6A5T5;M0RAP0;A0A8I6G7W2	LOC100360604;LOC686080;RGD1565370;RGD1562923;LOC681195;RGD1562601;LOC100360611;LOC100361103;Rpl21;RGD1561815;RGD1562929;LOC100909610;RGD1559531;RGD1564634	139810000	LOC100360604	21711000	25192000	27277000	22300000	22032000	20772000	19866000	22700000	23314000	23661000	0.323945	0.55653	1.07432	Rpl21;AABR07030162.1;AABR07034641.1;AABR07037412.1;AABR07062466.1;AABR07067388.1;AC121209.1;AC123185.1;ENSRNOG00000063235;ENSRNOG00000064805;ENSRNOG00000064901;ENSRNOG00000066953;ENSRNOG00000067510;ENSRNOG00000068702;ENSRNOG00000069381;ENSRNOG00000069632;ENSRNOG00000069649;LOC102550668;LOC108348409;LOC108349932;LOC108350287;LOC108350290
A0A8I5ZVN9;P62282;A0A8I5Y1A5;A0A8I6AKU9	Rps11	131860000	Rps11	35841000	33963000	40005000	41198000	41184000	34296000	38671000	41046000	34484000	46897000	0.878572	0.723913	0.983607	Rps11;AC131806.3;ENSRNOG00000062954
A0A8I6AQ40;A0A8I5ZVQ3;P29266;A0A8L2Q4S5	Hibadh	228160000	Hibadh	83485000	72006000	68695000	70938000	74733000	89005000	76250000	76379000	79429000	71584000	0.357553	0.563829	0.941958	Hibadh
A0A8I5ZVT0;P63029;A0A8I6GKA0	Tpt1	378330000	Tpt1	64004000	39622000	56561000	60483000	42381000	53405000	57074000	50836000	56946000	54264000	0.632008	0.673953	0.965236	Tpt1;LOC100360791
A0A8I6AF42;A0A8I6AWC9;A0A8I5ZW00;P27274	Cd59	43135000	Cd59	9872300	10953000	13556000	15381000	13225000	13725000	3.74479e+06	1.08497e+06	9023000	8406100	0.0547808	0.340854	1.75043	Cd59
A0A8I5ZW15;A0A8I6GBC3;Q5M7U6;A0A8L2Q2R8	Actr2	30971000	Actr2	12645000	13191000	13622000	16241000	14382000	11991000	12472000	12849000	13718000	15352000	0.474431	0.624401	1.05572	Actr2
A0A8I5ZW28;Q6IRS6;A0A8I6AWQ8;Q9QX79	Fetub	58987000	Fetub	23260000	13333000	26519000	28270000	18220000	18075000	25095000	34386000	19308000	22691000	0.600664	0.666552	0.91675	Fetub
A0A8I5ZWA2;A2RRU1	Gys1	50120000	Gys1	20800000	25541000	18337000	18997000	21378000	14975000	26061000	21376000	24529000	26317000	0.632512	0.673953	0.927555	Gys1
A0A8L2RAN5;A0A8I5ZWB1;Q920J3	Coro6	21744000	Coro6	8957900	11445000	7601300	12727000	12647000	9737400	13234000	11279000	10131000	11357000	0.644568	0.674523	0.957656	Coro6
A0A8I5ZWH1;A0A8I6AKB7;Q498U4;A0A8I6AC55	Sarnp	46412000	Sarnp	6077600	6488400	8146100	6399700	6002200	6721800	7155200	7385000	5630400	7110900	0.742885	0.701707	0.973847	Sarnp
A0A8I5ZWL7;D4A305;A0A8I6A8F4	Ccdc58	30997000	Ccdc58	11492000	9556600	7482200	1.55069e+06	9259700	8657600	13252000	10238000	12344000	10219000	0.156167	0.446986	0.719078	Mix23
A0A8I5ZWM5;A0A8I6A513		1034900000	A0A8I5ZWM5	205110000	294060000	257340000	122860000	302110000	214830000	228380000	266630000	252690000	273350000	0.611137	0.669376	0.955983	ENSRNOG00000062828;ENSRNOG00000065139
A0A8I6GK51;A0A8I5ZWN9;A0A8I6ALJ7;P16975;A0A8L2Q9I7	Sparc	13751000	Sparc	4487600	7248400	8152700	4536100	5711200	3647100	6221000	7486900	8322200	7155400	0.686191	0.687657	0.917868	Sparc
A0A8L2QNC2;A0A8L2QU26;A0A8I5ZZ79;A0A8I5ZX18;P27605	Hprt1	562540000	Hprt1	116640000	76075000	92304000	96973000	87373000	140510000	82358000	81770000	79777000	98438000	0.918857	0.729236	0.972066	Hprt1
A0A8I5ZXA2;P15999;F1LP05	Atp5a1	19000000000	Atp5a1	3229200000	3088700000	2843800000	2821700000	3100000000	3086300000	3586800000	3133900000	3398700000	2865300000	0.325741	0.55653	0.938797	Atp5f1a
A0A8I5ZXA6;P19234	Ndufv2	979580000	Ndufv2	232920000	236150000	215510000	273890000	226190000	228900000	276810000	268900000	260250000	224940000	0.402909	0.584956	0.940356	Ndufv2
A0A8L2Q7K1;A0A8I5ZXM3;Q66HF1	Ndufs1	1618900000	Ndufs1	321000000	334110000	301470000	324470000	329120000	325230000	355500000	331310000	336760000	314010000	0.473791	0.624401	0.968343	Ndufs1
A0A8I5ZXS2;A0A8I6GBX4;Q6P6R2;A0A8L2Q3R1;A0A8I6A971	Dld	843420000	Dld	272290000	254180000	250400000	261300000	259220000	290740000	283560000	248940000	259600000	245970000	0.678815	0.687025	0.976355	Dld
A0A8I5ZXV9;Q32PX9	Lace1	7757200	Lace1	7942600	9039200	1.89936e+06	2.23387e+06	9179300	2.86039e+06	9337100	9971800	8923200	1.55415e+06	0.908886	0.728812	0.927946	Afg1l
A0A8I5ZY35;F7ELS2;A0A8I6ADF8;A0A8I5ZNN6;A0A8I6GM53		66862000	A0A8I5ZY35	19597000	18475000	17802000	18092000	16836000	12819000	16956000	14325000	16735000	17411000	0.0523045	0.339764	1.16047	Cct6a;Cct6a-ps7
A0A8I5ZY58;P61314;A0A8I6A471;D3ZF52	Rpl15;RGD1565767	151420000	Rpl15	34881000	34321000	43439000	29029000	40625000	37358000	34778000	41084000	34760000	42263000	0.601594	0.666552	0.958222	LOC100362479;RGD1565131;RGD1565767;Rpl15
A0A8I5ZY80;A0A8L2QII5;Q5U300	Uba1	89922000	Uba1	30928000	28919000	35397000	38624000	29141000	34816000	32695000	30863000	31425000	35139000	0.823264	0.711259	0.988305	Uba1
A0A8I5ZY90;P97519;A0A8L2Q6E3	Hmgcl	67562000	Hmgcl	21269000	26038000	23258000	28994000	33004000	31231000	21673000	29109000	26470000	29947000	0.672547	0.683932	0.957618	Hmgcl
A0A8I5ZYA2;A0A8I6B663;P47860;A0A0A0MXY5	Pfkp	4043500	Pfkp	9834000	8494500	6840100	8247000	4429400	4752000	6888000	6371100	5092000	2.09462e+06	0.0748934	0.363331	1.50192	Pfkp
A0A8I5ZYA8;D4A994	Emc1	3299300	Emc1	3081500	3282300	4431900	2688900	3306500	3563500	3008700	3697700	3685100	4558200	0.374745	0.570596	0.90698	Emc1
A0A8I5ZYC2;A0A8I6G961;A0A8L2QQY0;B4F795	Slc44a2	18789000	Slc44a2	8645500	9019900	8853100	7072300	8763500	9357400	7508200	8745400	6973000	8736600	0.749218	0.702193	1.02502	Slc44a2
A0A8I5ZYC5;A0A8L2R623;A0A8L2R7J3;P62944;A0A8I6A4X2	Ap2b1	33986000	Ap2b1	11932000	13663000	16405000	13112000	14674000	12015000	13146000	12345000	12460000	14081000	0.27128	0.536811	1.08961	Ap2b1;Ap2b1-ps1
A0A8I5ZYE7;F7EUU4		11660000	A0A8I5ZYE7	6194100	5378200	11113000	6385100	6934400	10376000	7971900	9752100	8512000	8064600	0.0876836	0.37929	0.805898	Cops5
A0A8I5ZYK1;D4A702;A0A8L2QB32	Synpo2	47151000	Synpo2	19321000	18952000	19560000	23675000	19531000	13789000	18379000	17935000	17841000	16362000	0.0295142	0.300639	1.19848	Synpo2
A0A8I5ZYR5;A0A8I6A0Q6;Q9QX69;A0A8L2QA50	Lancl1	25655000	Lancl1	7875500	6125100	6946500	8497600	7394300	8701900	8083000	7422900	5634600	7678400	0.891647	0.72595	0.981829	Lancl1
A0A8I5ZYX0;A0A8L2UK94;P50503;A0A8I6A6M6	St13	117520000	St13	23269000	20518000	29202000	16198000	22698000	26080000	22229000	21216000	23672000	22897000	0.639769	0.674523	0.963745	Slc25a17;St13
M0RDM4;G3V9C0;D3ZVK7;A0A8I5ZYY0;A0A8L2QLK6;Q64598;Q4FZT6	LOC680322;Hist1h2ac;Hist1h2ak	9978200000	LOC680322	1100700000	1239100000	1180000000	1134600000	1055400000	1056900000	1084500000	1000000000	1099300000	1020200000	0.103608	0.410357	1.08492	H2ac12;H2ac25;H2ac4;Hist1h2ai;LOC120097726
A0A8I5ZYZ8;D3ZNQ6	Ube2m	60384000	Ube2m	10421000	9649100	10818000	11405000	9922600	9895000	11777000	10626000	9422900	13090000	0.591677	0.663126	0.952652	Ube2m
A0A8I5ZZ82;A0A8L2QCM4;A0JPM9	Eif3j	54278000	Eif3j	12502000	12377000	12160000	6890800	12565000	9686500	11791000	14261000	15556000	10856000	0.495581	0.626663	0.909	Eif3j
F1LUN5;A0A8I5ZZ86	Col4a5	34756000	Col4a5	109890000	90807000	105000000	152260000	101210000	1.40679e+06	104610000	111880000	116090000	95038000	0.265278	0.536801	1.30334	Col4a5
A0A8I5ZZ90		100740000	A0A8I5ZZ90	29488000	33775000	55131000	46469000	26773000	30501000	35234000	28099000	30911000	41764000	0.484331	0.626663	1.1509	Tpm2
A0A8I5ZZ92;A0A8L2Q1H5;P62994	Grb2	28304000	Grb2	5371900	5517600	6134500	3741700	6512600	7340800	5713500	8851800	7751700	7311200	0.0221031	0.284482	0.73787	Grb2
A0A8I6AUL9;A0A8I5ZZ96;G3V8S6	Hrc	63251000	Hrc	41625000	34776000	32632000	57148000	39107000	35215000	39120000	33303000	38869000	32558000	0.295812	0.551407	1.14644	Hrc
A0A8I5ZZC0;A0A8I6AP00;Q4V8F6;A0A8I6AGT9;Q6AYU2;A0A8I6APK5;A0A0G2KBC5	Pcbp2	43425000	Pcbp2	15570000	17159000	16022000	16512000	16582000	11514000	14086000	15299000	15598000	12130000	0.0244313	0.284482	1.19261	Pcbp2
A0A8L2Q8T4;A0A8L2R932;A0A8I5ZZD3;P97608	Oplah	269040	Oplah	6078000	2.57359e+06	1.73464e+06	4892800	1.54776e+06	1.51364e+06	2.1278e+06	4.07666e+06	3.44195e+06	1.23273e+06	0.451309	0.613613	1.35779	Oplah
A0A8I5ZZI0;G3V7W1;A0A8I6A7Q9	Pdcd6	23911000	Pdcd6	7043600	6900200	8731800	6176300	6806500	9433400	5215500	6675200	5590500	8119000	0.786025	0.70513	1.01783	Pdcd6
A0A8I6GLX9;A0A8I5ZZU0;F7EZZ0;A0A8I5ZY00;A0A0G2K264	Dap3	8079300	Dap3	3928600	5439600	6576700	4977100	6587000	4178000	5404100	5387900	4379900	7331900	0.819325	0.711259	1.031	Dap3
A0A8I5ZZU3;A0A8I6ALV0;P40241	Cd9	21849000	Cd9	9229500	7981400	1.73912e+06	2.73823e+06	1.55184e+06	2.04661e+06	6805300	7308000	1.27613e+06	7736900	0.806084	0.709519	0.923217	Cd9
Q5M8C3;A0A8I5ZZZ2	Serpina4	4481300	Serpina4	3879000	2281800	3283100	1.75284e+06	2.9407e+06	5453600	3.0304e+06	4385800	1.9088e+06	3418500	0.306191	0.554187	0.776906	Serpina4
A0A8I5ZZZ8;Q6PDW4;P18421	Psmb1	48387000	Psmb1	17669000	16075000	19266000	20276000	20463000	17567000	22135000	18976000	18801000	18275000	0.766528	0.70373	0.979061	Psmb1
A0A8I6A028;A0A8I6ABL6;A0A8I6A049;G3V803;Q9Z1Y3	Cdh2	39215000	Cdh2	21134000	20968000	21991000	32908000	21301000	23660000	18123000	20834000	18730000	24858000	0.398223	0.583518	1.1139	Cdh2
A0A8I6A040;Q07205;A0A8I6AVQ3	Eif5	26993000	Eif5	20522000	11420000	20602000	14546000	11399000	17285000	11794000	14192000	12378000	12512000	0.457583	0.617342	1.15152	Eif5;Eif5-ps1
A0A8I6A041;F1M609;A0A8I6A8D0;F1LQC1;P07872	Acox1	4959100	Acox1	2.64783e+06	1.64045e+06	3335400	3833900	1.65547e+06	2845100	4274400	4539400	1.27171e+06	2.65956e+06	0.615427	0.669376	0.84111	Acox1
A0A8I6A098;A0A8I5ZNI1;A0A8I6ASQ7;D4ABA5;A0A8I6AH70	Smtn	3193400	Smtn	1.68204e+06	1.49443e+06	3.25128e+06	3637600	3.30548e+06	1.1976e+06	3862300	3885300	4463100	3567600	0.475249	0.624401	0.787636	Smtn
A0A8I6A0A3;A0A0G2JU71;F1LRE1;P70619	Gsr	5775300	Gsr	3811400	1.49839e+06	6356800	1.55171e+06	2.51056e+06	2.60532e+06	2.74502e+06	1.54783e+06	2.49667e+06	1.152e+06	0.343312	0.562942	1.49133	Gsr
A0A8I6A0B2;D3ZKG1	Mut	40146000	Mut	23666000	20564000	17508000	20556000	22929000	27360000	25291000	25724000	23869000	23095000	0.0234834	0.284482	0.839507	Mmut
A0A8I6A0C7;A0A8I6A7G6;A0A8I6ABU0;A0A8I5ZP86;A0A8I5ZMN9;M0R6L8;A0A8I5ZWI8	Dnajc19	16332000	Dnajc19	1.53124e+06	6714700	1.85272e+06	1.07164e+06	3.37072e+06	1.11835e+06	1.33871e+06	4.17598e+06	2.00837e+06	4.26542e+06	0.901386	0.726317	1.12661	Dnajc19
A0A8L2Q6M0;A0A8I6A0I6;P14942	Gsta4	318550000	Gsta4	38548000	36674000	35163000	26884000	44083000	66344000	41001000	43686000	38902000	46959000	0.0542358	0.34043	0.765547	Gsta4
A0A8I6A0P8;M0RCC8;Q923M1;A0A8I6AN14;F1LSJ6	Msra	15021000	Msra	5997000	4477900	4755300	6696900	6590200	5076700	4998400	5331700	4926300	5272500	0.32987	0.55653	1.11371	Msra
A0A8I6A0X3;Q8R560;A0A8I6A7L7;A0A8I6GLV4;A0A8L2QDJ7;A0A8I6ARV8	Ankrd1	27423000	Ankrd1	17587000	8444000	8449400	7329500	6548500	12116000	11163000	12650000	1.6716e+06	11428000	0.764621	0.702903	0.98633	Ankrd1
A0A8I6A103;A0A8I6AKU4;Q63413;A0A8I5ZKB3;A0A8I6A2E4;A0A8I5ZVU6;Q5U216;A0A0G2KAT4	Ddx39b;Ddx39a	42413000	Ddx39b	18230000	19479000	22827000	16271000	19133000	18296000	18073000	15673000	15527000	20689000	0.352672	0.563829	1.08704	Ddx39a;Ddx39b
A0A8I6A144;A0A8I6G322		879530000	A0A8I6A144	594850000	560730000	753730000	678390000	424970000	654730000	579590000	504670000	464280000	662400000	0.747145	0.702168	1.0513	Tpm3
A0A8I6A2U7;A0A8I6A145;D3ZD89	Naa15	2736000	Naa15	1.53533e+06	2.85026e+06	3.64555e+06	838855	1.2641e+06	4.19981e+06	1.44165e+06	1.61126e+06	3.69726e+06	1.63699e+06	0.465664	0.621752	0.805125	Naa15
A0A8I6A147		14956000	A0A8I6A147	6188800	7580300	7598300	7946300	7500700	7202900	6604600	6321400	7038400	10786000	0.899787	0.726317	0.969992	Plin3
M0RCT5;Q4V8C3;A0A8I6ASI8;A0A8I6A157;A0A8I6AVR0;A0A8I6AD94;M0RDD8	Eml1	3550300	Eml1	2.93474e+06	5195800	2.78503e+06	4354200	4864000	1.59522e+06	1.95627e+06	4894200	2.11117e+06	4.36817e+06	0.147435	0.438867	1.34899	Eml1
A0A8I6A178;Q5I0K8	Mrps7	13058000	Mrps7	4104400	4033900	3.71596e+06	2945600	1.88204e+06	4.30209e+06	5501600	5353700	4436600	1.70332e+06	0.42314	0.598506	0.783287	Mrps7
A0A8I6A197;D3ZR12	Sntg2	36873000	Sntg2	1.63929e+06	1.59907e+06	1.42283e+06	1.13062e+06	1.25977e+06	1.66057e+06	1.13746e+06	1.24864e+06	2.99746e+06	1.32372e+06	0.554111	0.645916	0.8427	Sntg2
A0A8I6A1F9;Q6AYT5	Armt1	12036000	Armt1	6549900	6443700	6620800	5022300	6673500	7788200	6551300	6611700	6771100	7395800	0.128152	0.42938	0.891569	Armt1
A0A8I6GAT6;Q9WVJ6;A0A8I6A1G8	Tgm2	100000000	Tgm2	27799000	21577000	21901000	19834000	20267000	15483000	16593000	16777000	16249000	15380000	0.00104265	0.146093	1.38389	Tgm2
A0A8I6GCA2;Q6IMX8;A0A8I6A1M5;O55171;A0A0G2K7Z3;O88267	Acot2;Acot1	981510000	Acot2	199570000	158880000	172820000	168350000	174080000	220500000	187600000	179070000	181460000	172630000	0.299947	0.55195	0.928224	Acot2;Acot1
A0A8I6A1N4;A0A8I6AL07;A0A8I6AT87;A0A8I6A550;A0A8L2QW89;P15791;A0A8I5YBF2;A0A8I5ZUY3	Camk2d	56716000	Camk2d	22521000	20893000	19808000	17725000	20086000	21794000	19038000	22358000	18246000	25444000	0.538726	0.640134	0.945294	Camk2d
A0A8I6A1Q0;A0A8I6AB76;Q9ESS6	Bcam	39342000	Bcam	12341000	17547000	11780000	16369000	16012000	15415000	17073000	18765000	16782000	16702000	0.137352	0.434563	0.873869	Bcam
A0A8I6GK70;A0A8I6A1R3;Q8VHE9;A0A8I6A1I8;G3V7V6;A0A8I6ASL0	Retsat	8391600	Retsat	3.30401e+06	9555000	8415700	5851100	2.45407e+06	11173000	7545100	9087500	2.71752e+06	2.07471e+06	0.95125	0.735847	0.907419	Retsat
P04785;A0A8I6A1R9	P4hb	220250000	P4hb	71509000	71934000	86074000	77556000	78740000	52812000	73407000	65279000	83457000	78425000	0.323507	0.55653	1.09178	P4hb
A0A8I6A1S3;F1M944;P51868;A0A8I6AS63;A0A8I6A994	Casq2	2610600000	Casq2	630160000	562810000	599530000	574840000	533740000	740280000	536210000	562930000	609730000	617610000	0.505646	0.627852	0.945976	Casq2
A0A8I6ADP1;A0A8I6A9V3;A0A8I6A1T4;Q5BJU2	Eif4g2	5628200	Eif4g2	4731000	4298100	5316400	2762700	3993500	5409000	4340500	4333100	3786200	4081300	0.680871	0.687657	0.961349	Eif4g2
A0A8I6A1W1;Q7TS56	Cbr4	19748000	Cbr4	4481400	7822400	4455800	9958000	6644600	5976700	6307000	7619100	6961100	6873000	0.734182	0.700409	0.988893	Cbr4
A0A8I6A1Z1;Q6P7A4;A0A8I6ASQ4;P10960	Psap	17263000	Psap	9977800	11516000	11570000	14505000	11239000	9542300	9648900	11386000	10409000	12989000	0.376001	0.570596	1.08953	Psap
Q6P6V0;A0A8I6A243;A0A8I6G6Z4	Gpi	938820000	Gpi	346280000	333930000	359760000	423130000	349480000	425600000	390780000	397100000	365070000	422660000	0.119923	0.425489	0.905742	Gpi
D3ZVS2;A0A8I6A287	L2hgdh	41443000	L2hgdh	7748400	8297300	11837000	11960000	9344100	13933000	8743700	14637000	13487000	9713700	0.160071	0.4493	0.812811	L2hgdh
A0A8I6A2B6;D3ZF12	Spcs3	8243400	Spcs3	2.50011e+06	3007000	2.10057e+06	3396700	2975400	1.28698e+06	2.49747e+06	1.96693e+06	1.33362e+06	2.07667e+06	0.0111789	0.237854	1.5259	Spcs3
Q5XIW0;A0A8I6A2G5;O35093	Timm23	17754000	Timm23	5222500	5506600	5148600	5868900	5593800	2.02696e+06	5553800	5057100	5509000	962314	0.101374	0.410346	1.43075	LOC100362432;Timm23;Timm23b
A0A8I6AER6;B0BMY7;A0A8I6A2H9	Twf2	33650000	Twf2	10686000	11823000	11143000	14609000	12931000	15335000	13438000	13667000	11415000	15088000	0.176096	0.469853	0.887574	Twf2
A0A8I6A2M3;P54319	Plaa	8853500	Plaa	7649600	9303000	10616000	7315700	11006000	8640300	11021000	10390000	7444500	8289600	0.995065	0.745802	1.00229	Plaa
A0A8I6A2R5;D3ZM27	Ankrd2	1136700	Ankrd2	8261400	3.20605e+06	1.41805e+06	2.94076e+06	1.97906e+06	2.02889e+06	1.06133e+06	1.96881e+06	1.43524e+06	3.29706e+06	0.157222	0.448275	1.81848	Ankrd2
A0A8I6A2T3;G3V8V3;A0A8I6A9J1;A0A8I6G867;P09812	Pygm	1237300000	Pygm	372430000	403530000	335730000	416420000	419210000	380910000	401180000	352680000	397320000	407180000	0.974887	0.740787	1.00415	Pygm
A0A8I6A2Y6;Q9QY17;A0A8L2QT84;R9PXU3	Pacsin2	79908000	Pacsin2	25087000	35572000	35631000	33623000	42489000	34202000	43331000	42220000	45946000	45921000	0.060468	0.346246	0.814677	Pacsin2
Q3KRE2;A0A8I6A343	Mettl7a	9507400	Mettl7a	3.37012e+06	5121900	2.72367e+06	2.34919e+06	1.6507e+06	7341600	5521100	5577500	5080800	1.23873e+06	0.241457	0.522232	0.614529	Mettl7a
A0A8I6A364;P63255	Crip1	159860000	Crip1	25252000	24673000	32558000	34421000	27514000	30331000	33834000	33187000	31930000	29329000	0.230486	0.509784	0.910517	Crip1
A0A8I6A3F1		32063000	A0A8I6A3F1	1.24718e+06	6362600	6168200	6594300	6426900	932390	6710000	6872200	6698200	6647500	0.973685	0.740787	0.961913	ENSRNOG00000064457
A0A8I6A3L7;A0A8L2PZQ3;A0A8I6A7P9;Q6MG08	Abcf1	6389300	Abcf1	27911000	2.43106e+06	2.20651e+06	23764000	3.61776e+06	3.23733e+06	24711000	904494	1.9424e+06	2.38587e+06	0.320379	0.55653	1.80616	Abcf1
Q5BK63;A0A8I6A3W0;A0A8L2R6R3	Ndufa9	892910000	Ndufa9	223780000	252540000	248790000	184100000	229800000	279320000	247370000	235060000	243220000	265840000	0.145788	0.438654	0.896287	Ndufa9
F1M9R4;F1M305;F1M1N9;F1M9R3;M0R8H8;F1M0R2;M0R4H0;A0A8I6ATG1;A0A8I6A422;A0A8I6AGS4	Abi3bp	2888700	Abi3bp	1.8669e+06	20353000	10177000	1.47984e+06	2.07916e+06	1.20349e+06	4.04887e+06	3.14206e+06	1.13475e+06	2.56321e+06	0.228673	0.509687	2.97343	Abi3bp
A0A8I6A465;A0A8L2QF28;A0A8I6ADE1;A0A8I6A906;Q5RK09	Eif3g	987180	Eif3g	1.24285e+06	3396800	1.84749e+06	1.34482e+06	2.94011e+06	2.33447e+06	1.52029e+06	1.16761e+06	2.47449e+06	2.18272e+06	0.792447	0.705488	1.11287	Eif3g
A0A8I6A4A3;O88321	Psmd4	14967000	Psmd4	8250100	3.26971e+06	11081000	5572700	9608800	6605800	7411700	2.26547e+06	8384300	9450200	0.713874	0.694028	1.10742	Psmd4
A0A8I6A4C3;Q5RKK3;A0A8I6GHQ4;P80299	Ephx2	13893000	Ephx2	5481100	11355000	9029800	5586700	16509000	9952600	4.14866e+06	9214800	1.05944e+06	13973000	0.357784	0.563829	1.25068	Ephx2
A0A8I6A4D8;P63095;Q63803;A0A8I6AGC4;A0A8I6AN29;A0A8I6GEC0	Gnas	18549000	Gnas	11570000	10375000	11964000	10258000	9943000	16906000	10912000	13084000	10885000	12436000	0.108329	0.413927	0.842533	Gnas
A0A8I6A4E9;D3ZTW7;A0A8I6A7S3;A0A8I6ABD1	Atpaf2	20991000	Atpaf2	8095700	9896700	10250000	7127800	10538000	12873000	1.58332e+06	11319000	10142000	13083000	0.721724	0.696366	0.936896	Atpaf2
P85515;A0A8I6A4H6;A0A8L2UK87	Actr1a	31858000	Actr1a	15914000	16039000	16248000	15212000	17222000	17919000	11847000	13293000	15203000	14171000	0.16891	0.461795	1.11324	Actr1a
A0A8I6A4J9;D4A6T2	Rpusd3	117930000	Rpusd3	2.44309e+06	128520000	152010000	140440000	203320000	158460000	174460000	173310000	128510000	1.94426e+06	0.981759	0.743153	0.98437	Rpusd3
A0A8I6A4P4;B2GV15	Dbt	72259000	Dbt	36264000	37632000	33486000	29259000	34672000	49313000	32749000	31792000	37415000	38212000	0.361653	0.563829	0.904117	Dbt
A0A8I6A4Q5;A0A8J8XJV6		438210000	A0A8I6A4Q5	82299000	52227000	77100000	66154000	57053000	94655000	76331000	83944000	83051000	86133000	0.023596	0.284482	0.789488	Tnnc1
A0A8I6ADE2;A0A8I6A4T8;Q5XIC6;A0A8I6AAD5	Psmd12	28346000	Psmd12	8615400	8537600	11135000	7110200	8169800	8640000	7022700	6750600	7088200	8035900	0.144745	0.438654	1.16066	Psmd12
A0A8I6A4U0;A0A8I5ZTU9;A0A8I5ZZL6;P20767		32682000	A0A8I6A4U0	4497200	1.21908e+06	11141000	1.34848e+06	2.66854e+06	58075000	1.2234e+06	2.43582e+06	3.99475e+06	2.24214e+06	0.597494	0.666206	0.307105	ENSRNOG00000064589;ENSRNOG00000070540
A0A8L2R4Z5;A0A8I6A4U7;Q3T1K5;A0A8I6ATN5	Capza2	125460000	Capza2	50991000	54994000	46236000	69213000	46311000	51048000	45664000	42963000	45993000	45676000	0.137618	0.434563	1.15735	Capza2
A0A8I6A4V6;F1MAN8	Lama5	684810	Lama5	3394100	4373400	5465100	3523500	3797200	2.50994e+06	1.93726e+06	2962100	1.51283e+06	2623300	0.00189573	0.146093	1.78021	Lama5
A0A8I6A509;A0A8L2URI1;P84817	Fis1	81057000	Fis1	15067000	17681000	23474000	31871000	21079000	21365000	22452000	22265000	19165000	20843000	0.982559	0.743153	1.02905	Fis1
A0A8L2Q0I8;A0A8I6A517;Q2TA68;A0A8I5ZZK0;A0A8L2PZL8	Opa1	60483000	Opa1	20772000	21801000	21763000	19406000	22413000	20416000	23962000	22560000	21164000	19736000	0.8033	0.70839	0.984393	Opa1
P05712;A0A8I6A522;F1LP82	Rab2a	21216000	Rab2a	9438900	9024500	10208000	7841500	8051900	7927800	7387500	7114100	6868300	10566000	0.242832	0.52236	1.11793	Rab2a
A0A8I6A592;A0A8I5Y6A1;A0A8I5Y740;A0A8I6ABC6;A0A8I5ZVV8;A0A8I6G9J9;A0A8I6GGU3;F1LWK7;A0A0G2JW01	Ablim1	154070000	Ablim1	100540000	129270000	113580000	141790000	112370000	105840000	107210000	113730000	108360000	117630000	0.35327	0.563829	1.08101	Ablim1
A0A8I6A5C7;Q63798	Psme2	37780000	Psme2	16622000	14735000	24617000	29076000	16566000	15269000	18532000	14975000	17456000	13441000	0.150557	0.441363	1.27541	Psme2
A0A8I6G9S4;G3V667;A0A8I6A5C8;A0A8I6AJE9	Itga6	649070	Itga6	1.96447e+06	1.81932e+06	2503500	2.60871e+06	1.32038e+06	2.13365e+06	1.93912e+06	2344800	4.09234e+06	1.26747e+06	0.662056	0.681693	0.867457	Itga6
A0A8I6AQ53;A0A8I6A5J5;D3ZFU9	Mylk	10534000	Mylk	22089000	29165000	27227000	17184000	27075000	27183000	23214000	28783000	28627000	1.42846e+06	0.395344	0.580647	1.12363	Mylk
A0A8I6A5L4;Q7TQ70;P06399	Fga	347170000	Fga	179210000	98620000	103950000	124310000	87847000	46146000	105480000	91966000	65538000	71519000	0.0255391	0.28802	1.56033	Fga
A0A8I6AJ91;A0A8I6A5S4;Q641X8;A0A8L2QFS8;A0A0G2K273	Eif3e	15731000	Eif3e	10041000	9136900	11196000	6259200	8577500	10240000	10512000	9719200	9946500	9131700	0.329799	0.55653	0.912435	Eif3e;EIF3E;LOC100365062
A0A8J8XLZ3;A0A8I6A5U6		291520	A0A8J8XLZ3	1.6345e+06	1.21487e+06	3.98233e+06	2640500	1.41978e+06	1.89817e+06	882940	2.07051e+06	1.575e+06	1.24199e+06	0.25846	0.533524	1.42033	Luc7l2
D3ZZN4;A0A8I6A5U8;A0A8L2QNQ0;A0A8I6GLI9;A0A8L2QK69;P04646;A0A8L2QJQ6;D4A771;A0A8I6GKL5;A0A8I5ZW32;A0A8L2QQD7;F1M0T2;A0A096P6M4	LOC100362338;Rpl35a;LOC100362049	901060000	LOC100362338	230040000	239140000	262650000	204650000	232560000	221680000	181030000	233770000	217890000	249630000	0.462405	0.619121	1.05891	Rpl35a;ENSRNOG00000070978;LOC108348509;LOC108349446;LOC108350427;LOC108351058;LOC108351255;LOC108351377;LOC108352207
A0A8I6ACM0;A0A8I6ADS7;A0A8I6A5X8;A0A8I6AD73;A0A8I6AMZ0;A0A8I6AHB3;P17046	Lamp2	12916000	Lamp2	6363800	6341300	6378600	4661500	5922800	5381000	6276100	5606000	5268100	4234300	0.2942	0.551407	1.10844	Lamp2
Q5U211;A0A8I6A603;A0A8I5ZVK8	Snx3	30404000	Snx3	6130300	2.37603e+06	8223300	5563100	7473700	6831700	6009100	1.84192e+06	6896500	7171300	0.860977	0.718308	1.03534	Snx3
A0A8I6A625;A0A8I6AKB8;D3ZBE5;A0A0G2JUP0	Nek7	6649100	Nek7	4086200	1.91367e+06	2.31569e+06	2659600	1.91479e+06	2.19237e+06	3.11133e+06	2.12752e+06	1.21971e+06	4.17916e+06	0.857103	0.718308	1.00467	Nek7
E9PSZ5;A0A8I6A634;P51593	Huwe1	464360	Huwe1	2253900	2034900	3.25064e+06	1859000	1993300	1.23171e+06	1915800	2074000	2122500	4.02712e+06	0.793329	0.705488	1.00181	Huwe1
Q7TPB1;A0A8I6A646;A0A8I5YC75	Cct4	82419000	Cct4	33441000	27602000	30109000	26833000	25574000	25021000	28190000	24818000	27409000	26937000	0.252293	0.530232	1.08449	Cct4
A0A8I6A6B0;G3V6P4	Phospho1	4742400	Phospho1	3.62058e+06	1.59443e+06	2.95645e+06	5013300	1.12557e+06	1.38996e+06	1.14313e+06	1.195e+06	1.92368e+06	2.30872e+06	0.10157	0.410346	1.79767	Phospho1
A0A8I6A6B6;D3ZIC4;A0A8I6A534	Ppp1r12b	18033000	Ppp1r12b	12710000	13526000	11783000	15725000	12780000	12352000	13283000	13837000	13651000	11959000	0.789135	0.705488	1.02216	Ppp1r12b
F7EUC3;Q6P9U0;A0A8I6A6H8	Serpinb6	61761000	Serpinb6	21987000	14308000	17973000	20205000	13140000	31318000	18299000	14678000	15737000	20481000	0.491327	0.626663	0.871658	Serpinb6a
A0A8I6A6P9;A0A8I6A9X7;P37996;F8WG91;A0A8I5ZWC9	Arl3	24740000	Arl3	6831200	7517400	5882700	5303300	6048900	6382900	6752000	6327600	5996900	1.1771e+06	0.33	0.55653	1.18572	Arl3
Q6P734;A0A8I6A6T2;A0A8I6ABI1	Serping1	14482000	Serping1	17360000	5455400	11368000	8376800	4743300	3092900	4979700	2466500	3534200	2.04769e+06	0.00258294	0.148029	2.93428	Serping1
A0A8I6A6W5;Q6P685;A0A8I6G5P0	Eif2s2	7303200	Eif2s2	2.06522e+06	3.51082e+06	1.4848e+06	1.44154e+06	2.43252e+06	1.20669e+06	4394500	1.3486e+06	1.92552e+06	4.05233e+06	0.798323	0.706217	0.845854	Eif2s2
A0A8I6A6X9;A0A8I6GFL3;D3ZAN3	Ganab	4534700	Ganab	2.93414e+06	2.01106e+06	11212000	2.94341e+06	1.0517e+06	9314900	2.23491e+06	1.17071e+06	882779	1.65553e+06	0.513969	0.630896	1.3207	Ganab
A0A8I6A6Z2;A0A8I6ALX4;A0A8L2Q9I9;Q6AYC4	Capg	26635000	Capg	4887600	7234900	8860600	6692800	6887700	6240300	4889200	3.9933e+06	4914600	5163600	0.0228258	0.284482	1.37152	Capg
A0A8I6A721;O88989	Mdh1	6821300000	Mdh1	1220100000	946760000	998390000	1108400000	1149500000	1243800000	1216400000	1192100000	1321300000	1136300000	0.0722334	0.363153	0.8876	Mdh1
A0A8I6A723;Q6P6U2;Q63569;A0A8I5ZUG8	Psmc3	24191000	Psmc3	19985000	15525000	21310000	12321000	14767000	15733000	14432000	15750000	17833000	14145000	0.62814	0.673343	1.07722	Psmc3
A0A8I6A745;Q9WUH4;A0A8L2R9G0;A0A0G2K338;F7F3F1;Q8K3G3	Fhl1	325980000	Fhl1	114730000	58644000	59722000	83821000	59905000	60698000	55267000	49840000	50937000	53385000	0.0445853	0.338607	1.39498	Fhl1
A0A8I6A768;M0R7V3;M0R7G4	Apoo	496670000	Apoo	86530000	87659000	84340000	99341000	78839000	96709000	88241000	83301000	86370000	80197000	0.956528	0.736354	1.00435	Apoo
A0A8L2QSI9;A0A8I6GJS9;A0A8I6A790;Q6MG61;A0A8I6GG89	Clic1	73789000	Clic1	12573000	13528000	21809000	17402000	16383000	8473300	15683000	12252000	12463000	11841000	0.047654	0.338607	1.34561	Clic1
A0A8I6A794		1358700	A0A8I6A794	11601000	13258000	11763000	9898000	9015700	10356000	11831000	13374000	12307000	12364000	0.347547	0.562942	0.92203	Ttn
A0A8I6A7J1;D4A650;A0A8I5ZZ33	Msrb3	20258000	Msrb3	2.65963e+06	2.84968e+06	12886000	2.21577e+06	3.90537e+06	4.11397e+06	2.40497e+06	3.84643e+06	3.0768e+06	8953900	0.906321	0.727299	1.09468	Msrb3
A0A8I6A7Q6;A0A8I6AWW9;A0A8L2UIQ9;B0BNE5;A0A8I6A8R5	Esd	161750000	Esd	41485000	34435000	38177000	53915000	36261000	42445000	42154000	44052000	45227000	39775000	0.546274	0.643366	0.956097	Esd
A0A8I6A800;D3ZYS7;A0A8I6A7W1	G3bp1	3799300	G3bp1	11311000	8570100	10079000	12356000	10655000	3.96272e+06	9833600	11034000	9267100	10918000	0.283513	0.544629	1.17673	G3bp1
B0BNC0;A0A8I6A864;P09605	Ckmt2	5524300000	Ckmt2	1729100000	1777100000	1683700000	1547300000	1650300000	2004900000	2139200000	1869100000	1998800000	1744800000	0.0154265	0.254225	0.859657	Ckmt2
A0A8I6A888;P32551	Uqcrc2	3930000000	Uqcrc2	648760000	747910000	589130000	717300000	723930000	664810000	694210000	632900000	695740000	642910000	0.686919	0.687657	1.02896	Uqcrc2
F7EZM1;A0A8I6GJ49;A0A8I6A8I7;A0A0G2JVA7;Q6VV72	Eif1a	63130000	Eif1a	12694000	14168000	1.59413e+06	3.0034e+06	1.49563e+06	2.25818e+06	2.04047e+06	2.19141e+06	1.14035e+06	2.93819e+06	0.134562	0.432064	3.11821	Eif1ax;Eif1a
A0A8I6ABE2;A0A8I6A8L3;F7FML8;A0A8I6GKD5		155330000	A0A8I6ABE2	30879000	31371000	32131000	25280000	31311000	32506000	30620000	29053000	28123000	33483000	0.772707	0.704273	0.981708	Dnpep
A0A8L2QAA3;A0A8I6A8N4;P00173;A0A8I5ZZA5;A0A8I6A7X5	Cyb5a	66992000	Cyb5a	28780000	27472000	24586000	22601000	27473000	32437000	1.81276e+06	16988000	24685000	19993000	0.190284	0.477827	1.36486	Cyb5a
A0A8I6GJ08;A0A8I6A8S5;Q1JU68	Eif3a	19610000	Eif3a	12741000	11463000	15732000	7288100	11532000	13049000	9349800	11348000	11511000	15261000	0.766635	0.70373	0.970874	Eif3a
A0A8I6A8U3;A0A8I6AJT1;A0A0H2UHD8;M0RBZ7;Q925Q9	Sh3kbp1	9026200	Sh3kbp1	8862900	2.58497e+06	2.13634e+06	1.09119e+06	3.99966e+06	9843900	14962000	10509000	10164000	11570000	0.00148104	0.146093	0.327352	Sh3kbp1
A0A8I6A8X0;D3ZD09;D3ZSB0	Cox6b1	7210500000	Cox6b1	517340000	638440000	615430000	590850000	593310000	708080000	674820000	626940000	558860000	684070000	0.170557	0.464836	0.90857	Cox6b1;ENSRNOG00000066942
Q3B8P7;M0R7R2;A0A8I6A8Y4	LOC683897	14781000	LOC683897	4866600	5701900	5541400	5608600	5247700	6504700	6227200	5053100	3722800	4806300	0.711588	0.69402	1.02478	Mtres1
A0A8I6A949;P07151	B2m	54802000	B2m	11622000	1.27368e+06	17022000	18337000	8574000	1.14298e+06	2.09731e+06	8304900	2.21649e+06	1.32269e+06	0.0279502	0.295632	3.76739	B2m
D3ZMY7;A0A8L2QH70;A0A8I6A978;A0A8I6GLV2;A0A8I6A1X9;A0A8I5ZQZ0;A0A8I6GME6;A0A8I6B4G3	Nt5c2	11061000	Nt5c2	5809200	6074600	7992500	6784600	7119500	7413400	5231500	5176700	7361300	7739200	0.763543	0.702903	1.02607	Nt5c2
A0A8I6A984;E9PT51	Poldip2	11150000	Poldip2	1.30348e+06	5202000	6599500	5031300	5591900	6077800	6492200	7115400	6293600	6293700	0.129858	0.42938	0.73524	Poldip2
A0A8I6A9A3;F1LNF0;A0A0G2K3H1	Myh14	329890000	Myh14	1502900000	1410200000	1452800000	1050000000	1727600000	2.00027e+06	1466600000	1862700000	1520300000	1612700000	0.330456	0.55653	1.10461	Myh14
A0A8I6A9N3;Q9EQS0;A0A8I5ZTE7	Taldo1	132410000	Taldo1	35420000	39215000	47940000	41380000	37190000	43939000	31990000	36020000	33909000	34679000	0.212684	0.499427	1.11415	Taldo1
A0A8I6A9U0;A0A8L2UIC0;P14480	Fgb	220800000	Fgb	110840000	60988000	69144000	63255000	56778000	31360000	67015000	60851000	39404000	43180000	0.0350118	0.31364	1.49293	Fgb
A0A8I6A9X8;A0A8L2UNL5;B2GV06;A0A8I5Y5J4	Oxct1	1286700000	Oxct1	418250000	457830000	383710000	511350000	375270000	434430000	502970000	428840000	423220000	377490000	0.888839	0.72595	0.990521	Oxct1
F2Z3T9;A0A8I6A9Y1	U2af2	10659000	U2af2	7179200	7199300	1.27002e+06	1.64565e+06	1.55637e+06	3.98779e+06	1.17025e+06	1.10888e+06	7368000	2.798e+06	0.855403	0.718308	1.14712	U2af2
A0A8L2QFB5;A0A8I6A9Z6;Q499N6;A0A8I6AKJ0	Ubxn1	4992000	Ubxn1	1.40298e+06	1.37016e+06	2.70025e+06	1.08733e+06	1.20884e+06	1.61348e+06	1.32251e+06	1.94103e+06	2.38362e+06	1.33356e+06	0.507879	0.627852	0.904048	Ubxn1;ENSRNOG00000069696
A0A8I6AA10;A0A8L2QXM0;Q5U318	Pea15	7916400	Pea15	5523000	6880700	1.18838e+06	2.16432e+06	7046800	2.88137e+06	5209800	5568300	6525400	1.17773e+06	0.975326	0.740787	1.06744	Pea15
A0A8I6AA32;A0A8I6GKN2;O35142;A0A0G2K0P9	Copb2	6485000	Copb2	6727500	6739800	8081400	7380800	7177000	6339000	1.1462e+06	6733200	5556500	7454800	0.179194	0.470112	1.326	Copb2
A0A8I6ATH2;A0A8I6AEC5;A0A8I6AA70;D3ZEH3	Sec61a2	38087000	Sec61a2	15345000	15650000	18945000	15332000	16110000	11282000	14638000	13611000	16155000	15098000	0.0965877	0.399595	1.14972	Sec61a2
A0A8I6AA73;D3ZEH2	Foxred1	72399000	Foxred1	1.89982e+06	1.85116e+06	4.29197e+06	1.7333e+06	1.89655e+06	3965600	3.96514e+06	3.87078e+06	2.02526e+06	1.33293e+06	0.38612	0.576052	0.769988	Foxred1
A0A8I6AA82;A0A8I6AD86;A0A8I6AF55;G3V818;Q9HB97	Parva	26968000	Parva	7258300	7070500	10801000	7252000	7004800	11539000	6984100	6836100	6685600	9009000	0.815432	0.711259	0.95939	Parva
A0A8I6AA99;A0A8I6AFA3;A0A8I6ABV1;F1LPM3;A0A8I5XWJ4;A0A8I5ZQ23;A0A8I5ZV05;A0A8I6AN94;A0A8I5YCM3;O35413	Sorbs2	21472000	Sorbs2	22810000	20166000	16060000	20717000	21497000	20804000	20623000	20069000	20702000	19169000	0.919704	0.729236	0.998846	Sorbs2
A0A8I6AAF9;A0A8I6AVF8;A0A8I6ANX1;P36876;A0A8I6A457;P56932;A0A8I6ADC2;A0A0G2JSQ0;A0A8I6AVG4;A0A8I6GJZ8;A0A8I6GIT0	Ppp2r2a;Ppp2r2d	8267900	Ppp2r2a	6496700	6081000	6898300	8017000	6841000	6138400	6213800	6083500	5336100	7649700	0.290113	0.551407	1.09269	Ppp2r2d;Ppp2r2a
A0A8I6ANE0;A0A8I6AAN6;P47942	Dpysl2	73276000	Dpysl2	26075000	31834000	32050000	35448000	28156000	26336000	30317000	29892000	29775000	30870000	0.611641	0.669376	1.0433	Dpysl2
A0A8I6AAV3;D4A8F2;A0A8I5ZQM5	Rsu1	39235000	Rsu1	17925000	16236000	10482000	15577000	13398000	12104000	15520000	16150000	14292000	12325000	0.769496	0.704273	1.04584	Rsu1
A0A8I6GFI0;A0A8I6AAW0;Q01129	Dcn	157820000	Dcn	64592000	96669000	75087000	78550000	70861000	78770000	59021000	57191000	70161000	66755000	0.14003	0.437101	1.16228	Dcn
A0A8I6AAX9;D4ADS4;A0A8I6AQS8	Mgst3	611100000	Mgst3	142730000	148540000	139210000	222280000	139940000	121360000	172040000	135710000	152620000	120960000	0.356996	0.563829	1.12809	Mgst3;RGD1561381
Q68FX8;A0A8I6AB79;A0A8I6GHY3;P20069;F1M964	Pmpca	62979000	Pmpca	20540000	27026000	27767000	20622000	25800000	27305000	25032000	27259000	21472000	32205000	0.390095	0.576901	0.913576	Pmpca
A0A8I6ABC9;P04636	Mdh2	16100000000	Mdh2	2564700000	2275400000	2318100000	2310000000	2557700000	2568400000	2910000000	2808300000	2743100000	2477600000	0.0432998	0.337603	0.890657	Mdh2
P61972;A0A8I6ABF4;A0A8L2QDH9	Nutf2	71683000	Nutf2	19595000	19565000	35209000	24754000	21312000	34884000	21332000	14960000	17451000	29285000	0.815758	0.711259	1.0214	Nutf2;AABR07018058.1
A0A8I6ABF6;G3V6R5;Q07116	Suox	17284000	Suox	15313000	17082000	16615000	14948000	16160000	18150000	20057000	19058000	17425000	17968000	0.00986967	0.222613	0.864664	Suox
G3V852;A0A8I6ABG6	Tln1	57212000	Tln1	33342000	35280000	36183000	34814000	30883000	34348000	34432000	36416000	32443000	35577000	0.74295	0.701707	0.984332	Tln1
A0A8I6ABH2;F7ESX4;A1A5L1;P70645	LOC100911400;Blmh	13590000	LOC100911400	8267600	11544000	16037000	9826800	10334000	8312500	9561600	9722500	9306300	10090000	0.215047	0.500231	1.19187	Blmh
A0A8I6ABN9;F1LMC2;Q71LX6	Xirp2	2908700	Xirp2	38475000	3436700	1151600	2554400	2285100	1539600	2448200	1691600	2738400	992940	0.178181	0.469853	5.09023	Xirp2
D3ZT71;A0A8I6ABQ2;A0A8I5YC29	Bcl2l13	24644000	Bcl2l13	10408000	1.08473e+06	1.67744e+06	10322000	1.89834e+06	1.28598e+06	3.81766e+06	12655000	1.8011e+06	1.38627e+06	0.772145	0.704273	1.21219	Bcl2l13
A0A8I6ABW1;A0A8L2QC55;Q5XII9	Mtfr1l	4785600	Mtfr1l	5519200	5266000	4.39338e+06	5503100	5973000	2.74244e+06	2.16102e+06	1.56556e+06	6141000	1.36096e+06	0.00712085	0.195528	1.90786	Mtfr1l
B4F7A3;A0A8I6ABY4	Lgalsl	13230000	Lgalsl	1.10876e+06	2.35504e+06	1.74409e+06	1.43725e+06	878179	1.29665e+06	5217500	2.79645e+06	2.08117e+06	2.86418e+06	0.0387145	0.321711	0.527731	Lgalsl
D4A9D6;A0A8I6ABZ7	Dhx9	1665600	Dhx9	2.42135e+06	3969700	3747800	3.2309e+06	3.01703e+06	3262900	3336200	3769800	3592000	4044100	0.320752	0.55653	0.910124	Dhx9
A0A8I6AC82;D3ZTX0	Tmed7	3522500	Tmed7	6435300	5765900	1.36191e+06	7812000	1.13106e+06	1.14361e+06	6732600	6329800	1.16717e+06	2.11541e+06	0.626155	0.672547	1.28691	Tmed7
A0A8I6ACF6;G3V9N0;D3ZSR2	Pabpc4	17265000	Pabpc4	14135000	14872000	13517000	12818000	15714000	16264000	14779000	14184000	13899000	14858000	0.495077	0.626663	0.960424	Pabpc4;Pabpc4-ps1
F8WG67;A0A8I6ACH7;A0A8L2Q6N9;Q64559	Acot7	17062000	Acot7	1.03504e+06	1.01313e+06	15174000	1.82387e+06	2.18166e+06	16086000	1.08499e+06	1.24766e+06	1.31762e+06	15587000	0.603075	0.667023	0.600955	Acot7
A0A8I6AER9;A0A8I6ACI4;Q4KM62;A0A0G2JZ34	Palmd	5485400	Palmd	3.91247e+06	3.79166e+06	4470500	3949700	2.3442e+06	4485400	1.91145e+06	2.66156e+06	4533800	3864700	0.672826	0.683932	1.05795	Palmd
A0A8I6AH92;A0A8I6ACS2;F7FK94;P38656;A0A8I5ZZL0;D3ZLH9	Ssb;LOC680385	14340000	Ssb	5689200	3831200	4470200	7317600	4327900	7110000	3.84211e+06	5253500	3782800	4393400	0.760338	0.70259	1.05144	Ssb;LOC680385
A0A8I6AKK1;F7EWX3;A0A8I6ACY4;D3ZHB3;A0A8I6GKR8;P63324;A0A8I6G807;A0A8I6AWW2;A0A8I6AL68;A0A8I5ZX29;D3ZG05;D3ZEB8	LOC100360573;Rps12;LOC100912049	225480000	LOC100360573	52340000	46813000	49651000	47119000	46158000	38566000	57196000	47666000	51051000	53858000	0.833614	0.713853	0.974808	Rps12;LOC100360573;LOC100361933;LOC100364427;LOC103692210;LOC120100003;LOC689481;Rps12l2;Rps12l3
A0A8I6AD00;P23457	Akr1c9	28991000	Akr1c9	9746100	9379100	10640000	2.60817e+06	11223000	9830600	11249000	8474500	10582000	11468000	0.311641	0.55653	0.844824	Akr1c14;Akr1c9
D4A4P4;A0A8I6AD19	Flad1	17591000	Flad1	1.47898e+06	43639000	45441000	34297000	40605000	1.29603e+06	1.5379e+06	57152000	44354000	1.77281e+06	0.219692	0.503615	1.55929	Flad1
A0A8I6AGG9;A0A8I6AD55;D3ZUX5;A0A8I6A2D7;A0A8I6G7G6;A0A8I5YCF6	Chchd3	1207400000	Chchd3	165550000	188440000	157760000	165340000	186860000	182560000	188000000	201030000	179460000	188260000	0.130948	0.42938	0.919771	Chchd3
A0A8I6AD59;Q4FZT8	Spryd4	46312000	Spryd4	13787000	13225000	13460000	12378000	15576000	14560000	15846000	13662000	18634000	14523000	0.136451	0.434563	0.88606	Spryd4
A0A8I6AVP6;A0A8I6AD60;Q6WN19	Rtn2	90256000	Rtn2	17191000	15401000	12528000	12672000	17449000	18592000	2.7654e+06	17227000	18572000	20082000	0.668916	0.683932	0.97414	Rtn2
A0A8I6B572;A0A8I6ADD5;P80432	Cox7c	1870200000	Cox7c	456490000	522310000	335210000	345060000	378120000	355060000	540230000	610490000	493970000	434420000	0.186653	0.473414	0.836914	Cox7c;ENSRNOG00000063840;LOC100360357
A0A8I6ADG2;Q63638	Speg	15485000	Speg	45101000	54818000	59087000	47006000	57961000	61225000	49444000	51866000	46512000	56693000	0.926576	0.731014	0.993351	Speg
A0A8I6ADH6;P23693	Tnni3	7339800000	Tnni3	1111500000	966530000	912030000	1128400000	940230000	1000000000	1043900000	1029500000	1074400000	949540000	0.85936	0.718308	0.991834	Tnni3
A0A8I6ADM7;A0A8I6G7D0;A0A8I6ARU2;A0A8I6GKL2;A0A8L2QCL7;Q62920	Pdlim5	141140000	Pdlim5	250190000	189110000	221180000	202070000	205020000	232500000	203850000	216810000	188040000	217810000	0.935403	0.733109	1.00808	Pdlim5
A0A8I6ADR1;A0A8I5ZTR6;A0A8I6AHL9		176650000	A0A8I6ADR1	64147000	100820000	82973000	80671000	83902000	81697000	73681000	78902000	100800000	70391000	0.887032	0.72595	1.01737	Col6a3
A0A8I6AE86;A0A8I6ADT2;P62815;A0A8I6AHZ0;D3ZZS8	Atp6v1b2;Atp6v1b1	13394000	Atp6v1b2	14163000	15613000	16798000	12058000	15231000	7506000	17571000	12764000	11499000	1.25734e+06	0.135664	0.433812	1.45982	Atp6v1b2;Atp6v1b1
A0A8I6ADT5;D3ZG43	Ndufs3	1547600000	Ndufs3	234880000	249210000	228200000	217390000	236020000	269750000	261890000	259760000	261520000	243580000	0.0245616	0.284482	0.899113	Ndufs3
A0A8I6G8K5;A0A8I6ADW9;B1WC34	Prkcsh	12191000	Prkcsh	6920900	7567400	7318300	10068000	8757800	1.34847e+06	7238400	1.25803e+06	7633100	1.29795e+06	0.0119727	0.243915	2.16407	Prkcsh
A0A8I6AE62;P12368;A0A0G2K405	Prkar2a	29755000	Prkar2a	15045000	12214000	13450000	14804000	11465000	12652000	14394000	14291000	13666000	13610000	0.691765	0.689576	0.976171	Prkar2a
Q05982;A0A8I6AE98	Nme1	10725000	Nme1	4.00824e+06	1.44381e+06	2.11642e+06	4293400	1.99551e+06	1.32359e+06	1.22244e+06	1.10948e+06	1.14339e+06	1.45144e+06	0.00440758	0.176781	2.21706	Nme1
A0A8I6AEM1;P62907;A0A8I5Y9H0;A0A8I6A8X9;A0A8I5ZVS9;F1LYQ7	Rpl10a;LOC680700	135870000	Rpl10a	40635000	35367000	40318000	54493000	35758000	31921000	37170000	37719000	39627000	47148000	0.588572	0.661997	1.06708	Rpl10a;ENSRNOG00000067865;LOC680700;RGD1559639;Rpl10a-ps1
A0A8I6AEP6;O08984	Lbr	7597800	Lbr	4786900	4450600	6802700	6265200	1.77705e+06	3679400	2.63051e+06	1.25743e+06	5716900	5135800	0.390509	0.576901	1.3074	AABR07021955.1;Lbr
A0A8I6AES7;Q5RJN0;F7ELE5	Ndufs7	1241200000	Ndufs7	240500000	274790000	194450000	277090000	245010000	194490000	286740000	239600000	283720000	255070000	0.845107	0.718308	0.977946	Ndufs7
A0A8I6AEV5;A0A8I6AKK2;A0A8I6AH36;A0A8I6AD89;A0A8I5Y662;F1LYU3;M0R7Q2;A0A8I6AP25;A0A8I6AEB7		6718500	A0A8I6AEV5	1.53987e+06	3.88376e+06	2.11838e+06	3048600	2.04996e+06	16442000	1.23271e+06	1.30832e+06	3.91286e+06	1.23867e+06	0.845972	0.718308	0.523754	ENSRNOG00000062682;ENSRNOG00000062762;ENSRNOG00000062976;ENSRNOG00000063148;ENSRNOG00000063707;ENSRNOG00000064245;ENSRNOG00000065181;ENSRNOG00000065283;ENSRNOG00000066971
A0A8I6AF11;A0A8L2UJN1;O35821	Mybbp1a	1407500	Mybbp1a	1.19194e+06	1.50279e+06	996100	2.35985e+06	1.15736e+06	2.80802e+06	1.08558e+06	1.28417e+06	3.76857e+06	1.67618e+06	0.230409	0.509784	0.678562	Mybbp1a
A0A8I6AF61;G3V9L3;A0A0G2K3I9	Dusp3	22935000	Dusp3	12814000	11084000	10452000	11756000	10806000	10301000	15763000	11108000	11513000	10653000	0.740255	0.701707	0.959116	Dusp3
A0A8I6AFD1;P23358;D3ZJE2;A0A140TAC5;A0A8I6A1H0	Rpl12;Rpl12-ps1	140710000	Rpl12	52246000	51329000	53888000	43478000	46424000	38734000	40126000	42576000	43951000	54614000	0.152447	0.4426	1.12438	Rpl12;AABR07060610.1;Rpl12-ps1
A0A8I6ASS7;A0A8I6AFH7;F1M866;F1M8Z8;A0A8I6ABE1;F1M820;F1M840;F1M865	Sorbs1	90412000	Sorbs1	32035000	28040000	28364000	29824000	28459000	42302000	29351000	30707000	28042000	31341000	0.326173	0.55653	0.90713	Sorbs1
D3ZAQ0;A0A8I6AFI8;A0A8I6A167	Fundc2	47242000	Fundc2	23962000	28090000	13214000	12323000	25921000	2.06715e+06	1.23211e+06	2.72523e+06	2.14384e+06	25078000	0.00356043	0.163552	3.11343	Fundc2
A0A8I6AFJ0;Q9EPF2	Mcam	10008000	Mcam	7417000	9078300	13962000	7183800	9151300	7905100	8608600	7931600	8935800	9318600	0.628513	0.673343	1.09585	Mcam
Q4KM35;A0A8I6AFJ4;A0A8L2UK72	Psmb10	7729500	Psmb10	4056000	1.16547e+06	4513800	4729100	3673500	1.72906e+06	1.28256e+06	2.00596e+06	1.08284e+06	2.53673e+06	0.0273519	0.295632	2.09998	Psmb10
A0A8I6AFP1;A0A8L2QZ13;P61589;F7ERV8;Q5XIM3	Rhoa;RSA-14-44	237660000	Rhoa	34756000	31923000	38791000	36227000	35173000	31632000	35470000	39111000	33385000	42194000	0.749787	0.702193	0.972925	Rhoa;Rhoc;RSA-14-44
A0A8I6AG01;Q71UE8	Nedd8	27012000	Nedd8	18313000	15737000	3.33386e+06	24925000	15863000	15659000	16503000	15706000	20257000	14198000	0.516185	0.631882	0.949575	Nedd8
A0A8L2QVX8;A0A8I6AG28;A0A8L2Q2H9;P13084;A0A8I5ZUQ5;D3ZP59;D3ZXI2;A0A8I6ANY4;F7FKF2	Npm1;LOC364556	141420000	Npm1	73514000	48104000	54773000	62404000	44570000	47622000	44837000	45424000	47532000	41091000	0.0512915	0.339764	1.25103	Npm1;AABR07025089.1;AABR07041089.1;AABR07055527.1;ENSRNOG00000065783;ENSRNOG00000070424
A0A8I6AK79;A0A8I6AJ53;A0A8I6AG33;F1LQP9;D3ZER6	Tnpo1;Tnpo2	2332200	Tnpo1	1.88149e+06	1.83343e+06	2958600	2834600	1.30471e+06	1.22177e+06	4110200	3054200	1.89828e+06	3237900	0.485681	0.626663	0.799626	Tnpo1;Tnpo2
F1LYX9;A0A8I6AG90	Dsg2	9831700	Dsg2	6223900	6063400	9112500	5857100	7621800	10411000	7173900	8089800	6558800	7192500	0.322826	0.55653	0.884662	Dsg2
Q7TP77;A0A8I6AG94	Mrpl49	13057000	Mrpl49	4397700	5523200	4067000	4182700	1.13405e+06	1.26166e+06	5531700	3757000	5058300	4587300	0.888229	0.72595	0.955867	Mrpl49
A0A8I6AGJ8;G3V6L9;A0A8I6GKQ5;A0A8I5ZKQ6;A0A8I5ZZ27	Fkbp3	127530000	Fkbp3	29987000	28450000	24117000	23410000	33440000	36195000	34965000	32860000	27688000	29817000	0.112897	0.416789	0.863049	Fkbp3
A0A8I6AH91		133780000	A0A8I6AH91	29349000	28180000	33997000	25738000	30859000	22374000	26926000	29886000	27440000	28750000	0.264105	0.536801	1.09416	Pcbp1
D3ZVR9;A0A8I6AHF8	Pgm5	36548000	Pgm5	19104000	26461000	28001000	28905000	25361000	28006000	29174000	23165000	23993000	22621000	0.984408	0.74366	1.00688	Pgm5
A0A8I6AVZ9;A0A8I6AHV3;F1M6Q3	Col4a2	4461600	Col4a2	9195500	1.83517e+06	7720600	8542800	9451200	6946800	1.25862e+06	1.67775e+06	3.79248e+06	6556800	0.130456	0.42938	1.81615	Col4a2
A0A8I6AHV4;A0A8L2QCK8;A0A8L2R1F7;P20171;A0A8L2Q693;A0A8L2QIP9;Q04970;P08644	Hras;Nras;Kras	24134000	Hras	1.88329e+06	10886000	11118000	10946000	10919000	12244000	12174000	11306000	11621000	12750000	0.189502	0.477303	0.761333	Hras;Nras;Kras;LOC367858
A0A8I6AHX3;A0A8L2Q3P8;A0A8L2R0X2;Q9WVH8	Fbln5	58896000	Fbln5	862156	25930000	25581000	36454000	17846000	17993000	20816000	1.18534e+06	24144000	18995000	0.883945	0.725004	1.28316	Fbln5
A0A8I6AI04;A0A0G2JU96		256170	A0A8I6AI04	3298100	845064	1.27608e+06	1.14138e+06	3.82622e+06	1.41256e+06	2.69417e+06	1.22406e+06	3932200	1.20522e+06	0.847589	0.718308	0.992227	Ahnak
P62902;D3ZZ60;D3ZK34;D4ACQ2;D3Z8W1;D3ZVF5;D4ABZ9;D3ZX87;D3ZU04;D3ZKU5;A0A8I6AI09;D3ZDE9;A0A0G2K7E3;D3ZAC7;D3ZLA5;D3ZVY6;D4ACA9	Rpl31;LOC681356;RGD1565894;LOC690384;LOC680384;Rpl31l3;Rpl31l4;LOC100910017;LOC102550734;RGD1564839;RGD1562055;RGD1561841;LOC681338;LOC100359986	111330000	Rpl31	27152000	28090000	32510000	26227000	27081000	1.20343e+06	28932000	27092000	31255000	22758000	0.265142	0.536801	1.26806	Rpl31;AABR07032277.1;AABR07034008.1;AABR07056668.1;ENSRNOG00000065077;LOC100910017;LOC102550734;LOC103691563;LOC108348781;LOC108350671;LOC108351931;LOC690384;RGD1563551;RGD1564839;Rpl31l2;Rpl31l4
A0A8I6AI36;P53987	Slc16a1	88905000	Slc16a1	26054000	22856000	30840000	35136000	28222000	32371000	29021000	29402000	28897000	31585000	0.470118	0.623744	0.946006	Slc16a1
A0A8I6AKJ4;M0R907;A0A8I6AI37;A0A8I5ZKE3	Snrpd3	92351000	Snrpd3	14789000	16588000	23039000	1.23019e+06	14224000	18035000	13143000	17011000	15455000	16307000	0.356161	0.563829	0.873913	Snrpd3
A0A8I6AT96;A0A8I6AI64;P61023	Chp1	3378000	Chp1	3.01196e+06	2.92468e+06	4051100	1.67521e+06	2079700	1.63383e+06	1.97613e+06	1.37053e+06	1.5302e+06	3.97744e+06	0.202097	0.488084	1.31031	Chp1;LOC120102456;RGD1564956
A0A8I6AIC4;D3ZNA1	Zfp608	8340000	Zfp608	1.11424e+06	1.09006e+06	2.42738e+06	967969	3.68672e+06	2.48372e+06	1.64942e+06	1.16754e+06	2.73752e+06	1.1362e+06	0.823134	0.711259	1.0122	Zfp608
Q63584;A0A8I6AIG7;A0A8L2Q4S6	Tmed10	40837000	Tmed10	12037000	11963000	14824000	8185200	11528000	9614600	10188000	1.58531e+06	13004000	11313000	0.25404	0.531253	1.28076	Tmed10
A0A8I6AII6;A1L1J8	Rab5b	88945000	Rab5b	27775000	26861000	32619000	26014000	26081000	34509000	25224000	24935000	26321000	32150000	0.814639	0.711259	0.973529	Rab5b
D4AD70;A0A8I6AIV1;P63174;D4A862;D3ZZH2	RGD1561636;Rpl38;LOC678816;LOC680353	72248000	RGD1561636	18177000	13061000	16918000	15459000	14434000	17083000	16337000	15594000	16471000	17678000	0.36202	0.563829	0.938506	Rpl38;LOC680353;LOC680512;RGD1561636
F1M6Z1;A0A8I6AJ20;A0A8L2QJJ3;Q7TMA5	Apob	444340	Apob	2.16844e+06	2.1108e+06	6820300	2.1447e+06	2.11096e+06	1.17059e+06	1.16069e+06	2.41037e+06	1.21875e+06	1.96386e+06	0.0400118	0.325165	1.93775	Apob
A0A8I6AJ42;A0A8L2QLB8;Q5FWT1	Fam98a	2958200	Fam98a	2.33227e+06	2.26904e+06	2.60425e+06	3345900	1.07467e+06	3.9133e+06	1.19905e+06	1.13567e+06	2566200	5.96424e+06	0.781694	0.70513	0.786694	Fam98a
A0A8I6AJ44;A0A8I6AE34;A0A8I6GHW9		963600	A0A8I6AJ44	2131500	3903000	2318600	1626900	2546500	3626600	2278500	2715600	2759000	3009000	0.307387	0.55545	0.870579	AABR07044388.2
A0A8I6AJ83;Q5XIK2	Tmx2	11815000	Tmx2	5401200	6023600	5609400	5621600	6533900	3816800	6762600	6888900	6290700	4006400	0.573963	0.65541	1.0513	Tmx2
A0A8L2UQU9;A0A8I6AJ88;Q6NYB7;E9PU16;A0A8I6A1C8;A0A0G2K235	Rab1A;Rab1	399000000	Rab1A	101830000	121120000	117170000	84291000	124290000	89216000	103880000	121000000	107510000	103020000	0.688821	0.688789	1.04589	Rab1a;Rab1A
A0A8I6AJH2;Q64536;F1LMM8	Pdk2	74492000	Pdk2	38239000	42709000	40742000	47293000	42102000	55425000	44449000	42640000	45262000	44295000	0.19641	0.481717	0.909571	Pdk2
A0A8I6AJK7;G3V7Q7	Iqgap1	10497000	Iqgap1	6460000	8731900	10920000	7165600	6678000	8327500	6773100	7151100	6845700	8107600	0.639011	0.674523	1.07393	Iqgap1
A0A8I6AK10;A0A0G2KAM4;P85845	Fscn1	31005000	Fscn1	11957000	19042000	22842000	19054000	15897000	10803000	14134000	14131000	15987000	13962000	0.0808235	0.369883	1.28652	Fscn1
A0A8I6AK15;F1M5N4;A0A0G2K4C6	Me3	115820000	Me3	48272000	40180000	40894000	37294000	39448000	43662000	41475000	40359000	36692000	36909000	0.636552	0.673953	1.03511	Me3
A0A8I6AK25;P15429;A0A8I5ZJD5	Eno3	1007300000	Eno3	247670000	178840000	191190000	142920000	212330000	338180000	232680000	255200000	206120000	228760000	0.0540521	0.34043	0.771607	Eno3
A0A8I6AK67;D3ZZT9	Col14a1	4304500	Col14a1	2148200	3015100	10673000	2740900	6164700	2547600	3073500	5466000	5866400	6917000	0.815172	0.711259	1.03651	Col14a1
A0A8I6AKE6;Q5FVN0	Lpcat3	9162700	Lpcat3	1.98102e+06	1.92967e+06	9940300	6323400	1.87179e+06	8518400	1.34427e+06	3.79844e+06	2.60513e+06	3.06349e+06	0.905551	0.727299	1.14053	Lpcat3
A0A8I6AKF9;A0A8L2QC47;P62744	Ap2s1	19829000	Ap2s1	8374900	1.71723e+06	9883300	902463	3.70985e+06	1.10284e+06	8876500	8802100	8466200	1.83088e+06	0.732512	0.700402	0.845564	Ap2s1
A0A8I6AKI1;G3V978	Dhrs11	7216000	Dhrs11	1.76137e+06	1.98264e+06	2.22446e+06	3.4964e+06	1.51261e+06	1.91752e+06	1.14306e+06	1.06992e+06	1.2289e+06	1.38878e+06	0.0153495	0.254225	1.62673	Dhrs11
D3ZSD8;A0A8I6AKM8;A0A0G2K513	Tmem143	1814100	Tmem143	2.03582e+06	1.11555e+06	1.9858e+06	5234100	2.68796e+06	6987700	1.55753e+06	1.86069e+06	1.08343e+06	5604600	0.754864	0.702416	0.763967	Tmem143
A0A8I6AKP8;A0A8I6ARZ5;Q68FX1	Mpi	15625000	Mpi	5220400	5549100	6282400	8976400	5232000	6863700	7146700	5390700	1.22831e+06	6779000	0.427002	0.598549	1.14054	Mpi
A0A8I6AKS6;A0A8L2QEA3;P34058;A0A0G2K793	Hsp90ab1	1056200000	Hsp90ab1	211910000	195900000	218960000	226590000	211330000	178180000	200530000	184370000	192670000	200250000	0.0377844	0.318168	1.11369	Hsp90ab1
A0A8I6AKW3;A0A8L2UP21;P83941;A0A096MIY6	Tceb1	98882000	Tceb1	14254000	15060000	14878000	11427000	13131000	13618000	14717000	12360000	14576000	18260000	0.50138	0.62697	0.93498	Eloc;LOC103694416;LOC120097475
A0A8I6AKX5;Q6IRK9	Cpq	16044000	Cpq	7076200	1.25848e+06	9539600	1.29809e+06	11028000	9378000	2.37955e+06	13832000	8341000	11958000	0.230823	0.509784	0.658124	Cpq
F7FGW7;A0A8I6AL00		751780000	F7FGW7	241080000	275370000	201680000	229760000	223760000	245020000	252130000	239740000	241030000	220530000	0.701854	0.693296	0.977638	Ndufs8
Q6P688;F1LRB8;A0A8I6ALA1;P18298;A0A8I6A2G3;A0A8I6A819;A0A8I6G8F2	Mat2a;LOC100363915	23057000	Mat2a	5828000	5088200	8695700	6479800	5644000	9939000	6825900	5.72179e+06	7136500	10621000	0.140847	0.437101	0.788579	Mat2a;RGD1560523
A0A8I6ALA3;M0R557;A0A8I6ACF9	Cmya5	1190000	Cmya5	3953900	5635600	3844600	3629000	4745800	4594400	4601900	7324400	4587300	5255100	0.151203	0.442091	0.827251	Cmya5
A0A8J8YF53;A0A8I6ALC1;P04256;A0A0G2K968	Hnrnpa1	23630000	Hnrnpa1	14944000	12356000	13906000	18983000	10001000	12310000	11979000	12298000	9828800	12369000	0.196185	0.481717	1.19402	Hnrnpa1
A0A8I6ALI7;D3ZA85	Nfu1	18713000	Nfu1	7145400	9680300	9674900	9303400	9314900	9950900	12133000	10526000	11008000	13279000	0.0154799	0.254225	0.792994	Nfu1
A0A8I6AVZ3;A0A8I6G6D7;A0A8I6AMG3;A0A8I6ALN4;Q64232;A0A8I5ZWG2;A0A8I6AKU7;A0A8I6AWG2;A0A8I6AI38	Tecr	41810000	Tecr	17514000	18231000	13460000	11152000	14737000	25731000	18155000	16431000	17661000	20232000	0.0399941	0.325165	0.764627	Tecr
A0A8I6ALT7;F1LNH3;A0A8I5ZTZ9;A0A8I5Y5R7	Col6a2	172500000	Col6a2	46041000	77149000	59819000	62072000	65216000	67274000	57070000	52761000	75644000	54268000	0.953993	0.736008	1.01068	Col6a2
A0A8I6ALV8;P68370;A0A8I6B5M1;A0A8I6A3U6;A0A8I6A1R5;Q68FR8	Tuba1a;Tuba3a	94826000	Tuba1a	40816000	59435000	72587000	40196000	46999000	37305000	45738000	38550000	55908000	51448000	0.441759	0.605189	1.13577	Tuba1b;Tuba1a;Tuba3a;Tuba3a; Tuba3b;Tuba3b
B2RZ72;A0A8I6ALX8;A0A8I5Y976;A0A8I5Y5E8	Arpc4	180070000	Arpc4	25274000	27446000	33209000	20490000	30602000	26303000	24224000	27476000	26259000	28791000	0.859923	0.718308	1.02982	Arpc4
A0A8I6AM03;A0A8I6A275;A0A0G2JWD2;A0A8I6GBZ3;Q5XI81;A0A8I5ZRV6	Fxr1	14303000	Fxr1	11460000	12465000	9210000	10058000	12007000	10263000	11744000	11240000	11656000	13316000	0.507073	0.627852	0.948144	Fxr1
Q66HH8;A0A8I6AM08;A0A8I6AS27;P14668;A0A8I6A3S1;A0A8I5ZUK7;A0A8I6A6E5;A0A8I6ADG8	Anxa5	694790000	Anxa5	156180000	127400000	156220000	145930000	150920000	180930000	148740000	132650000	137890000	172560000	0.613021	0.669376	0.953259	Anxa5
A0A8I6AM71;A0A8I6B1R2;P19357	Slc2a4	14608000	Slc2a4	16865000	19254000	17167000	23118000	17241000	32981000	18049000	13921000	18639000	20245000	0.666617	0.683442	0.901864	Slc2a4
A0A8I6AM81;G3V9G4;G3V888;P16638;A0A0G2K5E7	Acly	11238000	Acly	32338000	1.09295e+06	43757000	3.58358e+06	29007000	26281000	1.1115e+06	2.91707e+06	24798000	28149000	0.828021	0.712931	1.31856	Acly
A0A8I6AM85;P62718;F1M0K6	Rpl18a;RGD1565566	155200000	Rpl18a	49478000	36657000	38300000	34546000	38333000	39797000	37750000	41228000	35303000	38701000	0.834271	0.713932	1.02352	Rpl18a;AABR07001902.1
R9PXV7;A0A8I6AM99;Q5HZV9	Ppp1r7	12412000	Ppp1r7	6450500	7748900	9024900	5341600	8271200	10440000	7650400	1.73334e+06	1.27816e+06	9403300	0.251232	0.529632	1.20757	Ppp1r7
A0A8L2R772;A0A8I6AMG2;P47853;A0A8I6A8T9	Bgn	103420000	Bgn	15953000	46091000	33133000	27046000	27291000	24676000	19589000	17236000	30591000	27958000	0.366126	0.567425	1.24543	Bgn
A0A8L2Q4B4;A0A8I6AMM2;Q68FX0	Idh3B	549900000	Idh3B	115340000	124410000	125470000	130820000	122560000	121680000	133030000	133170000	132680000	141540000	0.159591	0.4493	0.9343	Idh3b;Idh3B
A0A8I6AMM9;Q99PV2	Stxbp3	2556400	Stxbp3	1.1405e+06	3.71436e+06	4073100	1.35255e+06	1.2079e+06	5.89382e+06	3.76949e+06	1.31072e+06	1.25451e+06	2.6666e+06	0.53234	0.637362	0.771286	Stxbp3
A0A8I6AMP1;F7FFW7		7635800	A0A8I6AMP1	1.2878e+06	3.57815e+06	2.28385e+06	1.04198e+06	5115100	3.0056e+06	4378400	4419000	2.66762e+06	2.03959e+06	0.282097	0.544301	0.805979	Atp6v0d1
A0A8I6GHZ4;D3ZYY0;A0A8I6AMY4	Sdr39u1	24685000	Sdr39u1	7284700	8463900	7246900	6711400	7930500	11031000	8624800	8620800	8699000	8839100	0.0169017	0.260346	0.821514	Sdr39u1
A0A8I6AN00		112300000	A0A8I6AN00	26471000	30464000	33553000	27977000	31824000	28235000	32346000	29663000	31832000	31244000	0.729532	0.698611	0.980231	Timm50
A0A8I6AN50;G3V7Z3;Q62881	Nol3	28360000	Nol3	6671200	6064800	7642300	5602400	5426600	8666900	5887000	7828800	6093200	6837700	0.283649	0.544629	0.889383	Nol3
A0A8I6ANA7;B0BNA7;M0RCH0	Eif3i	14693000	Eif3i	6176500	4502700	5909100	5205000	5541900	4528900	4747300	5356800	4888700	4304700	0.0944609	0.395076	1.14727	Eif3i
G3V624;A0A8I6ANC4;A0A8I6ARY1;B2RYG0	Coro1c	16943000	Coro1c	1.11722e+06	9923900	9340700	8664100	9950200	1.78632e+06	9916600	9409400	9130500	8643400	0.878318	0.723913	1.00283	Coro1c
A0A8I6ANG8		202360000	A0A8I6ANG8	70168000	43597000	39505000	39930000	47774000	35632000	30924000	45176000	39539000	31841000	0.0581398	0.346246	1.31599	Tcap
A0A8I6ANH9;O55096	Dpp3	3784000	Dpp3	3.83212e+06	2.042e+06	5897900	5021700	4706600	1.35094e+06	1.04644e+06	2.5352e+06	1.96195e+06	1.73246e+06	0.0019609	0.146093	2.49222	Dpp3
A0A8I6ANS9;M0RCY2;A0A8I6GIA0;P62278;A0A8I5ZPW1;A0A8L2QJT9	LOC683961;Rps13	315460000	LOC683961	57367000	64299000	62648000	47241000	52177000	51816000	55793000	60566000	55502000	58398000	0.99237	0.745663	1.00587	Rps13;Bco2;LOC683961
D3ZGM1;A0A8I6G4Q3;A0A8I6ANU2;A0A8I6ANP8;A0A0G2JU15	Ptcd3	4185500	Ptcd3	4106600	4522700	5277900	5834900	6423700	5151000	9202800	4823600	4053300	6313700	0.579645	0.657222	0.885643	Ptcd3
D4A9P9;A0A8I6AP12	Hhatl	149300000	Hhatl	52396000	50391000	51386000	42712000	40165000	67883000	48167000	44948000	42087000	52468000	0.54654	0.643366	0.927596	Hhatl
A0A8I6AP17;A0A8L2QLE0;Q4QQV3;A0A0G2JWV2;A0A8I5ZR27;D4ADP1	Fam162a	586870000	Fam162a	101270000	120830000	116430000	97428000	88353000	165170000	134290000	151950000	140820000	115380000	0.00574645	0.177032	0.74096	Fam162a
A0A8I6AP49;P51647;A0A0H2UHP1;P13601	Aldh1a1;Aldh1a7	9972300	Aldh1a1	3.69054e+06	6659700	8095200	1.65875e+06	7295700	8814000	1.83145e+06	7215000	6211900	6354400	0.738786	0.701707	0.90052	Aldh1a1;Aldh1a7
A0A8I6AP91;Q4KM73;A0A0G2JTN5;A0A0G2JSJ2	Cmpk1	65558000	Cmpk1	16944000	16176000	18123000	13389000	16687000	19236000	20122000	18583000	19660000	22785000	0.0100533	0.222777	0.810063	Cmpk1
A0A8L2RA46;A0A8I6API3;A0A8I6AQQ2;A0A8I6B6G9;A0A8L2QPN8;Q6P6T4;A0A8I6ACZ3	Eml2	5183300	Eml2	4313200	3355300	4695600	4635100	3673300	4810600	5.70494e+06	4130900	3435200	2.36689e+06	0.787547	0.705488	1.01095	Eml2
A0A8L2UHV1;A0A8I6APJ8;P62193	Psmc1	2337400	Psmc1	2.09724e+06	4199100	1.30511e+06	5203300	4186300	5129100	3119800	1.93326e+06	3357700	4128600	0.718199	0.695058	0.96166	Psmc1
A0A8I6APK7;D3ZC89	Fam114a2	2551200	Fam114a2	1.05795e+06	1.03539e+06	1.46755e+06	1.66037e+06	2.55942e+06	2.61229e+06	2.88608e+06	1.63914e+06	1.64016e+06	1.64579e+06	0.129781	0.42938	0.746458	Fam114a2
A0A8I6APN3;D3ZZC1;A0A8I6GKN1	Txndc5	6850500	Txndc5	1.85659e+06	3876800	1.27938e+06	3575000	1.21785e+06	1.99227e+06	1.70471e+06	2.24725e+06	4351500	6.79324e+06	0.318406	0.55653	0.690833	Txndc5
A0A8I6APX7;D3ZLM5	Nhlrc2	4721600	Nhlrc2	3.71401e+06	3707900	3520500	3984000	3874000	1.68929e+06	1.28494e+06	1.55624e+06	3564500	4.37207e+06	0.0340462	0.312824	1.50801	Nhlrc2
A0A8I6B6B8;A0A8I6AQ17;Q5EB77;A0A8I6GKW8;A0A8L2QDQ1;A0A8I5ZQR4	Rab18	47133000	Rab18	11377000	9720800	11656000	7707400	9688000	8687400	10030000	11272000	8324100	12065000	0.965344	0.738851	0.995448	Rab18;AABR07068154.1
A0A8I6AQ31;F1LP30;Q5I0C3;A0A8I6AS47	Mccc1	134450000	Mccc1	41402000	49718000	45574000	47647000	46372000	56138000	46635000	49394000	46829000	51451000	0.180427	0.470859	0.921205	Mccc1
A0A8I6AQ92;G3V826;P50137	Tkt	41883000	Tkt	13195000	13733000	19678000	13491000	16051000	13650000	13427000	15573000	14293000	13552000	0.473596	0.624401	1.08019	Tkt
Q5BJZ3;A0A8I6AQG5;A0A8I6AC81;A0A8I6A0P0;A0A8I6ADT1;A0A8I6ALS9	Nnt	2525400000	Nnt	857120000	659850000	488710000	590850000	769690000	690350000	717240000	914740000	634270000	971690000	0.239763	0.520632	0.856917	Nnt
A0A8I6ARR2;B5DFB2;A0A8I6AQI0;D4A250;Q71UF4	Rbbp4;RGD1563620;Rbbp7	19823000	Rbbp4	8305200	9104500	12162000	6933900	9435400	12174000	10227000	9010800	8505100	11123000	0.353679	0.563829	0.9001	Rbbp4;Rbbp4-ps2;Rbbp7;RGD1563620
A0A8I6AQJ5;Q9JLJ3;A0A8I6ASL3;A0A0G2JSI1	Aldh9a1	152810000	Aldh9a1	50331000	49422000	50474000	57001000	55004000	47848000	58393000	48677000	58711000	50725000	0.932044	0.732234	0.991973	Aldh9a1
A0A8I6AQJ7;Q9QZA6	Cd151	53546000	Cd151	20189000	19622000	25298000	20896000	18850000	24641000	19087000	20466000	20261000	20169000	0.992962	0.745663	1.00221	Cd151
A0A8I6AQW6;D3ZRH1	Oxa1l	36925000	Oxa1l	10630000	15357000	13587000	749181	15562000	9259400	14807000	13564000	16059000	12862000	0.333584	0.557334	0.83973	Oxa1l
F1LWE6;A0A8I6GG20;A0A8I6AQW7;A0A8I6GL82	Msi2	12569000	Msi2	1.496e+06	1.80935e+06	5077200	6580400	1.07525e+06	5544400	2.50423e+06	6.52661e+06	1.15772e+06	2.91403e+06	0.610243	0.669376	0.860096	Msi2
A0A8I6AR12;D4AC23	Cct7	63690000	Cct7	24624000	24214000	24335000	24206000	22410000	18554000	23324000	19776000	20957000	23514000	0.0569727	0.345569	1.12875	Cct7
A0A8I6G3N9;A0A8I6AR73;A0A8L2QBX2;Q99ML5	Pcyox1	6232300	Pcyox1	3317600	3682500	4598000	3058200	3914800	6478600	3593300	3868100	3987100	3976600	0.26106	0.535299	0.847852	Pcyox1
A0A8I6ARD4;A0A8I6A8U5;A0A8I5Y544;A0A8I6AMD7;A0A096MJS3;A0A096MK47;A0A8L2UP94	Mlip	11008000	Mlip	14383000	13991000	19490000	11269000	15839000	14659000	16832000	16479000	15763000	15664000	0.488922	0.626663	0.944267	Mlip
A0A8I6ARH8;P09895;A0A8I6A0J9;A0A8I6GKE4	Rpl5	61196000	Rpl5	15486000	14171000	15300000	15341000	13129000	12217000	14897000	12567000	12228000	15811000	0.267056	0.536801	1.08427	Rpl5;ENSRNOG00000070004
A0A8I6ARI8;A0A8L2Q0Z9;P11348	Qdpr	79597000	Qdpr	27403000	21704000	22354000	23359000	25389000	27328000	23964000	22297000	27788000	23719000	0.595047	0.665359	0.960934	Qdpr
A0A8I6ART9		39680000	A0A8I6ART9	2.67924e+06	43890000	36075000	41672000	40723000	37123000	32936000	4.17975e+06	35771000	52104000	0.93218	0.732234	1.01805	Eno1
D3ZXK4;A0A8I6AS56	Abhd11	33460000	Abhd11	1.191e+06	13171000	8276900	9731400	13291000	10907000	13099000	18370000	12695000	10256000	0.168288	0.461092	0.698965	Abhd11
A0A8I6AS83;Q99376	Tfrc	18380000	Tfrc	16193000	18071000	15265000	8800600	16014000	7803300	19129000	20417000	16376000	18201000	0.735438	0.700549	0.907445	Tfrc
A0A8I6ASB9;A0A8I6AQB5;Q63355;A0A8L2QFL2;A0A8I5ZQN4	Myo1c	61508000	Myo1c	23943000	26588000	25026000	18367000	22649000	32538000	22847000	22776000	23234000	25113000	0.44545	0.608266	0.921467	Myo1c
A0A8I6ASF2;A0A8I6ATG0;F7FM91;Q68FT7	Farsb	16848000	Farsb	23855000	25547000	24726000	16689000	29510000	23451000	22399000	26328000	27641000	24649000	0.6709	0.683932	0.96673	Farsb
A0A8I6ASH2;A0A8I6A2S5		71990000	A0A8I6ASH2	38609000	59676000	42371000	51003000	42066000	41558000	43214000	44939000	45457000	41605000	0.500018	0.62697	1.0782	Hspg2
A0A8I6ASY3;Q5XID1	Ciapin1	15006000	Ciapin1	11793000	3.60073e+06	4.20681e+06	2.67864e+06	11083000	2.3157e+06	11811000	12074000	10514000	2.82824e+06	0.784508	0.70513	0.843695	Ciapin1
A0A8I6AT26;Q80U96;A0A8I6A738;A0A8L2Q6V5	Xpo1	11194000	Xpo1	5428100	7962000	11259000	7762700	8537400	9433500	7118200	6479700	7245900	9704800	0.943063	0.735749	1.02419	Xpo1
A0A8I6AT89;Q4KM87	Actl6a	4918900	Actl6a	2.54943e+06	1.46029e+06	5307800	972848	1.21727e+06	4575900	1.90371e+06	2.7732e+06	1.19564e+06	5410900	0.33628	0.559622	0.725606	Actl6a
G3V9Z3;A0A8I6AT92;P21396	Maoa	106610000	Maoa	15839000	16528000	43943000	22644000	41688000	52633000	50343000	25494000	25045000	31290000	0.232666	0.512878	0.761029	Maoa
A0A8L2Q6Q3;A0A8I6ATA8;Q5XFW8	Sec13	13217000	Sec13	1.20094e+06	2.60389e+06	15324000	1.91677e+06	1.26609e+06	1.60388e+06	1.61104e+06	2.69065e+06	1.33911e+06	1.60618e+06	0.370788	0.569483	2.52085	Sec13
A0A8I6B635;A0A8I6ATE4;Q8K1Q0;F1M110;A0A8I5ZWZ4;A0A8I6A9A8;A0A8I6A8X5;A0A8I5ZLL5	Nmt1;Nmt2	3154300	Nmt1	1.05853e+06	2978900	3235300	2.06436e+06	1.24293e+06	6.72248e+06	2.21673e+06	1.51838e+06	1.14029e+06	2885000	0.568335	0.651417	0.73052	Nmt2;Nmt1
A0A8I6AUS8;Q62952	Dpysl3	16896000	Dpysl3	6371600	10559000	14782000	8663700	11149000	7662800	7928600	7870700	10750000	10387000	0.475675	0.624401	1.1553	Dpysl3
A0A8I6AUT2;Q4KMA2	Rad23b	31142000	Rad23b	1.20036e+06	1.16456e+06	4.05662e+06	1.74817e+06	2.6201e+06	12344000	1.52864e+06	17377000	1.54956e+06	3.05681e+06	0.124805	0.42938	0.300921	Rad23b
D4A833;A0A8I6AUY4	Mrps30	4495600	Mrps30	1.24917e+06	6109400	6487600	3742000	1.93384e+06	5606900	6.51722e+06	2.91063e+06	2.35865e+06	5164300	0.483009	0.626663	0.865425	Mrps30
A0A8I6AV15;Q66HL0;P21588	Nt5e	14431000	Nt5e	8467900	8395400	8589200	9994100	7966800	9292800	7977000	7085900	6992900	7865800	0.176754	0.469853	1.10708	Nt5e
A0A8I6AV84;A0A8I6GKY5;D4A7U1	Zyx	22017000	Zyx	15396000	13120000	22154000	21849000	13031000	4.30598e+06	4.15245e+06	1.65887e+06	13449000	1.75308e+06	0.00151659	0.146093	3.37884	Zyx
A0A8I6AVF4;B1WBY5	Dnajc11	8618000	Dnajc11	3634000	6404900	6188700	5834100	6428300	5820600	7341700	8280400	6264000	1.30256e+06	0.714307	0.694028	0.9821	Dnajc11
A0A8I6AVL2;F1LN88	Aldh2	407270000	A0A8I6AVL2	218880000	193020000	243600000	157290000	247070000	274850000	197480000	237240000	217740000	238740000	0.353146	0.563829	0.908932	Acad10;Aldh2
A0A8I6AWM3;A0A8I6G9M6;A0A140UHX6		7909100	A0A8I6AWM3	10879000	8189300	9371300	7593100	7527200	9971000	8426600	11007000	8708000	9323800	0.350308	0.562942	0.91828	Sptb
A0A8I6AXR2;Q5PQU1;A0A8I5ZK39;P01048;A0A0G2JVQ5	Kng1;Map1	116440000	A0A8I6AXR2	73475000	24399000	48976000	39000000	32978000	50286000	16276000	18331000	21373000	15106000	0.0311137	0.309016	1.80295	Kng2;Map1
A0A8I6AYW8;B0BNB9;A0A8I6AI60	Htra2	5792700	Htra2	4575100	4730300	6349200	4293800	4967300	4874000	5272400	5017400	4417900	4450600	0.742435	0.701707	1.03676	Htra2
A0A8L2Q4S0;A0A8I6B1E1;P18422;A0A8I6AVH8	Psma3	115080000	Psma3	19073000	16906000	22164000	19946000	20093000	18358000	19091000	18905000	21989000	18381000	0.845924	0.718308	1.01507	Psma3
A0A8I6GJY3;A0A8I6B1G1;A0A8I6GJC1		36427000	A0A8I6GJY3	71213000	37621000	48963000	49249000	47248000	46032000	64990000	55162000	57375000	40817000	0.734787	0.700457	0.961865	Pdlim5
A0A8I6B1P6;Q5I0K3	Clybl	46392000	Clybl	22117000	17066000	16424000	19881000	19653000	21274000	18123000	21262000	18216000	20628000	0.545456	0.643289	0.956162	Clybl
Q66H12;A0A8I6B4W8;A0A8I6ABQ1	Naga	1858900	Naga	1.22601e+06	2.47865e+06	2.35036e+06	3233200	3559300	2.85742e+06	2.74215e+06	1.22846e+06	1.10908e+06	4.79048e+06	0.768276	0.704273	1.00942	Naga
A0A8I6B580;A0A8I6APU1;A0A8I5ZQY5		35228000	A0A8I6B580	111920000	103290000	87967000	108020000	87965000	92308000	106600000	107610000	96343000	105960000	0.76154	0.70259	0.981017	Nebl
A0A8I6B5U9;Q4G061	Eif3b	7488000	Eif3b	2.6107e+06	4440100	8456000	3978400	3910300	6272900	4421800	4665300	4153200	5736300	0.498667	0.62697	0.926573	Eif3b
G3V6H0;A0A8I6B6G5;A0A8I6A8V1;A0A8I5ZZ07;P10536;A0A8I6A3V6;A0A8I6AKG8	LOC100363782;Rab1b	30230000	LOC100363782	19024000	23889000	1.21377e+06	17412000	19491000	18911000	2.6596e+06	20948000	21519000	18102000	0.806866	0.709713	0.986489	Rab1b
A0A8I6G1X8;Q99MZ8	Lasp1	23577000	Lasp1	1.91898e+06	9064700	9945400	8969900	10030000	8643400	12354000	10136000	10267000	9266300	0.227405	0.508379	0.788072	Lasp1
F1LX28;A0A8I6G299	Acot11	3246900	Acot11	3154800	3785800	4058100	2821300	1.62e+06	3733100	4207700	3524800	3928600	3811900	0.119496	0.425275	0.803911	Acot11
A0A8I6G4G4;A0A8I5ZMD4;A0A8J8XVA7;P48037;A0A8I5ZJA4;A0A8I6AE49	Anxa6	474220000	Anxa6	89313000	100730000	99458000	98700000	88876000	93446000	91786000	87516000	89830000	97209000	0.469763	0.623744	1.0376	Anxa6
Q8R490;A0A8I6G502;A0A8I5ZKP7;A0A8I5XWM0;F1M7X3	Cdh13	27024000	Cdh13	13339000	14310000	13258000	10971000	12466000	12891000	14779000	12268000	10928000	11504000	0.689568	0.688789	1.03165	Cdh13
A0A8L2QSN3;A0A8I6G545;Q5BK81	Ptgr2	180760000	Ptgr2	30091000	24048000	24194000	33453000	34594000	28367000	27375000	23734000	27635000	23423000	0.28372	0.544629	1.12139	Ptgr2
D3Z8H0;A0A8I6G5W4;B2RZ74	Snrnp70	7670700	Snrnp70	1.6037e+06	1.17421e+06	2.08938e+06	4196500	1.14809e+06	2.7724e+06	1.49103e+06	4.58446e+06	3.72143e+06	1.3498e+06	0.327127	0.55653	0.733659	Snrnp70
A0A8I6G6M3;A0A8L2QAE6;Q08163	Cap1	6513200	Cap1	8819000	10549000	13331000	15829000	10103000	5704900	8929300	10259000	9537200	8904800	0.0551303	0.341347	1.35296	Cap1
A0A8L2Q518;A0A8I6G6Q3;Q6AXS5;A0A8I6AF25	Serbp1	46032000	Serbp1	14990000	8983900	9826800	20911000	13845000	11363000	11922000	9976100	12088000	11985000	0.409242	0.590032	1.19574	Serbp1
P84100;A0A8I6G776;F1M5A9	Rpl19;RGD1562420	232030000	Rpl19	46234000	45784000	55922000	55756000	47204000	42310000	44034000	43874000	43531000	38882000	0.0207938	0.278946	1.17998	Rpl19;RGD1562420
A0A8I6G7D4;B5DFC8	Eif3c	8011000	Eif3c	6526200	6486200	8194500	5542600	6311300	6637200	6897400	6009900	5238100	7952600	0.912589	0.729026	1.00995	Eif3c
A0A8I6G8B0;Q64057;A0A8I5Y576;A0A8I5ZX08;A0A8I6AM79;A0A8I6A967	Aldh7a1	116390000	Aldh7a1	30500000	26523000	26667000	28122000	28843000	28165000	31388000	29958000	30962000	26259000	0.476546	0.624401	0.958584	Aldh7a1
A0A8I6G8K6;D3ZSL2	Abracl	34857000	Abracl	1.13125e+06	1.03595e+06	10978000	5215200	1.18526e+06	1.56487e+06	2.87964e+06	14900000	7540000	1.79656e+06	0.426854	0.598549	0.681482	Abracl
F1LWG8;A0A8I6G9C9;A0A8I6A0R8	Srl	701900000	Srl	349560000	321930000	318490000	398940000	308080000	413440000	308460000	297080000	319880000	346690000	0.913104	0.729026	1.00679	Srl
A0A8I6G9H9;F1LRI5	Gcn1l1	25074000	Gcn1l1	201270000	1.17365e+06	183660000	1.55096e+06	190150000	200600000	1.63065e+06	231040000	217360000	223200000	0.433797	0.600139	0.661232	Gcn1
Q5XIM5;A0A8I6GA98;A0A0G2K0B0	Cdv3	46923000	Cdv3	11090000	8131200	10037000	13976000	13049000	7109900	13753000	13340000	12710000	11205000	0.882091	0.724566	0.968431	Cdv3
P11598;A0A8I6GAH4;A0A0H2UHM5	Pdia3	280060000	Pdia3	65096000	48472000	71908000	66214000	52654000	42140000	47500000	48826000	59011000	50111000	0.0565225	0.344895	1.22924	Pdia3
A0A8I6GC12;E9PTW1;A0A8J8YHW4	Scamp3	5202500	Scamp3	1.16837e+06	5638900	4.08153e+06	1.79743e+06	1.32575e+06	2.99897e+06	1.20341e+06	1.27352e+06	1.0447e+06	1.55488e+06	0.214893	0.500231	1.73513	Clk2;Scamp3
O35115;A0A8I6GC70;A0A8I6A8C5	Fhl2	1162300000	Fhl2	245540000	355010000	290850000	447330000	370450000	272670000	455830000	416760000	433880000	339950000	0.419556	0.596607	0.89062	Fhl2
A0A8I6GDG3;A0A8L2UI00;Q6AYD3;A0A0G2JVS2	Pa2g4	17258000	Pa2g4	7845000	6308100	9322100	8065300	7634600	7139700	6817600	7365200	6605100	7556300	0.248851	0.529632	1.10402	Pa2g4
A0A8I6GE08		166660000	A0A8I6GE08	444300000	88456000	339680000	809790000	306600000	81839000	4.55935e+06	210110000	94871000	1.33883e+06	0.0145557	0.251852	5.06426	Gbp1
Q499N5;A0A8I6GEJ7;A0A8I6ANW0	Acsf2	560090000	Acsf2	101850000	94251000	96192000	120960000	98100000	93837000	102070000	90121000	81353000	98046000	0.203098	0.489184	1.09867	Acsf2
A0A8I6GLW2;G3V936;A0A8I6GES0;Q8VHF5	Cs	5557400000	Cs	1123900000	1056400000	1053500000	1063100000	1140800000	1163700000	1123900000	1153200000	1068500000	1121400000	0.38548	0.576052	0.965724	Cs
A0A8I6GEV9;D3ZD23	Abce1	12575000	Abce1	7859100	6583200	9751000	8051300	6452100	7165300	6334800	6166400	7796400	6053800	0.173217	0.464836	1.15455	Abce1
A0A8I6GF98;F2Z3T7;Q6I7R3	Isoc1	19545000	Isoc1	7154900	5911400	10069000	7520000	7712900	7485900	7691300	8182400	8759100	8198600	0.536724	0.640134	0.951656	Isoc1
A0A8I6GF99;G3V741;A0A8I6GJ63;Q6IRH6;P16036	Slc25a3	2773500000	Slc25a3	1262600000	1294500000	1353300000	1195200000	1240000000	1363700000	1268200000	1468800000	1373700000	1450000000	0.0857642	0.378894	0.917218	Slc25a3;Tmpo
A0A8I6GFM8;A0A8I6GBP8;A0A0G2K5P5		533700000	A0A8I6GFM8	194990000	205690000	170050000	222160000	188670000	214870000	198460000	180030000	192350000	192530000	0.987186	0.745199	1.00339	Myom1
A0A8I6GFV5;P04916	Rbp4	12684000	Rbp4	1.30885e+06	1.22101e+06	6903900	1974900	3724100	1.70961e+06	12981000	12474000	1.81951e+06	2.68636e+06	0.286724	0.547896	0.477819	Rbp4
A0A8I6GG90;Q6P722	Popdc2	93517000	Popdc2	19088000	19723000	20804000	17298000	23723000	28091000	21434000	20346000	18666000	23286000	0.303886	0.552703	0.899958	Popdc2
P11960;A0A8I6GGA5;F7EV94	Bckdha	92710000	Bckdha	25682000	32368000	34793000	27813000	35604000	40817000	32659000	29138000	31331000	30043000	0.623282	0.672547	0.952875	Bckdha
A0A8I6GGJ4;M0R608;Q64548	Rtn1	39943000	Rtn1	33430000	38544000	34238000	33962000	37789000	33964000	32043000	39144000	44519000	40142000	0.462079	0.619121	0.937575	Rtn1
A0A8I6GHA3;A0A8L2Q3E0;Q6TUH9;P16232	Hsd11b1	5917100	Hsd11b1	3744100	1.19854e+06	7431700	996203	1.131e+06	1.26619e+06	1.24806e+06	1.70048e+06	5.61189e+06	1.03263e+06	0.711268	0.69402	1.33541	Hsd11b1
A0A8I6GHI0;Q711G3	Iah1	18436000	Iah1	4546200	5609700	5225900	1.1274e+06	5672000	4601900	4996000	8105600	5307500	6438100	0.198969	0.483302	0.753205	Iah1
A0A8I6GHX2;D3ZYX8;A0A8I6AAY1	Cox7a2l	244670000	Cox7a2l	37019000	40232000	33727000	31504000	39221000	35215000	39840000	40271000	39714000	38823000	0.310741	0.55653	0.937275	Cox7a2l
A0A8I6GI01;P41499;A0A8L2ULP1	Ptpn11	5535200	Ptpn11	9065400	8748800	12454000	9288900	10470000	10617000	9415900	9894100	9052000	10317000	0.924917	0.730615	1.01483	Ptpn11
A0A8I6GIK7;A0A8L2Q7I4;P62198	Psmc5	17214000	Psmc5	12461000	12709000	18039000	12578000	9302500	11969000	11750000	11987000	10917000	13099000	0.583258	0.658626	1.08987	Psmc5
A0A8L2QNR5;A0A8I6GJ12;Q08602;A0A8I5ZK93	Rabggta	4669000	Rabggta	1.11418e+06	2.53777e+06	1.69607e+06	975496	1.53152e+06	4.72272e+06	1.67203e+06	4022900	2.85592e+06	5135900	0.00504147	0.177032	0.426685	Rabggta
A0A8I6GJE9;F7F942;Q9EQV6	Tpp1	5586400	Tpp1	7163600	9397700	2.97751e+06	6957100	9488800	1.31261e+06	1.44234e+06	7671000	1.69465e+06	1.86921e+06	0.00659953	0.186903	2.57221	Tpp1
A0A8I6GJJ3;P52631	Stat3	13937000	Stat3	7849500	4260700	9198700	9047800	4484200	3492600	4543000	4106300	4499900	4474400	0.0192299	0.273621	1.64996	Stat3
A0A8J8Y1V7;D4ABI6;A0A8I6GJY6;Q91Y78;A0A8I6AE48	Uchl3	8837600	Uchl3	1.51496e+06	1.86969e+06	1.36088e+06	8411400	2.31992e+06	1.75248e+06	1.2377e+06	1.46934e+06	1.28051e+06	1.58362e+06	0.129686	0.42938	2.11327	Uchl3
A0A8I6GKA7;Q6P502;A0A8I5Y7A1	Cct3	80255000	Cct3	33066000	29391000	30616000	25784000	31894000	25948000	26750000	26853000	29479000	31790000	0.347216	0.562942	1.07052	Cct3
G3V912;A0A8I6GKD2;A0A8I6GDJ9	Tmx4	15515000	Tmx4	9081800	9091300	10478000	8241700	11474000	13699000	13021000	9154900	11685000	11253000	0.0636434	0.35413	0.822384	Tmx4
G3V6Y6;A0A8I6GKE5;A0A8I6G9W3	Pygb	337220000	G3V6Y6	114540000	117600000	106210000	124640000	129820000	118200000	136080000	121190000	144320000	138350000	0.120545	0.426143	0.900735	Pygb
A0A8I6GKJ1;P49134	Itgb1	50367000	Itgb1	21286000	18935000	21337000	25737000	16540000	17689000	17492000	16726000	17882000	19174000	0.104455	0.411017	1.16717	Itgb1
A0A8I6GKK9;P07150;A0A8L2UJV2;A0A8I6A8I9;A0A8I5ZKF7;A0A8I6GD51	Anxa1	225640000	Anxa1	138640000	121980000	209960000	117620000	121160000	111580000	111440000	109050000	121260000	124740000	0.134088	0.432055	1.22712	Anxa1
A0A8I6GKM0;B2RZC6;A0A0H2UHX8;Q7TP98	Ilf2	13757000	Ilf2	6179000	6192000	10098000	4861600	5655400	7897500	6155600	4976200	5526900	6898800	0.852636	0.718308	1.04867	Ilf2
A0A8I6GKS0;Q6DGG0;A0A8L2QI97;M0RB67	Ppid;Ppidl1	35976000	Ppid	15146000	12229000	15984000	12949000	13551000	10853000	13897000	13086000	13707000	12544000	0.28516	0.545733	1.09007	Ppid;Ppidl1
A0A8I6GKV1;A0A8L2UI37;Q5XHZ0;A0A8I6AFD9	Trap1	49658000	Trap1	17860000	22815000	23788000	22340000	20488000	17293000	25684000	20996000	24631000	21657000	0.81375	0.711259	0.973064	Trap1
B1WC26;A0A8I6GKW3	Nans	24413000	Nans	8970700	9242900	14129000	10598000	11935000	10814000	11671000	9816100	10511000	11379000	0.999953	0.748243	1.01263	Nans
A0A8I6GKX5;Q63416;A0A8I6ALV3;A0A8I5ZPG2;D3ZBS2	Itih3	31493000	Itih3	34117000	11469000	21864000	20205000	9730000	12066000	15160000	12767000	9188200	11276000	0.105823	0.412762	1.61081	Itih3
A0A8I6GKZ8;P11530;A0A8I5Y4W5	Dmd	66654000	Dmd	24963000	26951000	28327000	28258000	25574000	29025000	26725000	27051000	25525000	27249000	0.813602	0.711259	0.988921	Dmd
A0A8I6GL72		22261000	A0A8I6GL72	18188000	25573000	21882000	17872000	20481000	28683000	21193000	17072000	21506000	24546000	0.516197	0.631882	0.920319	LOC684270
A0A8I6GL75;Q3ZAV2;P62961;A0A8I6ABQ3;A0A8I6AJV4;D3ZEV0;A0A8I5ZRA5;A0A8I5ZJP8;D4A3P0;D4A0L4;F1MA18;Q62764	Ybx1;LOC100912427;Ybx2;Ybx3	16593000	Ybx1	6418900	4042900	5875500	12338000	4891700	4463100	7385500	5471200	6010100	5335900	0.654639	0.677584	1.17098	Ybx1;Ybx3;Ybx2;ENSRNOG00000062414;ENSRNOG00000066469;LOC100912427;Ybx1-ps3
A0A8I6GLB7;G3V778;O54937	Pdk4	61747000	Pdk4	21171000	11839000	27643000	23113000	13913000	3776100	11465000	9506800	6589300	8519400	0.00237559	0.146093	2.45076	Pdk4
A0A8I6GLD1;F1LQN3;Q9JK11;A0A8L2UHV9;A0A8L2QL56	Rtn4	33223000	Rtn4	41747000	33611000	43022000	27477000	37999000	53443000	44263000	30819000	35701000	37911000	0.503803	0.627852	0.909561	Rtn4
A0A8I6GLD7		233270000	A0A8I6GLD7	207690000	219310000	2.83807e+06	231080000	192670000	128860000	179950000	210560000	130390000	233770000	0.425746	0.598549	0.966111	Ndufs6l1
Q5XIM9;A0A8I6GLE7;A0A8I6A5L3	Cct2	55328000	Cct2	26434000	22152000	26440000	25320000	21124000	22537000	24098000	21617000	22677000	24494000	0.480059	0.626405	1.05239	Cct2
A0A8I6GLH2;P17136;P63164;A0A8I6AMZ7;A0A8I6A9Y5;Q5XII7;A0A8I5ZU06;A0A8I5XW32	Snrpb;Snrpn	35942000	Snrpb	14180000	13434000	16578000	8301400	12337000	13242000	14550000	15211000	14531000	14005000	0.33548	0.559027	0.906225	Snrpb;ENSRNOG00000068896;LOC688682;RGD1563375;Snrpn
A0A8I6GLN6;D3ZWC6	Sntb1	28953000	Sntb1	17201000	16988000	14125000	11769000	16203000	19632000	17450000	16530000	14999000	16550000	0.222595	0.506591	0.895786	Sntb1
A0A8I6GLS2;D3ZL10	Col6a6	1811400	Col6a6	3899100	6632000	5607200	4126200	4221200	2593100	4546300	4061200	6258800	4944700	0.558768	0.645916	1.09291	Col6a6
A0A8I6GLU8;I6L9G6	Tardbp	56590000	Tardbp	15000000	13205000	16797000	12818000	15538000	11983000	14417000	13539000	14007000	13693000	0.289046	0.550668	1.08455	Tardbp
A0A8L2Q028;A0A8I6GM27;Q5XIG4;A0A8I5ZWR4	Ociad1	94691000	Ociad1	28697000	31871000	34476000	29517000	31846000	37075000	37500000	43485000	38006000	35104000	0.00547986	0.177032	0.818157	Ociad1
A0A8I6GMK2;P35213	Ywhab	33790000	Ywhab	16089000	12606000	18315000	20318000	13191000	15174000	12451000	14393000	14922000	16805000	0.510569	0.629167	1.09186	Ywhab
D4A9L2;A0A8I6GMR8	Srsf1	18460000	Srsf1	6568600	6143200	5876000	3.42327e+06	1.1004e+06	6028000	2.52321e+06	5571400	6887400	5183700	0.506617	0.627852	0.882329	Srsf1
A0A8J8XAN4;Q5XIB3;A0A8L2QE10	Adprhl1	41805000	Adprhl1	67958000	57067000	65625000	46210000	62286000	114460000	60408000	73329000	56583000	67896000	0.184556	0.470932	0.802697	Grtp1;Adprhl1
Q5U2U3;A0A8J8XBZ3	Parp3	4689900	Parp3	6794500	1.56461e+06	5191200	5135200	3.64113e+06	3929600	948981	1.26306e+06	2.48113e+06	1.0966e+06	0.0207287	0.278946	2.29713	Parp3
A0A8J8XLC6;Q63617	Hyou1	13675000	Hyou1	8821500	9136200	14418000	8048200	9579700	8728400	8582400	11361000	1.89066e+06	10798000	0.329722	0.55653	1.20897	Hyou1
A0A8J8XTR6;A0A0G2K8L7;P54290	Cacna2d1	730020	Cacna2d1	2.30779e+06	3184400	3334100	3.2945e+06	2573200	1.51436e+06	1.74122e+06	2.5542e+06	1.60232e+06	1.98709e+06	0.00302725	0.157737	1.56333	Cacna2d1
A0A8J8XU90;G3V6P7;A0A8I6AKW5;A0A8I6GJU7;Q62812	LOC100911597;Myh9	73242000	LOC100911597	24217000	31960000	36912000	34266000	27823000	25218000	30376000	27013000	27869000	30750000	0.37311	0.570549	1.09879	Myh9
A0A8J8XXQ6;F7F9P3;Q9QX81	Hnrnpab	95993000	Hnrnpab	29591000	25735000	35863000	27589000	26200000	28334000	22203000	26957000	28683000	28148000	0.415509	0.59395	1.07931	Hnrnpab
A0A8J8Y1B9		31000000	A0A8J8Y1B9	13641000	13322000	14189000	12642000	15753000	22787000	13753000	13517000	13229000	16546000	0.318922	0.55653	0.871167	Snta1
A0A8J8YFS5		26178000	A0A8J8YFS5	8517300	6268600	9233000	6845800	8000500	10593000	7130800	6683000	7258000	8972000	0.744431	0.701707	0.956404	Hars1
A0A8J8YGG0		5537300000	A0A8J8YGG0	843290000	793970000	806730000	832450000	782520000	892650000	1017500000	815410000	918630000	816830000	0.121813	0.428582	0.909873	Atp5f1c
P62425;A0A8J8YIF6;F1M013;D3ZU22;D3ZPL5;A0A8I6AUG1;A0A8I6AMN7;M0R3M3;D4A6B9;D4A8X2;F1M1M2;F1M2Q3;D3ZJH5;F1M4C7	Rpl7a;LOC100910109;LOC100361311;RGD1562953;LOC680161;RGD1563220;RGD1564370;LOC100911966;RGD1563045	279960000	Rpl7a	34640000	29920000	39706000	31562000	32311000	31923000	34362000	30549000	30964000	35685000	0.727405	0.698162	1.02848	Rpl7a;AABR07007121.1;AABR07027819.1;AABR07029262.1;AABR07045321.1;AABR07052519.1;AABR07072440.1;AC128901.1;ENSRNOG00000067069;ENSRNOG00000070681;LOC108349606;LOC120097172
A0A8J8YNE4;A0A8I6ANR0		76957000	A0A8J8YNE4	36051000	34768000	37094000	31011000	38205000	34980000	37872000	35225000	37454000	33533000	0.830847	0.713191	0.989194	Apool
A0A8L2PYQ8;Q5RK30;A0A8I6AVG5	Sbds	7491600	Sbds	5628900	6135200	5000600	5506200	5703800	5209500	5977100	5303400	5901200	5462000	0.948584	0.735847	1.00436	Sbds
A0A8L2PZG3;Q32PX2	Aimp2	12318000	Aimp2	7181600	8136400	7746700	6573600	7314100	6600700	5725100	6351900	8085700	6817200	0.211611	0.499322	1.10041	Aimp2
A0A8L2Q0A6;P21571	Atp5j	2021800000	Atp5j	401880000	387420000	388880000	513320000	361090000	416730000	470440000	393610000	434400000	390670000	0.709171	0.69402	0.974709	Atp5pf
A0A8L2Q0G8;O35303;A0A8I5ZNF9	Dnm1l	44079000	Dnm1l	23544000	24458000	26406000	24206000	24942000	25355000	26349000	25220000	25490000	24288000	0.532861	0.637362	0.97517	Dnm1l
P07340;A0A8L2Q0J0;A0A096MJI9	Atp1b1	626760000	Atp1b1	67238000	74531000	70071000	73440000	80530000	76940000	82942000	83531000	79709000	70142000	0.221659	0.506286	0.930189	Atp1b1
A0A8L2Q170;P31399	Atp5h	896000000	Atp5h	487290000	513630000	536510000	528860000	506860000	581260000	562020000	534070000	540040000	524460000	0.134775	0.432064	0.938472	Atp5pd
A0A8L2Q1G7;P18418;A0A8I5ZJB3	Calr	141430000	Calr	49724000	50553000	72134000	72406000	48161000	44119000	51428000	51394000	55076000	53451000	0.269052	0.536811	1.14683	Calr
P62832;A0A8L2Q239;A0A8I6AA01	Rpl23	59576000	Rpl23	13705000	13900000	13809000	16040000	12402000	10143000	12140000	11196000	9817000	12238000	0.00651659	0.186903	1.2579	Rpl23
A0A8L2Q3K4;Q6AYT3;A0A8I6AI02;A0A8I5YBA4	Rtcb	20682000	Rtcb	15244000	16101000	21282000	13586000	13399000	19950000	13329000	14137000	15882000	17605000	0.866943	0.719468	0.984043	Rtcb;Rtcb-ps1
Q63041;A0A8L2Q3W7;A0A8I6A2U4	A1m	142460000	A1m	70783000	61713000	57904000	53975000	55378000	48287000	84108000	77723000	66384000	60736000	0.381469	0.575291	0.888847	Pzp;A1m
A0A8L2Q4Z6;Q4QQW3	Adhfe1	1701400	Adhfe1	3747000	4277000	3927600	3685100	4120600	4616000	1.46961e+06	3712700	2.19861e+06	1.68929e+06	0.043045	0.337603	1.44359	Adhfe1
A0A8L2Q5A3;A0A8L2RB77;P62083;A0A8I6AEL1;A0A8I6GEL5	Rps7	138580000	Rps7	33530000	32941000	36338000	30431000	34446000	28849000	24337000	27998000	29423000	28280000	0.00561019	0.177032	1.20736	Rps7;ENSRNOG00000066148;LOC100362830
A0A8L2Q5C4;P47875	Csrp1	39607000	Csrp1	10159000	12204000	16032000	14708000	11821000	11234000	9003800	11996000	11354000	9352300	0.0749704	0.363331	1.22637	Csrp1
A0A8L2Q5I9;P84083	Arf5	65723000	Arf5	24123000	22250000	21552000	32050000	19864000	22516000	21548000	21699000	23072000	20557000	0.423667	0.598549	1.0955	Arf5
A0A8L2Q5V0;Q923V4	Fbxo6	7624900	Fbxo6	8257600	6207800	8987300	5454600	5606500	9324000	1.00916e+06	6863300	5529400	7785900	0.416985	0.594459	1.13116	Fbxo6
A0A8L2Q6N7;Q5M9G3	Caprin1	9366700	Caprin1	1.08363e+06	1.10656e+06	5446600	4367800	1.03724e+06	1.30184e+06	1.85361e+06	971353	1.52107e+06	1.57088e+06	0.372642	0.570549	1.80666	Caprin1
A0A8L2Q6S2;P29117	Ppif	450110000	Ppif	119140000	120490000	120140000	105770000	142350000	126700000	133100000	154030000	149140000	142250000	0.0468365	0.338607	0.861986	Ppif
A0A8L2Q6S9;P14141	Ca3	1231500	Ca3	3.64429e+06	1896000	5971100	1.85268e+06	1557700	2.63186e+06	1.56999e+06	1.77003e+06	2786500	3.19093e+06	0.667589	0.68362	1.24876	Ca3
A0A8L2Q7B9;A0A8I6G5T6;M0RD14		1666400	A0A8L2Q7B9	11245000	7835900	18745000	11125000	9441900	17376000	9553900	8827800	9189200	10603000	0.838815	0.716849	1.05118	Pkm;LOC100362738
A0A8L2Q7F2;O35878	Hspb2	164350000	Hspb2	39305000	34706000	39468000	40900000	37987000	42432000	42199000	39290000	38463000	39598000	0.330201	0.55653	0.952392	Hspb2;LOC689959
A0A8L2Q7W8;Q5I0G4	Gars	11294000	Gars	10731000	8115900	7989800	8075400	8337900	10717000	6828300	9456400	7313600	7803500	0.758158	0.702416	1.02686	Gars1
A0A8L2Q834;A0A8I6A1U4;Q6P686	Ostf1	3975400	Ostf1	1.02062e+06	52739000	57437000	57804000	50190000	1.00128e+06	49583000	1.49681e+06	54411000	60793000	0.528566	0.637138	1.31028	Ostf1
A0A8L2Q868;A0A8I5ZRN0;P56741	Mybpc3	2770800000	Mybpc3	675150000	687870000	601500000	796660000	642270000	717190000	709260000	612170000	655440000	677540000	0.923513	0.730474	1.00945	Mybpc3
A0A8L2Q8D2;Q06000	Lpl	3148700	Lpl	1.77941e+06	7456700	1.37185e+06	5338400	11314000	6481800	10591000	7796400	15348000	9168500	0.0474052	0.338607	0.551989	Lpl
A0A8L2Q8M0;P35467	S100a1	8088500	S100a1	5.4998e+06	1.1426e+06	1.21441e+06	10842000	4469200	1.82413e+06	1.45752e+06	1.03223e+06	6.40349e+06	2.60701e+06	0.415687	0.59395	1.73877	S100a1
A0A8L2Q942;P63322;F1LQ62;P36860	Rala;Ralb	42511000	Rala	18281000	1.27889e+06	1.37121e+06	922812	1.795e+06	1.54265e+06	15462000	18106000	16033000	1.96924e+06	0.122666	0.42938	0.445257	Rala;Ralb
P62632;A0A8L2Q996	Eef1a2	1809100000	Eef1a2	645420000	547720000	623530000	594240000	565040000	591210000	604610000	590620000	600410000	643140000	0.702648	0.693358	0.982165	Eef1a2
Q920L2;A0A8L2Q9A7;A0A8I5ZLT7	Sdha	1020000000	Sdha	484360000	491850000	463700000	587370000	492210000	529830000	541990000	485860000	509850000	486580000	0.792761	0.705488	0.986445	Sdha
A0A8L2Q9K9;P0C5H9	Manf	28517000	Manf	2.79534e+06	1.09e+06	7718100	5280200	5.46486e+06	1.064e+06	3.00894e+06	5189000	6483800	2.20093e+06	0.639722	0.674523	1.24527	Manf
A0A8L2QA00;A1L108	Arpc5l	23501000	Arpc5l	1.65709e+06	1.47866e+06	1.42502e+06	1.6364e+06	2.80284e+06	8584900	2.447e+06	1.88295e+06	4.09605e+06	8175400	0.0113329	0.237854	0.357337	Arpc5l
A0A8L2QAQ2;P48500;A0A8I5ZVI4;A0A8L2R053;A0A0G2JWU1;A0A8I6A997	Tpi1	2242500000	Tpi1	526860000	489620000	499280000	661040000	556110000	542650000	583140000	515460000	559920000	561160000	0.824467	0.711386	0.98935	Tpi1;LOC500959;RGD1563601
A0A8L2QB18;Q68FT3	Pyroxd2	29510000	Pyroxd2	15215000	18315000	12303000	16094000	19365000	10936000	15097000	15663000	21007000	13198000	0.57378	0.65541	1.07103	Pyroxd2
A0A8L2QB21;O35567	Atic	96343000	Atic	26946000	23814000	25673000	25271000	26375000	30830000	25695000	23676000	29618000	28001000	0.298519	0.551407	0.929321	Atic
A0A8L2QBE2;Q5XIC0	Eci2	382870000	Eci2	104220000	95236000	93516000	113690000	97938000	111210000	111790000	107550000	96413000	120850000	0.209923	0.497472	0.921117	Eci2
P13803;A0A8L2QBI2;A0A8I6A070	Etfa	1917800000	Etfa	356980000	301860000	298650000	313570000	369370000	334080000	375290000	343000000	366440000	305360000	0.479656	0.626405	0.951432	Etfa
A0A8L2QBL5;P02767	Ttr	93913000	Ttr	17207000	19755000	17895000	12566000	15664000	13320000	21819000	1.59785e+06	2.7147e+06	18992000	0.125385	0.42938	1.42166	Ttr
A0A8L2QBS3;Q3T1J1;G3V7J7	Eif5a;Eif5a2	236900000	Eif5a	91995000	56893000	82476000	97621000	67769000	76164000	77547000	76985000	73631000	80755000	0.92112	0.729443	1.03031	Eif5a;Eif5a2
A0A8L2QCP8;Q2PQA9	Kif5b	24794000	Kif5b	19284000	21004000	21559000	21318000	21991000	25242000	24823000	20392000	21704000	22880000	0.152778	0.4426	0.914074	Kif5b
P27867;A0A8L2QD42;A0A8I6A2A0	Sord	44624000	Sord	12774000	11592000	10889000	12279000	14952000	20001000	12779000	13771000	15215000	18412000	0.0363092	0.313972	0.779341	Sord
A0A8L2UMZ6;A0A8L2QDB6;P06302;A0A8I6GFG4;A0A8I6G747	Ptma	79686000	Ptma	9093400	9835500	9252700	26755000	11304000	7346500	12120000	10438000	9047900	1471501	0.145172	0.438654	1.63865	Ptma;LOC100359583
A0A8L2QDD9;A0A8L2QDD2;Q63610;A0A8I6B5K9	Tpm3	12561000	Tpm3	1.25147e+06	2.2454e+06	7879100	9460100	8607400	1.94044e+06	9253600	1.48463e+06	2.63368e+06	5760600	0.557506	0.645916	1.39722	Tpm3;Tpm3_v1
A0A8L2QDI1;P06761	Hspa5	353550000	Hspa5	88595000	60152000	89845000	94771000	71705000	60797000	68536000	60606000	80264000	62463000	0.0905273	0.386299	1.21764	Hspa5
A0A8L2QDJ0;P11240;A0A8I6GM29;A0A8I6A0L0	Cox5a	6390200000	Cox5a	1469300000	1612100000	1757700000	1498600000	1801300000	1458100000	1580800000	1610000000	1510400000	1299500000	0.212725	0.499427	1.09134	Cox5a;LOC100361008
A0A8L2QDW2;P11507	Atp2a2	3010400000	Atp2a2	878780000	859660000	804970000	979230000	854800000	857840000	934610000	848190000	835510000	893010000	0.990575	0.745199	1.0019	Atp2a2
A0A8L2QEC9;Q5QD51	Akap12	3470500	Akap12	10694000	5471500	15456000	5486300	4977600	1.64674e+06	1.83658e+06	3.03981e+06	4122800	4692100	0.00425356	0.176781	2.74386	Akap12
A0A8L2QEH3;P17074;D3ZGN8;A0A8I6AFS6;A0A8I6GLA3;D3ZUD7;F1LYF3	Rps19;LOC687298;Rps19l1	470990000	Rps19	49266000	51499000	59976000	48555000	59838000	52448000	57145000	58034000	52604000	62590000	0.472761	0.624401	0.951605	Rps19;LOC100360843;LOC120095010;Rps19l1
F2Z3R2;F1LQ48;A0A8L2QEL3;A0A8L2QQ13	Hnrnpl	15286000	Hnrnpl	15803000	17206000	17217000	15781000	12847000	13594000	15340000	18999000	19332000	17019000	0.516274	0.631882	0.935575	Hnrnpl
A0A8L2QEP8;F8WG62;P61980;M0R9K1;A0A8I5ZQ15;A0A8I5ZZG4	Hnrnpk;LOC100359916	151820000	Hnrnpk	48116000	48042000	52664000	63442000	45257000	41300000	47817000	48197000	47765000	45852000	0.189698	0.477303	1.11514	Hnrnpk;Hnrnpk-ps1;LOC100359916
A0A8L2QF26;Q62651	Ech1	1080000000	Ech1	350510000	403200000	329930000	310870000	388400000	350540000	427810000	463750000	387110000	403110000	0.106203	0.412762	0.877278	Ech1
P21533;A0A8L2QIW0;A0A0G2KBA1	Rpl6	312290000	Rpl6	61343000	62967000	71073000	59188000	64139000	63516000	56215000	59114000	57470000	65932000	0.370195	0.569483	1.05447	Rpl6;Rpl6-ps6
A0A8L2QIZ5;O35796	C1qbp	84956000	C1qbp	69211000	59678000	68062000	78521000	59958000	69993000	90104000	70602000	73719000	64182000	0.2934	0.551407	0.910011	C1qbp
A0A8L2QJV6;E9PU28	Impdh2	16272000	Impdh2	7927600	6278500	1.39949e+06	10379000	6563700	1.53011e+06	6009800	2.47792e+06	5311100	1.8733e+06	0.150604	0.441363	1.8921	Impdh2
A0A8L2QK91;P35565	Canx	105180000	Canx	36396000	35073000	38100000	36455000	32516000	32235000	31091000	33918000	31736000	33952000	0.0656754	0.354825	1.09579	Canx
A0A8L2QLB0;Q62714	Np4	75194000	Np4	2.42786e+06	1.06033e+06	45385000	32279000	1.6732e+06	3.13202e+06	2.05788e+06	1.86584e+06	1.48397e+06	3.36977e+06	0.209449	0.497282	6.95458	Np4
P04797;A0A8L2QM97;A0A8I6AIZ9;A0A8I5ZXG9;M0R660;F1LUV3;M0R7H7;E9PTV9;E9PTN6	Gapdh;RGD1565368;LOC291543;RGD1562758;RGD1564688	8148500000	Gapdh	1532400000	1632700000	1427300000	1832200000	1970400000	1357200000	1796700000	1841500000	946870000	906670000	0.146902	0.438654	1.22574	Gapdh;AABR07032392.1;AABR07058366.1;AABR07070043.1;ENSRNOG00000066746;LOC108352348
B2GUZ5;A0A8L2QPP4;A0A8I6AZU8	Capza1	8291100	Capza1	1.84913e+06	3.53364e+06	5779400	3.31584e+06	1.26839e+06	2.55329e+06	1.36328e+06	2.08797e+06	4725400	2.03571e+06	0.613223	0.669376	1.2335	Capza1
A0A8L2QU76;Q641Y0	Ddost	47026000	Ddost	14723000	17596000	17640000	12682000	16740000	14869000	12504000	12015000	14685000	18033000	0.356072	0.563829	1.10089	Ddost
A0A8L2QV13;Q9JJW3	Usmg5	3833500000	Usmg5	310360000	395640000	215340000	255400000	300120000	242190000	363440000	340860000	341080000	250450000	0.7383	0.701707	0.960235	Atp5mk;LOC103693330
A0A8L2R1Y6;A0A8L2QVY8;P21531	Rpl3	25025000	Rpl3	12531000	10460000	13057000	10458000	10154000	1.92282e+06	10036000	11832000	10505000	9527400	0.208098	0.495005	1.29292	Rpl3
A0A8L2QX46;Q80W89	Ndufa11	1203400000	Ndufa11	305130000	293050000	278800000	527820000	283420000	319800000	323700000	260940000	299580000	361570000	0.728477	0.698611	1.07833	Ndufa11
A0A8L2QYP3;Q9WUS0	Ak4	82533000	Ak4	27878000	28026000	31602000	29029000	27900000	35488000	33608000	27534000	29385000	31574000	0.200172	0.48529	0.91653	Ak4
A0A8L2R003;O35264	Pafah1b2	59128000	Pafah1b2	17781000	15199000	20315000	15312000	15112000	18031000	15785000	20643000	20721000	17060000	0.280746	0.543046	0.907621	Pafah1b2
A0A8L2R1R3;P04550	Ptms	54741000	Ptms	26643000	25040000	33592000	37802000	29244000	23584000	36337000	34884000	30990000	41756000	0.497974	0.62697	0.909102	Ptms
A0A8L2R303;Q5BJQ0	Adck3	129440000	Adck3	34701000	35903000	33907000	38641000	40616000	36118000	34721000	39337000	39028000	41145000	0.562956	0.648254	0.965427	Coq8a
A0A8L2R402;A0A8L2RAD9;Q6P9V9	Tuba1b	1355500000	Tuba1b	195860000	189650000	235080000	202150000	199040000	171270000	199950000	185030000	194850000	212750000	0.388566	0.576052	1.0601	Tuba1b
A0A8L2R4R9;P81795	Eif2s3	19645000	Eif2s3	7651600	8914600	12516000	8214100	8770200	11084000	7804500	7832100	7753900	10113000	0.81106	0.711259	1.03317	Eif2s3
A0A8L2R544;P84850	D2hgdh	20463000	D2hgdh	12717000	11021000	13828000	8778900	12608000	17539000	14127000	13971000	10985000	13255000	0.148868	0.439893	0.843667	D2hgdh
A0A8L2R5Z8;P62870;A0A8I5ZLR5;A0A8I5ZTT3;A0A8I6GJ22;F1M937;F1LZ51	Tceb2;LOC684822;RGD1565653	185160000	Tceb2	28326000	28140000	29951000	31217000	30546000	31486000	31533000	31706000	26752000	32809000	0.501588	0.62697	0.960424	Elob;RGD1565653;ENSRNOG00000063973;ENSRNOG00000066836
Q66H80;A0A8L2R622;A0A8I5ZSE6	Arcn1	14279000	Arcn1	11649000	9307200	13234000	6413400	8384000	8234400	6480200	1.38969e+06	2.8496e+06	11195000	0.0724526	0.363153	1.62486	Arcn1
A0A8L2R6L7		3435500000	A0A8L2R6L7	798020000	574720000	1270100000	772530000	522110000	1480300000	919970000	1138200000	714290000	1157200000	0.0903377	0.386299	0.727821	Hbb
P18163;A0A8L2R6L8	Acsl1	1874900000	Acsl1	955500000	1206200000	966100000	1016800000	1134900000	983210000	1150900000	1116200000	1060000000	1071200000	0.746031	0.701878	0.981044	Acsl1
Q7TT47;A0A8L2R710;A0A2H2GPM9	Spg7	2112000	Spg7	3751500	4436100	2.90391e+06	3396500	4083300	3937100	1.74511e+06	4092900	1.62166e+06	2.20618e+06	0.0749822	0.363331	1.36524	Spg7
A0A8L2R7U6;P40112;A0A8I6AA71;A0A8I6A6V1;A0A8I6A8D8;A0A8I6A926;D3Z8J0	Psmb3;RGD1564425	121060000	Psmb3	26277000	22469000	26679000	29076000	24382000	22367000	23104000	18405000	23564000	23643000	0.0599289	0.346246	1.16024	Psmb3;ENSRNOG00000069501;RGD1564425
A0A8L2R8P7;P08932;A0A0G2KA54;F7EUK4	Kng1l1	275630000	Kng1l1	122780000	34769000	83721000	74199000	47872000	63923000	36068000	23873000	26629000	22863000	0.0168246	0.260346	2.09592	Kng1
A0A8L2R8Q8;P18614	Itga1	5379600	Itga1	1.56664e+06	999120	7833100	1.3133e+06	2.43897e+06	5578500	3.18153e+06	3524500	1.19995e+06	4904700	0.295746	0.551407	0.769536	Itga1
A0A8L2R8Y3;D3ZE63;P30904;D4A3P7	LOC679748;Mif;RGD1560513	859370000	LOC679748	113910000	119290000	139930000	105400000	130150000	158540000	131810000	131540000	131200000	157880000	0.0578318	0.346194	0.856126	Mif;LOC120102174;LOC679748
A0A8L2R9H0;P62243;M0R7Q5;A0A8I6AEU6;D3ZIE1;Q6TXJ0	Rps8;LOC100363452;RGD1566369;LOC297756	390700000	Rps8	40331000	37815000	43365000	44503000	42607000	33192000	38148000	36455000	36418000	39154000	0.029218	0.300042	1.13772	Rps8;LOC100363452;LOC297756;RGD1566369
A0A8L2R9L9;Q64560;A0A8L2R8U1;A0A8L2Q8D6	Tpp2	10390000	Tpp2	9845600	9508400	9524400	8899700	10009000	7497600	8879100	8229400	8587900	9596300	0.0674704	0.357497	1.11677	Tpp2
A0A8L2RAM6;P0DMW1;P0DMW0	Hspa1a	18464000	Hspa1a	13314000	11174000	10960000	11176000	12208000	9205000	11725000	6828600	10321000	8828500	0.0330569	0.312824	1.2542	Hspa1b;Hspa1a
A0A8L2UIH0;Q03114	Cdk5	6809900	Cdk5	5695900	6122700	6952200	5028500	1.86437e+06	2.15163e+06	6776200	6822900	6616800	6364300	0.699443	0.692912	0.893214	Cdk5
A0A8L2UJT5;P62268;F1LTW8;D4A9Q3	Rps23;RGD1563705;RGD1563570	109050000	Rps23	36383000	28103000	28721000	27219000	26869000	29286000	34269000	25685000	26583000	23598000	0.558934	0.645916	1.05648	Rps23;RGD1563570;RGD1563705
A0A8L2UK05;P01015	Agt	58443000	Agt	29972000	5376900	34716000	11674000	7671200	1622800	5894200	3823900	3726300	2961500	0.00312204	0.157737	4.95932	Agt
A0A8L2UK17;P38983;A0A8I5ZZE2;A0A8I5ZNX8	Rpsa	168410000	Rpsa	48277000	46929000	49552000	63053000	46538000	39706000	47184000	47465000	49386000	45606000	0.216534	0.500922	1.10901	Rpsa;Rpsa-ps4
A0A8L2UKD4;Q9QXQ0;A0A0G2K013;A0A0G2K5U9	Actn4	78169000	Actn4	270190000	363620000	414980000	320640000	335820000	322800000	351430000	297350000	334930000	332370000	0.724905	0.696366	1.0405	Actn4
A0A8L2ULJ1;Q07803	Gfm1	47256000	Gfm1	16244000	19240000	18249000	16433000	19648000	16085000	20988000	19879000	21254000	18162000	0.389023	0.576052	0.93199	Gfm1
A0A8L2UQS2;Q04462	Vars	9877600	Vars	8517900	8436700	7457700	8483700	10488000	7222400	7762000	7886700	8050800	7697700	0.124034	0.42938	1.12337	Vars1
A0A8W1B2M1;A0A8I6AM68;A0A0G2K2J7		347340000	A0A8W1B2M1	88080000	92871000	82259000	96818000	83950000	94177000	87631000	84238000	87445000	90769000	0.972844	0.740787	0.999365	Slc25a12
A0JPJ7;A0A8I5ZUT1	Ola1	57207000	Ola1	20880000	16735000	20346000	19057000	20532000	21187000	18911000	18474000	20003000	24511000	0.501351	0.62697	0.946297	Ola1
A0JPQ4	Trim72	289650000	Trim72	97588000	107780000	105470000	96488000	121440000	104870000	99497000	98865000	102880000	131000000	0.865812	0.719002	0.984461	Trim72
A1A5Q0;C5NMH2;M0R681	Lmod2	24079000	Lmod2	11499000	19609000	10123000	8243400	12647000	17012000	13209000	16250000	14898000	15114000	0.112577	0.416789	0.812225	Lmod2
A1L1L9;A0A8I6AVM0	Tmem65	60787000	Tmem65	22574000	25900000	18820000	28398000	25645000	16004000	23370000	29681000	21570000	20775000	0.469449	0.623744	1.0892	Tmem65
G3V9T4;A6ZIQ8;A0A8I6A2V4	Tmem38a	97588000	Tmem38a	16728000	21450000	19729000	18116000	16517000	25447000	20788000	19651000	19134000	24407000	0.0653021	0.354825	0.845678	Tmem38a
F1LNF1;A7VJC2;A0A8I5Y7N4;F1LM82;A0A8I5YC50	Hnrnpa2b1	415380000	Hnrnpa2b1	69622000	64771000	83223000	96223000	71342000	64516000	75083000	66093000	74183000	73564000	0.393086	0.579323	1.08981	Hnrnpa2b1
A9UMV9	Ndufa7l	2371600000	Ndufa7l	322770000	350550000	276640000	310540000	299140000	280890000	323950000	330280000	299140000	310350000	0.896718	0.726051	1.00973	Ndufa7
B0BMS8;Q64122	Myl9	78628000	Myl9	11039000	15377000	20861000	16759000	12685000	11533000	11732000	13267000	12486000	11637000	0.0861137	0.378894	1.26488	Myl9
B0BMT9;A0A8I6A347;A0A8I6AAA2;A0A8I5ZT96	Sqrdl	6968100	Sqrdl	6775300	6291900	8330200	2.37758e+06	6849500	1.4323e+06	1.90002e+06	7931800	4.49375e+06	8526600	0.34	0.56211	1.26107	Sqor
B0BN63	Ahsa1	14271000	Ahsa1	9297000	9293700	10082000	9545000	10240000	8180000	8680700	8604600	9356600	8316700	0.0214218	0.278946	1.1233	Ahsa1
B0BN74	Bag2	12952000	Bag2	4918200	5376500	2.15714e+06	1.04115e+06	4611800	1.82816e+06	4519400	4382200	3899100	5.10593e+06	0.583489	0.658626	0.917405	Bag2
B0BN81;A0A0G2K200;P24050	Rps5	216280000	Rps5	37524000	46595000	42866000	38964000	42697000	33288000	37026000	38386000	38086000	38449000	0.0632227	0.353346	1.12639	Rps5
B0BN93;A0A8I6GJZ6;A0A8I6A1J7;A0A8L2UJD0	Psmd13	33923000	Psmd13	9841800	11452000	12506000	9562900	11010000	10967000	10104000	11476000	10219000	13167000	0.729165	0.698611	0.972104	Psmd13
B0BNC9;A0A8I5ZMC2		4902200	B0BNC9	4179000	1.73468e+06	1.81386e+06	4156500	5095300	3.3095e+06	2.06291e+06	1.77395e+06	1.24408e+06	1.49395e+06	0.071564	0.363153	1.7178	Cryzl2
B0BNE3	Trappc5	4812500	Trappc5	2.15092e+06	5.31638e+06	1.29488e+06	2.2603e+06	1.58306e+06	1.98844e+06	4.86665e+06	3.21214e+06	1.66245e+06	3754200	0.396416	0.581546	0.814107	Trappc5
B0BNJ4	Ethe1	13246000	Ethe1	6287500	7056900	7162600	4862800	2.16427e+06	7021900	7000000	1.92955e+06	7063100	5915300	0.916262	0.729236	0.951753	Ethe1
B0BNM1	Apoa1bp	58151000	Apoa1bp	18122000	13840000	14930000	12422000	16095000	18105000	18627000	16932000	18078000	18266000	0.0275889	0.295632	0.837803	Naxe
B0BNN3	Ca1	326870000	Ca1	57597000	43286000	53980000	47434000	36733000	62822000	58559000	80782000	48963000	47083000	0.109058	0.414055	0.801552	Ca1
B0K020;A0A8I6A430;A0A8I6GFI7;A0A8L2PYH4;A0A8I6A322	Cisd1	654140000	Cisd1	104270000	125210000	108310000	157750000	108440000	103590000	112550000	118260000	110420000	115180000	0.488033	0.626663	1.07854	Cisd1
B1H267;A0A8L2Q3Z7	Snx5	49636000	Snx5	51907000	49535000	63334000	37330000	1.50368e+06	53824000	1.38456e+06	2.09302e+06	1.43592e+06	66835000	0.218004	0.50248	1.62145	Snx5
B1H271;P0C546	Slc25a42	9435200	Slc25a42	12410000	13092000	9999200	12425000	12867000	11684000	8530400	13448000	14544000	12932000	0.958412	0.736354	0.994354	Slc25a42
B1PLB1	Cd34	14352000	Cd34	1.48705e+06	15250000	1.3359e+06	1.05e+06	6.22625e+06	2.15683e+06	2.9809e+06	4.88983e+06	1.23383e+06	11928000	0.77891	0.70513	1.09314	Cd34
B1PRL5	Murc	249530000	Murc	45983000	47691000	39686000	54070000	48234000	42245000	47524000	46040000	47193000	48765000	0.852109	0.718308	1.01681	Cavin4
B1WC61;A0A8I6AHW9;A0A8L2Q9T5	Acad9	143080000	Acad9	34593000	35288000	36412000	35533000	33952000	37674000	36349000	35567000	34334000	39735000	0.339408	0.561866	0.957089	Acad9
B2GUZ6	Rtn4ip1	32256000	Rtn4ip1	12873000	15623000	12884000	13561000	16290000	16253000	11416000	16736000	15889000	17822000	0.40968	0.590032	0.911862	Rtn4ip1
B2GV54;A0A8I6AE54	Nceh1	23821000	Nceh1	10248000	12190000	11416000	8569300	11531000	13872000	9566900	11152000	11276000	11430000	0.537968	0.640134	0.941662	Nceh1
B2RYS2;A0A8I6AL93;F7FFF0	LOC685596	6337800000	LOC685596	1620000000	1589300000	1725300000	1662600000	1700000000	1887900000	1876300000	1754900000	1792900000	1899600000	0.0136374	0.24907	0.900625	Uqcrb
D4A601;B2RYT9	Taco1	10880000	Taco1	4899500	7075200	1.49071e+06	6717200	6149500	5.03718e+06	8676400	7778400	7433700	3.16186e+06	0.430456	0.598549	0.820634	Taco1
B2RYW3;A0A8I6A1A8	Ndufb9	625660000	Ndufb9	219290000	245030000	220540000	275890000	216960000	236890000	312800000	232630000	236430000	209710000	0.689828	0.688789	0.958688	Ndufb9
B2RYX1	Uqcr10	7047600000	Uqcr10	764060000	737180000	642240000	1108800000	848280000	717830000	876770000	705190000	657940000	725370000	0.40516	0.587549	1.11334	Uqcr10
B2RZ27;F7FNU3	Sh3bgrl3	109970000	Sh3bgrl3	13551000	15068000	15210000	25038000	18390000	1.45439e+06	15655000	15624000	19329000	15503000	0.269443	0.536811	1.29145	Sh3bgrl3
B2RZ37;A0A8L2QEM8;A0A8I6AL10	Reep5	629320000	Reep5	91618000	82804000	76410000	86888000	84392000	86418000	79978000	83747000	78698000	88666000	0.847672	0.718308	1.01103	Reep5
B2RZ79	Iscu	39607000	Iscu	9892300	12205000	14077000	10163000	12132000	15668000	11875000	15333000	10954000	14907000	0.141191	0.437101	0.850623	Iscu
B2RZD1	Sec61b	24210000	Sec61b	6.27714e+06	2.71586e+06	1.27602e+06	923326	4.00324e+06	3.10317e+06	11741000	1.41113e+06	2.49977e+06	4.59458e+06	0.402476	0.584956	0.650784	Sec61b
B2RZD4;D4A4W9;P11250	Rpl34;Rpl34-ps1	300520000	Rpl34	30715000	35215000	30680000	35151000	39415000	26368000	44194000	31120000	39526000	31019000	0.952944	0.735847	0.993898	Rpl34;Rpl34-ps1
F7FN80;B2RZD6;A0A8I6AXF3	Ndufa4	13100000000	Ndufa4	1519900000	1561100000	1302300000	1436100000	1625900000	1372700000	1787200000	1608400000	1591800000	1546400000	0.408454	0.589703	0.941668	Ndufa4
B4F789	Apobec2	364380000	Apobec2	60647000	64327000	53116000	42954000	55641000	70134000	53180000	47635000	49174000	45990000	0.711884	0.69402	1.03973	Apobec2
B5DEH2	Erlin2	5038600	Erlin2	4.01187e+06	6635800	1.71683e+06	1.04948e+06	2.6658e+06	4.52755e+06	7551900	3.0118e+06	6808100	1.27005e+06	0.372844	0.570549	0.694009	Erlin2
B5DEH4	Uap1l1	7267300	Uap1l1	2.65686e+06	1.6163e+06	5822900	3464400	4986100	6161900	4.36873e+06	5649300	16649000	6966600	0.0244727	0.284482	0.466046	Uap1l1
B5DEL8;A0A8I6AKU6	LOC100361505	2730000000	LOC100361505	346110000	366570000	327170000	306130000	332770000	364830000	388040000	371130000	349090000	340560000	0.146558	0.438654	0.92562	Ndufs5
B5DEN5;A0A8I6AEG7	Eef1b2	127750000	Eef1b2	36375000	34925000	34552000	21581000	35988000	27476000	33018000	32873000	34217000	30335000	0.868104	0.719959	1.03484	Eef1b2
B5DF91	Elavl1	19482000	Elavl1	5596400	7170700	7283800	7079100	7576900	6422200	5909600	7717100	6897600	6143800	0.582316	0.658626	1.04885	Elavl1
B5DFN3;A0A8L2QIN0;D3Z949	Uqcc2;RGD1561671	39600000	Uqcc2	2.57742e+06	8064800	2.57785e+06	10944000	2.58715e+06	1.23425e+06	7663800	4.39492e+06	948213	2.06749e+06	0.216949	0.500964	1.64031	Uqcc2;RGD1561671
C0HLM6		219470000	C0HLM6	24164000	30998000	24861000	24287000	26292000	18740000	31999000	30610000	26491000	21999000	0.859455	0.718308	1.00588	Smim20
C0KUC6;A0A8I6A6W3;A0A8I5ZPU7;A0A8I6GA69;C0KUC5;A0A8I5ZKY9;A0A8I5ZR99	Lims1	41721000	Lims1	15589000	21308000	20390000	20795000	22517000	23477000	21802000	20065000	23769000	18654000	0.4317	0.598549	0.933486	Lims1
D3Z802;D4A4K6;A0A8I6A7A7;A0A8I6AB88	Nrap	5934600	Nrap	20437000	6495700	2389700	3574800	5480400	3098900	3871600	4652000	3971900	4456100	0.298181	0.551407	1.91405	Nrap
D3Z8W5	Ube2l3	96296000	Ube2l3	29023000	27664000	31309000	37066000	33720000	29459000	33563000	27696000	31710000	29464000	0.590107	0.662543	1.04536	Ube2l3
D3Z9I1	Coa3	50137000	Coa3	1.45071e+06	1.22324e+06	1.24221e+06	1.09296e+06	1.46742e+06	2.01982e+06	1.1727e+06	1.19746e+06	1.73063e+06	19473000	0.183069	0.470932	0.253053	Coa3
D3Z9L0;A0A8I6AGX0	Agk	12780000	Agk	7585500	9894700	4.00752e+06	8625500	9530400	8855200	9543900	8718500	8515100	8867800	0.3433	0.562942	0.890858	Agk
D3ZA93	Acot13	539400000	Acot13	119010000	106140000	113200000	110520000	115460000	116060000	132470000	124500000	135570000	116040000	0.066564	0.356257	0.903448	Acot13
D3ZAF6;A0A8I5ZLZ0;A0A8L2QG86	Atp5j2	1797700000	Atp5j2	307940000	371330000	247900000	307800000	366590000	260310000	344150000	379390000	415330000	225800000	0.996185	0.745866	0.985588	Atp5mf
D3ZAP9	Gpd1l	87653000	Gpd1l	24190000	21308000	24510000	20193000	22858000	28205000	22374000	24416000	23180000	23879000	0.267743	0.536801	0.926303	Gpd1l
D3ZBN0	Hist1h1b	188750000	Hist1h1b	48298000	37635000	44129000	41440000	58731000	55059000	58836000	57594000	54723000	51851000	0.0348756	0.31364	0.827989	H1-5
D3ZXD2;D3ZCF8	Abca8a	1443000	Abca8a	2.78914e+06	2.36132e+06	1.17238e+06	1.07233e+06	2.79671e+06	1.67775e+06	1.93035e+06	1.96001e+06	1.46283e+06	5672100	0.600213	0.666552	0.802319	Abca8a
D3ZD05;D4ACC2;A0A8L2QNK4	Kank2	6821900	Kank2	4792800	7318200	5326800	4019600	5118800	7318500	5317600	7646400	7868800	6094100	0.0512737	0.339764	0.776052	Kank2
D3ZD11	Spcs2	6101400	Spcs2	3368200	1.80213e+06	2.00543e+06	2.31564e+06	1.60194e+06	1.6024e+06	1.5999e+06	1.62794e+06	1.0078e+06	1.72076e+06	0.0338685	0.312824	1.46761	Spcs2
D3ZD73	Ddx6	4464500	Ddx6	1.58558e+06	1.52872e+06	5.96325e+06	6186700	3733300	3874800	1.52722e+06	1.5548e+06	1.84133e+06	1.64428e+06	0.143685	0.438376	1.81926	Ddx6
D3ZDI7	Ppp2r5a	12154000	Ppp2r5a	6541700	5765400	4562700	5778500	5949700	5787500	5687200	5332500	5616200	6032700	0.989437	0.745199	1.00499	Ppp2r5a
D3ZDK7;A0A8L2Q5X6	Pgp	17367000	Pgp	8208900	7211500	7506200	7785700	8221800	9234600	7743400	8263000	7708900	8242800	0.332844	0.557334	0.94517	Pgp
D3ZE15;A0A8I6A382	LOC100911483	1107500000	LOC100911483	335880000	389560000	348980000	319070000	384150000	379760000	369470000	417040000	382480000	327380000	0.441013	0.604822	0.947504	ENSRNOG00000062386;Ndufa13
D3ZEH6	Nudt8	13803000	Nudt8	6742300	7924400	7372000	5837000	6453700	5841000	8091100	10386000	6840700	5690900	0.701327	0.693296	0.931606	Nudt8
D3ZEI0;F7EPV5;P17702;A0A0G2K8E0	LOC690096;Rpl28	127760000	LOC690096	23683000	25464000	19625000	27594000	28283000	18629000	22578000	21548000	20494000	26994000	0.22391	0.507614	1.13067	Rpl28;AABR07016623.1;RGD1565183
D3ZEY0	Ccdc141	13766000	Ccdc141	11564000	13628000	11118000	11647000	13138000	15347000	13622000	13953000	13020000	13254000	0.0544431	0.34043	0.882927	Ccdc141
D3ZF13	LOC683884	160660000	LOC683884	166280000	175220000	3.10201e+06	179900000	177210000	1.24466e+06	187120000	189220000	174940000	181370000	0.902139	0.726317	0.956148	Ndufab1
D3ZF39;A0A8I6AUT9	Uap1	1708400	Uap1	1.17259e+06	1573600	3436200	1773800	1.18948e+06	1.33234e+06	1.18271e+06	1.20757e+06	1.56185e+06	1.28065e+06	0.21189	0.499322	1.39307	AABR07063082.1;Uap1
D3ZF77	Akr1cl	125050000	Akr1cl	39452000	31291000	45538000	36904000	37572000	47509000	34378000	35786000	39777000	45131000	0.550101	0.645088	0.941633	Akr1c15
D3ZFC6;Q5EBC0	Itih4	44996000	Itih4	26073000	14143000	15235000	10150000	15212000	17932000	16923000	19480000	14323000	14383000	0.686422	0.687657	0.97317	Itih4
D3ZFJ6;A0A8I5ZR42	Lactb	4712400	Lactb	4486300	2.09388e+06	5423900	1.69242e+06	4311000	4093300	2667800	3914200	3957900	3711500	0.663922	0.681693	0.981619	Lactb
D3ZFQ8	Cyc1	1500300000	Cyc1	477620000	493610000	497580000	460270000	508990000	518380000	559360000	555800000	520290000	560900000	0.0177844	0.267421	0.898089	Cyc1
D3ZFR9	Rdh13	3083000	Rdh13	4.40217e+06	1.45162e+06	1.87214e+06	3630100	4.38725e+06	3.57129e+06	1.26704e+06	1.29266e+06	1.4509e+06	3779600	0.275101	0.538231	1.38567	Rdh13
D3ZGK7;P10959	Ces1c	20338000	Ces1c	18563000	8381600	6550900	8249100	10042000	7289100	9189000	14724000	13398000	6874900	0.949425	0.735847	1.00605	Ces1c
D3ZGP9	Dhrs7c	32305000	Dhrs7c	10502000	11128000	9428000	8171200	10419000	12138000	10069000	9431200	10436000	10140000	0.524627	0.637138	0.950856	Dhrs7c
D3ZH23;Q5BJX1	RGD1560917;Mrpl41	29213000	RGD1560917	5107600	7245700	5723200	4075800	1.23271e+06	3652500	9995300	7160500	10134000	1.36986e+06	0.59955	0.666552	0.723722	Mrpl41;RGD1560917
D3ZH41	Ckap4	38747000	Ckap4	15848000	17226000	17672000	20030000	16039000	16282000	14519000	15917000	15038000	17675000	0.19862	0.483302	1.09296	Ckap4
D3ZI16;A0A8I5YBR2	Cops6	8502300	Cops6	1.21579e+06	6.06178e+06	1.42755e+06	3986800	1.64176e+06	2.62571e+06	3.43631e+06	3.46634e+06	2.97642e+06	3.63337e+06	0.30497	0.553457	0.888187	Cops6
D3ZIF5	Ap3b1	1938800	Ap3b1	2986200	3024300	2.70726e+06	1.40967e+06	3480900	3118200	2.51725e+06	2.54823e+06	4286500	2.68015e+06	0.496629	0.626663	0.89822	Ap3b1
D3ZIL6;A0A8I6AGL7;A0A8I5ZUZ9;A0A8I5Y213;A0A8I5ZV01	Echdc2	58002000	Echdc2	11245000	14810000	17136000	12881000	14206000	13457000	14267000	13282000	12677000	14249000	0.771653	0.704273	1.03453	Echdc2
D3ZIN7;A0A8I6AEU9	Mrps23	30379000	Mrps23	5817100	7207900	6854700	5103100	7426000	6222900	8178100	6994400	2.42492e+06	8213400	0.7166	0.695058	1.01171	Mrps23
D3ZJ08;Q6LED0;A0A8I6AKL6;D3ZK97;A0A8I6A289;P84245;A0A8I6A9Y9	Hist2h3c2;H3f3c;H3f3b	11000000000	Hist2h3c2	616990000	1237800000	1693200000	977520000	1081300000	1566300000	1396200000	1422200000	1268900000	1126400000	0.181161	0.470892	0.826963	H3-3b;H3f3a;H3f3a-ps3;H3f3c;Hist2h3c2;LOC108349691
D3ZL85	Hccs	77505000	Hccs	21358000	28624000	23645000	19560000	21847000	24074000	24628000	24780000	22916000	26777000	0.359905	0.563829	0.933907	Hccs
D3ZLA3	Cpne3	21181000	Cpne3	9338800	9618200	11830000	8509700	8636600	11900000	9234500	10980000	1.82456e+06	10505000	0.485427	0.626663	1.07851	Cpne3
D3ZLL8;P62246;A0A8L2RAY2;A0A0G2K6I0;D3ZS61;A0A0G2K2F6;D3ZZC7;A0A0G2JYA6	LOC691716;Rps15a;LOC100364191;Rps15al2	154340000	LOC691716	41701000	48788000	48510000	43530000	41850000	40890000	43986000	42766000	40613000	44475000	0.353614	0.563829	1.05476	Rps15a;Fndc10;LOC103693101;LOC691716;Rps15a-ps3;Rps15al2;Rps15al4
D3ZLT1	Ndufb7	628720000	Ndufb7	95087000	98090000	96460000	106410000	100440000	105450000	124120000	108550000	101510000	109880000	0.0730628	0.363331	0.903509	Ndufb7
D3ZM33;P62271;A0A0G2KA79;D3ZAU6	LOC100362298;Rps18;RGD1561919	330190000	LOC100362298	44032000	44149000	44332000	40412000	48092000	34569000	41102000	40943000	41734000	38456000	0.0561197	0.344099	1.12303	LOC100362298;RGD1561919;RGD1562404;Rps18
D3ZPR0;A0A8I5XVR1	Cse1l	40061000	Cse1l	131820000	116520000	143850000	139720000	125020000	132870000	2.73716e+06	136860000	129020000	2.90885e+06	0.0836671	0.37475	1.62447	Cse1l
D3ZRL3	Dusp23	12634000	Dusp23	5177800	5544500	5176000	3659000	4390700	5827600	3.92385e+06	2.76821e+06	5665700	4.13661e+06	0.557227	0.645916	1.07284	Dusp23
D3ZTR1	Mrps17	48988000	Mrps17	1625537	3.88726e+06	2.08126e+06	987969	1.42045e+06	2.85229e+06	13439000	12753000	2.04238e+06	1.73986e+06	0.0606102	0.346246	0.304707	Mrps17
D3ZU13;D4AD15;M0RD03	LOC100911431;Eif4g1;LOC100912571	15662000	LOC100911431	13451000	10667000	14385000	9147600	11387000	12424000	11672000	11057000	12421000	15796000	0.49965	0.62697	0.931633	Eif4g1
D3ZU20;A0A8I5ZZ80;A0A8I6AVY1;D4AAC3	Sh3bgr;LOC102553613	37447000	Sh3bgr	9689500	9976600	9063400	12940000	8482000	9802700	9952700	8749900	1.35788e+06	9467500	0.248874	0.529632	1.27512	Sh3bgr
D3ZU74;Q6AZ35;G3V9V3;Q62871	Dync1i2	24319000	Dync1i2	10800000	14983000	11617000	11584000	15790000	13643000	12028000	12167000	11262000	12205000	0.634556	0.673953	1.05659	Dync1i2
D3ZUB0	Rcn1	25690000	Rcn1	7618100	7751200	11812000	10374000	8014800	6116900	9780600	8320300	9811600	9035700	0.681333	0.687657	1.05817	Rcn1
D3ZUL3;M0RDR9	Col6a1	165420000	Col6a1	52389000	77507000	67386000	63394000	67870000	68453000	57109000	60234000	78768000	58066000	0.85721	0.718308	1.01834	Col6a1
D3ZUX7	Acsf3	47550000	Acsf3	12771000	22641000	20498000	18297000	24879000	19564000	20171000	15986000	20370000	16445000	0.717358	0.695058	1.07078	Acsf3
D3ZUY0	Rdh14	4237000	Rdh14	1.40365e+06	4005600	1.77336e+06	1.021e+06	1.22267e+06	4.07163e+06	5120600	3.95219e+06	1.73446e+06	2.96297e+06	0.0234064	0.284482	0.528325	Rdh14
D3ZUY8;A0A8I5ZVC3;A0A8I6A5N8;A0A8I6A4J2	Ap2a1	2849300	Ap2a1	1.20576e+06	2.5823e+06	4861700	1.14617e+06	5158100	1.69658e+06	1.61807e+06	4077000	3.14561e+06	6822400	0.626173	0.672547	0.861425	Ap2a1
D3ZVQ0;A0A8I5ZLA4	Usp5	31972000	Usp5	16140000	17141000	17599000	15468000	16501000	17889000	17309000	16000000	17371000	18020000	0.354692	0.563829	0.956807	Usp5
D3ZW55;A0A8I6AG77;A0A8L2QG09;A0A8I6ABW8;A0A8I5XVY2	Itpa	17537000	Itpa	8142400	6726500	8332900	5773100	7645500	8443100	6288900	6310000	6693900	6688800	0.553252	0.64585	1.06378	Itpa
D3ZWT2	Fitm2	62040000	Fitm2	12800000	15006000	17192000	8727000	16589000	2.90593e+06	15655000	1.64622e+06	14413000	24165000	0.251001	0.529632	1.19612	Fitm2
D3ZXF8	Mrpl43	8943900	Mrpl43	2.44613e+06	4397800	2.40843e+06	972793	4908200	1.94911e+06	5756100	5178800	6796200	1.99587e+06	0.328454	0.55653	0.69816	Mrpl43
D3ZXF9	Mrpl12	133660000	Mrpl12	22583000	28857000	23326000	20831000	26657000	18172000	29279000	31049000	37755000	24752000	0.40205	0.584956	0.867007	Mrpl12
D3ZXP3	H2afx	71863000	H2afx	25299000	32063000	21219000	37308000	21922000	31250000	18043000	18900000	20514000	17931000	0.103637	0.410357	1.29233	H2ax
M0RAK4;D3ZYW7	Fxn	28873000	Fxn	9877100	7301200	10096000	7540200	7170800	8559900	8007400	10390000	9853800	10069000	0.250859	0.529632	0.895589	Fxn
D3ZZ21;A0A8I6GCX1	Ndufb6	612460000	Ndufb6	265480000	208930000	216280000	205660000	157540000	244570000	219620000	191440000	234880000	192560000	0.739277	0.701707	0.973058	Ndufb6
D3ZZ68;A0A8I5ZSY9	Synpo2l	17752000	Synpo2l	13215000	12251000	9693100	15026000	12698000	10954000	15125000	13998000	13344000	12828000	0.578033	0.656327	0.949193	Synpo2l
F1M706;D3ZZ95;A0A8I6AG76;D4A1Q0;D3ZJJ6;P39032	LOC100360439;LOC100361060;LOC100361644;LOC100359616;Rpl36	221050000	LOC100360439	23465000	23098000	24781000	24220000	23102000	23414000	23453000	25692000	22933000	23900000	0.889899	0.72595	0.993919	ENSRNOG00000067137;LOC100359616;LOC100360439;LOC100361060;LOC103691423;Rpl36
D3ZZN3	Acss1	498620000	Acss1	90886000	112320000	140300000	100390000	104530000	144340000	127260000	106790000	121710000	108670000	0.284953	0.545733	0.900876	Acss1
D4A071	Serhl2	44470000	Serhl2	17442000	16818000	18041000	15769000	19650000	15576000	22936000	28055000	21465000	20823000	0.075077	0.363331	0.805843	Serhl2
D4A0T0	Ndufb10	1697500000	Ndufb10	148820000	168720000	136870000	162720000	143810000	167920000	174460000	163660000	173870000	151230000	0.146351	0.438654	0.915538	Ndufb10
D4A1G1;P35745;A0A8I6AGK8;A0A8I5ZKZ2	Acyp2	164410000	Acyp2	21879000	17358000	27101000	37732000	25491000	28683000	28204000	34783000	30857000	27842000	0.203632	0.489184	0.86162	Acyp2
D4A1Y9	Tecrl	27860000	Tecrl	11662000	12486000	11757000	11430000	11516000	16221000	12568000	13733000	11966000	15823000	0.031872	0.309672	0.83701	Tecrl
D4A228	Myom3	1388300	Myom3	926185	2.50567e+06	1.68628e+06	1.33026e+06	2.45708e+06	1.59473e+06	4906700	2.8203e+06	1.88702e+06	1.63649e+06	0.224585	0.507614	0.693289	Myom3
D4A264	Zadh2	13179000	Zadh2	8904500	9379700	8049600	7817600	9230900	9980700	7865600	1.89136e+06	2.04733e+06	7833500	0.0863922	0.378894	1.4647	Ptgr3
D4A3D2;A0A8I6AKQ9;A0A8I6AQZ0;A0A8I5YCG5;A0A8I6A681	Smyd1	195880000	Smyd1	70227000	65037000	57537000	61558000	59434000	79173000	66849000	64273000	69389000	64223000	0.172275	0.464836	0.912436	Smyd1
D4A3V2	Ndufa6	1160000000	Ndufa6	338870000	338140000	327170000	630440000	309190000	320500000	394780000	305220000	342880000	320060000	0.459123	0.617589	1.15467	Ndufa6
D4A412;P62912;A0A8L2ULN5	LOC688684;Rpl32	107010000	LOC688684	23953000	21147000	30494000	23136000	18206000	21330000	21439000	21530000	19369000	22405000	0.400521	0.584956	1.10241	LOC688684;Rpl32;Rpl32-ps3
D4A414	Cox15	13051000	Cox15	9252200	17039000	13995000	11225000	11293000	11909000	11342000	10573000	11148000	11073000	0.430788	0.598549	1.1206	Cox15
P02401;D4A4D5;D3ZN03	Rplp2;LOC498555;LOC100362751	257710000	Rplp2	45730000	31369000	30704000	47228000	42982000	28374000	37586000	35509000	42374000	27933000	0.294929	0.551407	1.15274	LOC100362751;LOC498555;Rplp2
D4A4L5;A0A8I5ZSL2	Isca2	22180000	Isca2	1.69233e+06	1.41641e+06	4734400	9532600	942494	5894700	2.78925e+06	5670800	4.79391e+06	5280700	0.138981	0.436905	0.749845	Isca2;Isca2-ps1
D4A4W6;A0A8I6A2V8	Slirp	39888000	Slirp	10161000	10626000	10883000	8194700	10966000	9186600	11834000	16382000	11063000	20581000	0.0935664	0.393944	0.73618	Slirp
D4A565	Ndufb5	1114300000	Ndufb5	199160000	222950000	199990000	190790000	215010000	241480000	240040000	230490000	215520000	237380000	0.0213626	0.278946	0.882386	Ndufb5
D4A5L9;P62898;A0A8I5Y1A4	LOC679794;Cycs	7800000000	LOC679794	1604500000	1294500000	1497600000	2025900000	1492400000	1423400000	1763900000	1750100000	1712300000	1465700000	0.74628	0.701878	0.975294	Cycs;LOC690675
D4A678;A0A8J8Y4Y9	Spta1	1827200	Spta1	3628000	4862500	5494000	3485900	4397100	4689000	4576400	6217800	3555300	5152900	0.458756	0.617589	0.903937	Spta1
D4A6A2;F1M6C7;A0A8I5ZY44;A0A8I5ZNL7;A0A8I5ZMP2;Q6URK4;A0A8I6A4C1	Hnrnpa3	41333000	Hnrnpa3	25151000	23849000	32958000	35408000	28069000	21595000	24655000	29547000	26181000	17524000	0.112453	0.416789	1.21701	Hnrnpa3;ENSRNOG00000063783;LOC100911361;LOC120096281
D4A6W6;P62919;A0A8I5ZPU4	RGD1561333;Rpl8	111450000	RGD1561333	38043000	35292000	41955000	43122000	36197000	28116000	34137000	41032000	34243000	41551000	0.339147	0.561866	1.08672	Rpl8;RGD1561333
D4A6X7	Ppcs	7159900	Ppcs	1.43001e+06	5303900	5796600	2.0423e+06	1.7083e+06	5492200	1.86199e+06	1.54735e+06	1.37889e+06	6414800	0.965071	0.738851	0.975195	Ppcs
D4A742	Romo1	148860000	Romo1	19840000	22047000	20775000	24129000	18866000	19438000	20031000	19746000	19864000	21747000	0.484858	0.626663	1.04791	Romo1
M0RB74;D4A781	Ipo5	15276000	Ipo5	15043000	9364900	11477000	9889200	8970200	10857000	8532000	8642300	9377500	10044000	0.257447	0.533524	1.15366	Ipo5
D4A7L4;A0A8I6AUJ7	Ndufb11	710370000	Ndufb11	301550000	296920000	209340000	382010000	294890000	231750000	294230000	271400000	275840000	243650000	0.36	0.563829	1.12745	Ndufb11
D4A7Z5	LOC100360940	22341000	LOC100360940	984499	13133000	6.77533e+06	945629	14152000	13052000	13139000	2.96453e+06	13964000	3.11278e+06	0.376303	0.570596	0.77847	LOC100360940
D4A830;A0A8I5ZZ13;A0A8I6AK43	Ppa2	68548000	Ppa2	21812000	20325000	24317000	20039000	21682000	26566000	26659000	22967000	21666000	22808000	0.118868	0.425275	0.896483	Ppa2
D4A8U9	Unc45b	26922000	Unc45b	17304000	23036000	19059000	15194000	23386000	18768000	22512000	18385000	19314000	24192000	0.591043	0.663004	0.949676	Unc45b
D4A9D8	Osbp	2046400	Osbp	4014800	5287400	5837800	3447200	4839500	4770200	4600400	4873700	4714300	4244700	0.948626	0.735847	1.00963	Osbp
D4A9G1	Rpl3l	65585000	Rpl3l	25643000	28664000	26718000	28242000	32051000	28417000	31492000	29986000	25420000	36456000	0.42497	0.598549	0.931126	Rpl3l
D4A9N5	Trim25	7054300	Trim25	1.80079e+06	8274600	10247000	21256000	10379000	9831000	1.51981e+06	8916200	7697400	2.08554e+06	0.301244	0.55195	1.72903	Trim25
D4AAE9	Cisd2	24477000	Cisd2	1.52699e+06	2.70989e+06	9082400	9204600	1.44676e+06	10314000	2.93358e+06	1.97731e+06	2.94892e+06	1.26889e+06	0.751991	0.702193	1.23289	Cisd2
D4AAI5;G3V7E8;Q9R0L4	Cand2	11656000	Cand2	5754400	7057900	7404000	5273100	6612800	7814700	6355800	6006400	7269900	8360000	0.271759	0.536811	0.896539	Cand2
D4AB01	Hint2	58331000	Hint2	1.41832e+06	20498000	23866000	33236000	20668000	30955000	31769000	24303000	31008000	26673000	0.166718	0.458781	0.688879	Hint2
D4ABM5	Mrps34	22016000	Mrps34	5236100	7860900	8758500	4275200	8441400	6651800	9535100	7923600	8094100	8964400	0.19827	0.483302	0.83976	Mrps34
D4ABT8	Hnrnpul2	4911300	Hnrnpul2	5249600	1.54706e+06	6437800	5628000	7011800	3.05449e+06	5645700	1.19635e+06	4.30748e+06	7126500	0.555432	0.645916	1.21302	Hnrnpul2
D4ABT9	Sspn	54191000	Sspn	16800000	18136000	15675000	20650000	19586000	18447000	16497000	16637000	16950000	1.84224e+06	0.237814	0.519362	1.29093	Sspn
D4AC36	Eif3f	23778000	Eif3f	10635000	10101000	12976000	6416000	9800900	10716000	8074700	9154000	9199500	10614000	0.851481	0.718308	1.04545	Eif3f
D4ACB8;A0A8I5ZU19;A0A8I6AAR4	Cct8	105430000	Cct8	27531000	25347000	28046000	24783000	24550000	24194000	26653000	22493000	24951000	25581000	0.367915	0.568372	1.05155	Cct8
D4ACL2	Ttc38	11401000	Ttc38	8623100	10163000	4.39722e+06	3.25246e+06	9631700	11196000	10469000	10631000	10366000	12017000	0.033282	0.312824	0.659622	Ttc38
D4AD58	Lyrm5	55808000	Lyrm5	5784800	6153300	2.95348e+06	889655	1.00102e+06	2.03765e+06	6859600	8466800	8567100	4.02242e+06	0.109461	0.414055	0.560276	Etfrf1
D4ADD7	Glrx5	36505000	Glrx5	7155700	7687600	6305400	15520000	7193700	6259700	10911000	9671100	8244500	7968300	0.903294	0.726717	1.01876	Glrx5
M0RAY1;D4ADF5	Pdcd5	21614000	Pdcd5	2.9135e+06	7245400	9135200	6928100	7018000	9095400	1.9476e+06	1.74421e+06	1.16959e+06	9142700	0.140427	0.437101	1.439	Pdcd5
D4ADG2	Iba57	5397900	Iba57	6733400	6005900	2.86816e+06	6562900	4621800	6970000	6199000	3.84188e+06	1.91689e+06	3.47768e+06	0.401368	0.584956	1.19579	Iba57
D4AE56	Ptges2	111200000	Ptges2	56659000	60855000	55786000	45874000	61742000	66939000	63731000	66344000	70069000	65629000	0.0191351	0.273621	0.844322	Ptges2
D4AE96	Ipo7	3242800	Ipo7	5666700	5618800	6207400	5154500	5572400	4867200	1.1716e+06	4761100	1.59135e+06	1.06374e+06	0.00773104	0.207767	2.09735	Ipo7
D4AEH9	Agl	110180000	Agl	32696000	51626000	40805000	45752000	52922000	43723000	50933000	47006000	51042000	52793000	0.318395	0.55653	0.911624	Agl
E2RUH2;P29315;A0A0G2JWJ9;A0A0G2K9E0	Rnh1	27607000	Rnh1	17280000	12289000	18008000	16760000	17347000	15685000	14525000	13353000	9566400	14571000	0.111392	0.416734	1.20655	Rnh1
E9PT66	Sf3b3	2348600	Sf3b3	2.37275e+06	1.14669e+06	1.64646e+06	2167500	1.81628e+06	1.23311e+06	1.71552e+06	3.31618e+06	1.51966e+06	2.14086e+06	0.805948	0.709519	0.921852	Sf3b3
E9PT87;A0A8I5ZYT9;A0A8I6GIK4	Mylk3	33647000	Mylk3	18738000	20508000	18326000	21617000	19772000	23165000	20409000	22290000	21306000	24432000	0.0479858	0.338607	0.886731	Mylk3
E9PTU4;A0A8I5ZNN9;A0A0G2K6S9;A0A8I6A8G7;Q63862	Myh11	28290000	Myh11	20227000	46294000	61844000	31210000	26994000	25922000	19875000	26809000	33639000	25475000	0.183774	0.470932	1.41641	Myh11
E9PU10;F1MAC0	Ifi47	6110200	Ifi47	4324800	4.26246e+06	9227600	7272100	1.54352e+06	1.79752e+06	3.8131e+06	1.00095e+06	1.17948e+06	3.00478e+06	0.03016	0.304759	2.46674	Ifi47
F1LM47;A0A8I6A1U8	Sucla2	1735700000	Sucla2	298690000	284650000	273930000	290060000	295160000	282970000	303860000	313180000	288990000	326480000	0.301653	0.55195	0.951837	Sucla2
F1LM84	Nid1	114670000	Nid1	27874000	45797000	35905000	32018000	38642000	32908000	36279000	34292000	34090000	31488000	0.608086	0.668245	1.06613	Nid1
O88884;F1LMK0;D4A9M6	Akap1	2953200	Akap1	1.78436e+06	3623000	3.09538e+06	3304800	3848700	3.95804e+06	3.28578e+06	3702700	1.26283e+06	986816	0.358584	0.563829	1.18642	Akap1
F1LMQ3;A0A8I6ADL0	Psmd8	17493000	Psmd8	10151000	10100000	13496000	7529000	10384000	10105000	8909000	9036800	11003000	10128000	0.749929	0.702193	1.05039	ENSRNOG00000065937;Psmd8
Q29RW1;F1LMU0;A0A0G2K484	Myh4	821230000	Myh4	5088500000	2708300000	3383600000	2442400000	3810800000	7637500000	2155800000	2.03036e+06	2857400000	2558800000	0.276771	0.538231	1.14608	Myh4;Myh1
F1LMV6	Dsp	176490000	Dsp	70143000	92775000	72559000	87124000	83533000	89067000	69695000	82669000	78763000	81253000	0.90936	0.728812	1.01168	Dsp
F1LMW7;P30009	Marcks	7866200	Marcks	5466800	5219400	6474400	6457000	1.43509e+06	3.41664e+06	5231900	2.86054e+06	5298700	3.86843e+06	0.744372	0.701707	1.21167	Marcks
F1LMZ8;A0A8I6AVH3;A0A0G2JWX1;A0A8I5ZWU3;D3Z950	Psmd11	39533000	Psmd11	13101000	10814000	12558000	10726000	12023000	11729000	11946000	11364000	11558000	12846000	0.920841	0.729443	0.996282	Psmd11
F1LN61;P20760	Igg-2a	47142000	Igg-2a	9970800	9079100	10694000	7060200	7543700	185710000	10300000	16132000	14858000	10733000	0.0803673	0.369405	0.186545	Igg-2a;Ighm
F1LNF7;Q99NA5	Idh3a	1352300000	Idh3a	275260000	292880000	279130000	264840000	280970000	257260000	344830000	330230000	317910000	312460000	0.103211	0.410357	0.891463	Idh3a
F1LP57;Q4KSH6;S4VP54	Map2k4	1899100	Map2k4	1.99781e+06	1.18862e+06	1.79406e+06	1998900	2.91971e+06	1.03178e+06	978238	927785	3.39523e+06	1.60699e+06	0.250077	0.529632	1.24673	Map2k4
F1LPC7;Q8VHK7	Hdgf	7983800	Hdgf	1.32723e+06	1.58575e+06	1.34056e+06	5434200	4435400	2.09229e+06	2.00045e+06	3.69319e+06	2.49391e+06	2.32544e+06	0.860498	0.718308	1.12041	Hdgf
F1LPK7;Q63598	Pls3	6520000	Pls3	1.69609e+06	4571200	6493500	4588900	2.38434e+06	3827700	2.82952e+06	5013300	2.70981e+06	5108400	0.819023	0.711259	1.01259	Pls3
F1LPS6	Ifit1	4073300	Ifit1	3.07944e+06	1.37081e+06	3132400	3889400	1.79992e+06	2.94738e+06	2974700	1995000	3.87247e+06	1.87952e+06	0.784941	0.70513	0.970949	Ifit1
F1LPV8;A0A8I5ZV34;A0A8I6AHY6;A0A8I6AIH6	Suclg2	412990000	Suclg2	120960000	109040000	114340000	123000000	121920000	156840000	124360000	113170000	124840000	117120000	0.347186	0.562942	0.926029	Suclg2
F1LQ55;P11915;A0A0G2KAC1;A0A8I6G9S8	Scp2	73016000	Scp2	25985000	33626000	42798000	46183000	28093000	21152000	35744000	30724000	25477000	24410000	0.11045	0.415206	1.28492	Scp2
F1LQI1;O35952	Hagh	30285000	Hagh	16134000	12166000	13025000	9956600	14533000	16706000	905940	14003000	16982000	16373000	0.505302	0.627852	1.013	Hagh
F1LRJ9;Q8VIF7;A0A0G2JZR8;A0A8I5ZWC7	Selenbp1	115150000	Selenbp1	31358000	23529000	36793000	26721000	32969000	43148000	38749000	30002000	33874000	34810000	0.102441	0.410346	0.83823	Selenbp1
F1LRV4;O88600;A0A8I5ZTY1;A0A8I6AGA6	Hspa4	81522000	Hspa4	21865000	19818000	25304000	18480000	20925000	21227000	19738000	20390000	20799000	23053000	0.924283	0.730574	1.01126	Hspa4
F1LRV6;Q9Z244	Gmpr	98713000	Gmpr	17670000	23075000	21780000	21207000	24418000	25979000	23477000	22983000	24488000	31511000	0.0644431	0.354825	0.842041	Gmpr
F1LRY5;Q64380	Sardh	2140300	Sardh	2323500	2331800	3872000	2186900	3418600	3133900	2831200	3527800	2843000	3287300	0.3475	0.562942	0.904603	Sardh
F1LRZ1;F1LS89;B0LPN4;A0A8I6A7R2	Ryr2	80794000	Ryr2	35663000	41872000	36956000	34047000	38837000	52108000	34872000	39732000	37277000	43519000	0.295527	0.551407	0.902977	Ryr2
F1LS29;P97571	Capn1	1012800	Capn1	1.84556e+06	1.17889e+06	6763600	1.56714e+06	2.01219e+06	956389	3.66386e+06	1.51915e+06	1.60926e+06	4.17176e+06	0.893667	0.72595	1.12138	Capn1
F1LTF8	Lama4	17388000	Lama4	14721000	22584000	19621000	15214000	18400000	13521000	16523000	15860000	16919000	22289000	0.613128	0.669376	1.06377	Lama4
F1LV13;F1M3D3;Q62826;A0A8I6A4N0;A0A8I5ZQ38;A0A8I6GC87	Hnrnpm	16981000	Hnrnpm	14894000	18311000	18941000	25595000	12959000	10671000	16248000	15794000	13963000	16014000	0.159342	0.4493	1.24776	Hnrnpm
F1LVY9	Pdf	10448000	Pdf	2.00266e+06	9956100	4.80968e+06	4.94602e+06	1.34411e+06	3.80491e+06	1.4918e+06	11379000	2.76093e+06	1.05523e+06	0.636155	0.673953	1.12525	Pdf
F1LXA0	Ndufa12	1099800000	Ndufa12	235400000	261780000	200480000	283770000	228150000	255800000	241520000	224680000	228370000	227180000	0.786884	0.7054	1.0272	Ndufa12
F1LYS7;A0A8I6A9M3;A0A8I6GAN9	Sgcd	132670000	Sgcd	30722000	34326000	25989000	23099000	31230000	31595000	30304000	30105000	31482000	28353000	0.545	0.643289	0.957369	Sgcd
F1M3H8	Hnrnpa0	124850000	Hnrnpa0	4.69677e+06	2.37896e+06	61326000	57153000	1.71204e+06	1.56567e+06	2.17703e+06	58089000	1.84958e+06	66782000	0.849899	0.718308	0.975499	Hnrnpa0
F1M4Q6;D4A3U5	Zfhx3;Zfhx4	9804700	Zfhx3	59798000	59736000	68469000	61112000	105690000	100340000	54721000	53353000	50441000	89774000	0.848709	0.718308	1.01772	Zfhx3;Zfhx4
F1M6D0;A0A8I5ZVY2	Mrps6	17704000	Mrps6	1.3478e+06	907336	1.38823e+06	4643000	3.08371e+06	2.27471e+06	11660000	2.20746e+06	1.51236e+06	1.92178e+06	0.387559	0.576052	0.580808	Mrps6
F1M6X5;Q9Z0J5	Txnrd2	21006000	Txnrd2	13140000	9627700	11756000	13988000	12560000	13960000	10930000	11065000	11893000	12373000	0.910249	0.729026	1.01413	Txnrd2
F1M7K3	Myl7	228100000	Myl7	44741000	34593000	45814000	40694000	36229000	7654800	34691000	30578000	33119000	56478000	0.236694	0.51904	1.24335	Myl7
F1M7L9		123270000	F1M7L9	55002000	52667000	54026000	62508000	52197000	64619000	51627000	53661000	54169000	60166000	0.693774	0.689576	0.972411	Pkp2
F1M8K0	Dag1	21806000	Dag1	16473000	15048000	14522000	19059000	15005000	15612000	16774000	14398000	14581000	13472000	0.388057	0.576052	1.07042	Dag1
F1M978;P97697	Impa1	22249000	Impa1	7334000	6893500	8001700	6786300	9204000	7831200	8415800	9246100	9162400	6263200	0.526842	0.637138	0.934035	Impa1
F1M9D6;A0A0G2JX93	Stat1	23335000	Stat1	7234700	7540400	8377500	24092000	9188500	4947400	5750900	5914800	5382500	3294900	0.00874408	0.210365	2.2314	Stat1
F1M9V7;A0A8I5XWV8	Npepps	57680000	Npepps	21105000	17393000	22561000	17804000	20222000	21945000	21536000	18935000	19180000	21662000	0.55048	0.645088	0.959587	Npepps
F1MAA7	Lamc1	131350000	Lamc1	46507000	60791000	46949000	57449000	52049000	41823000	45784000	49050000	47336000	40364000	0.0491291	0.339179	1.17556	Lamc1
F2Z3Q8;P52296	Kpnb1	32562000	Kpnb1	13827000	12980000	15451000	13540000	11068000	12450000	11849000	12790000	12221000	12561000	0.302476	0.552104	1.08073	Kpnb1
F6PU86;Q68FS8	Rtcd1	24742000	Rtcd1	9014900	12252000	11513000	11026000	10119000	13168000	8873100	9849100	9922300	11811000	0.918679	0.729236	1.00562	Rtca
F7EMB2;A0A8I6GBA2;Q6QI16;A0A8I6AA36	RGD1304704	21256000	RGD1304704	6768700	8254700	7378500	10009000	7015200	9555200	7475700	7371400	6663700	7382100	0.829259	0.713191	1.02544	Rtraf
F7ETS0;A0A8I6AFW7;A0A8I6A6Q0		49077000	F7ETS0	15281000	14650000	18370000	17039000	17066000	18379000	15185000	16343000	15360000	16982000	0.988282	0.745199	1.00191	Acot9
G3V6S3;F7ETZ4;Q3MID6;A0A8I6A8Z7;O35783	Calu	29064000	Calu	16967000	17397000	24650000	2.48255e+06	15167000	16541000	1.75105e+06	15263000	16990000	1.26386e+06	0.314117	0.55653	1.47974	Calu
F7EW23;Q3B8R7	Mrpl47	23139000	Mrpl47	12682000	17088000	14907000	7855300	14572000	1.8343e+06	16437000	18298000	18223000	14488000	0.673679	0.684019	0.968591	Mrpl47
F7EXZ2;Q62745	Cd81	11114000	Cd81	2.88654e+06	11064000	1.8377e+06	10913000	12530000	4.10661e+06	11398000	1.77991e+06	2.90251e+06	9930300	0.634739	0.673953	1.30261	Cd81
F7EY53;Q5M7T5	Serpinc1	68489000	Serpinc1	42299000	27862000	27919000	25299000	25017000	37475000	34371000	39388000	32384000	34011000	0.0823282	0.372718	0.835427	Serpinc1
F7EYX4		13719000	F7EYX4	14287000	9098600	8295600	5371200	6161800	7013100	7450700	8385600	6647600	8079300	0.642767	0.674523	1.15004	Itih1
F7F0D5		15497000	F7F0D5	8669000	4187100	7311900	7289300	5652600	6150300	4262600	5100500	5754500	4541300	0.129739	0.42938	1.28287	Upp1
F7F0E5		1826100	F7F0E5	4137400	1.65041e+06	1.59486e+06	1.45748e+06	1.86082e+06	1.02344e+06	3.95797e+06	3.98616e+06	4312400	2253000	0.297334	0.551407	0.688921	Flii
Q5FVQ6;F7F0H6	MGC108823	20828000	MGC108823	11808000	4189400	34459000	36940000	5298200	4160300	2237100	3118200	1.93386e+06	2.46332e+06	0.003359	0.163182	6.66255	Ifgga2l
F7F0L0;A0A8I5ZZ52		1599500	F7F0L0	495290000	317560000	1.37717e+06	1.09501e+06	2.01701e+06	1.87599e+06	492290000	992854	476190000	5.5986e+06	0.852897	0.718308	0.836626	Ctps1
F7F1X7;A0A8I6AJ30;A0A8I6ADT0		45996000	F7F1X7	15613000	17488000	14226000	15274000	16683000	16080000	18534000	18866000	19540000	18908000	0.0284182	0.296652	0.862458	Pmm2
F7F389;Q62930	C9	66074000	C9	21469000	14295000	15267000	11343000	15554000	8270200	8110200	9427900	7025900	8962900	0.00049763	0.125711	1.86444	C9
F7F3R8;Q6P6T6;P24268;A0A8I6AKF2	Ctsd	104750000	Ctsd	32443000	36710000	28860000	23114000	32224000	44065000	32317000	39938000	36477000	38260000	0.0361374	0.313972	0.802645	Ctsd
F7F4P0		58641000	F7F4P0	12361000	12699000	12164000	14085000	11834000	12997000	14484000	11975000	12086000	11767000	0.982068	0.743153	0.997378	Rab14
F7F6J0;Q6AYD5	Gspt1	10642000	Gspt1	9799800	8596100	9385800	7876200	7349500	7779800	9488400	10994000	9812500	7993200	0.495504	0.626663	0.933565	Gspt1
Q1PBJ1;F7F6M0;P70490	Mfge8	8290900	Mfge8	4744500	7099300	4576000	6673600	4220900	3861700	3828300	4312600	3784700	5188100	0.0600948	0.346246	1.30221	Mfge8
Q6P3V8;F7F7A6;A0A8I5Y8H4;A0A8I6GF11	Eif4a1	179980000	Eif4a1	78203000	51097000	85281000	79899000	60127000	53834000	56959000	58413000	56989000	64708000	0.106854	0.412762	1.21899	Eif4a1;Eif4a1-ps8
F7F9K9;A0A8I6A302		68522000	F7F9K9	54179000	50077000	65321000	73518000	56002000	70470000	62594000	57414000	50030000	68286000	0.743282	0.701707	0.968597	Ndufb8
F7FBS0		9162000	F7FBS0	4019400	9417500	9763100	3319600	6252700	12441000	6702600	11548000	13029000	10375000	0.0280213	0.295632	0.605822	Bphl
F7FGV7		14241000	F7FGV7	10202000	10711000	12612000	9625400	9846800	10993000	10371000	9321300	9927800	9806400	0.510089	0.629167	1.05113	Psmd6
F7FIS4		43287000	F7FIS4	11108000	20389000	32835000	17317000	15813000	17776000	11641000	13193000	20066000	18074000	0.487393	0.626663	1.20696	Tpm1
F7FKI8		83726000	F7FKI8	81402000	30246000	24169000	45151000	28811000	28861000	29305000	25916000	24675000	18339000	0.0780687	0.368603	1.65056	Hspb7
F7FLB2	Pgm2	5452300	Pgm2	4.21936e+06	1.39635e+06	5416900	4651300	4.6768e+06	5104000	970231	4889700	4612800	1.03688e+06	0.41487	0.59395	1.22554	Pgm2
F7FLB7;A0A8I6A5R0		262960000	F7FLB7	57842000	57387000	61535000	56299000	58508000	69363000	62018000	57213000	53199000	63394000	0.508507	0.627852	0.955385	Anxa11
F7FNG5;A0A8I5ZQ39		5078000	F7FNG5	5222800	4732500	5726300	4368200	5678300	7266000	4784500	1.82038e+06	4510700	6160500	0.571001	0.653287	1.04833	Cul4a
F7FPK8;A0A8I5ZUM0;A0A8I5ZK50		14516000	F7FPK8	6184300	6983800	7669800	6463300	7026200	6941200	7118700	5910600	6769500	7478600	0.959941	0.73708	1.00318	Lman2
Q6P7B0;F8WFH8;A0A0G2K673	Wars	6885000	Wars	5586000	4245100	6413800	7225400	5786800	1.22817e+06	5238000	4724900	4710800	1.9949e+06	0.0415758	0.334485	1.63477	Wars1
G3V615	C2	75776000	C2	52801000	26230000	53319000	35612000	25498000	17227000	20453000	24535000	17920000	13283000	0.0026955	0.148029	2.07091	Cfb
G3V617;A0A8I5ZV37;A0A8I6AEN7;P70618;A0A8I5ZT48;Q56A33;A0A8I6GLL1	Mapk14	13555000	Mapk14	8805000	7183400	10919000	9239000	7300100	9558200	7237000	7272700	6397700	10477000	0.620586	0.671688	1.06116	Mapk14
G3V6D3;P10719	Atp5b	12100000000	Atp5b	3458600000	3459500000	2919400000	3301100000	3120500000	3315300000	3822400000	3388900000	3623100000	3272700000	0.239224	0.520632	0.93323	Atp5f1b
G3V6H5;A0A8I5YBI3;P97700;A0A8I6GIJ8	Slc25a11	1627900000	Slc25a11	257260000	291310000	283070000	196260000	280220000	316710000	294490000	285000000	294290000	306400000	0.100314	0.410052	0.873892	Slc25a11
G3V6I9;P12749;D4A1Z2;M0RE23	Rpl26;Rpl26-ps2	160750000	Rpl26	37206000	35201000	33354000	36036000	38761000	29870000	36903000	40728000	37343000	30949000	0.67878	0.687025	1.02711	Rpl26;Rpl26-ps2;Rpl26-ps9
G3V6P2;Q01205;A0A8I6ACB9;A0A8I5XWB5	Dlst	1278700000	Dlst	409000000	423510000	353310000	318000000	430650000	456940000	458990000	447390000	478090000	387210000	0.0789277	0.368603	0.868012	Dlst
G3V6R7	Oxsm	4133200	Oxsm	6126200	3294900	2.72694e+06	5212800	1.36467e+06	2.41108e+06	1.79133e+06	4251900	4360100	1.91948e+06	0.55718	0.645916	1.27091	Oxsm
G3V6S0;A0A0G2JZY6	Sptbn1	101510000	Sptbn1	39276000	50563000	46543000	50770000	45026000	50599000	45012000	45153000	46934000	47732000	0.793513	0.705488	0.986187	Sptbn1
G3V6S8;A0A8I5ZP75;G3V798	Srsf6;Srsf4	30091000	Srsf6	1.14287e+06	13096000	1.06745e+06	2.15057e+06	2.89304e+06	5.52871e+06	1.16685e+06	1.19156e+06	1.1685e+06	4.10731e+06	0.712885	0.69402	1.546	Srsf4;Srsf6
O09175;G3V6V1;A0A8I6GJU0	Rnpep	19363000	Rnpep	8638400	9228000	6841300	8524100	9783100	7276400	11484000	9336700	8575300	10866000	0.406605	0.588969	0.904845	Rnpep
G3V734;Q64591;A0A8I6GDV3;A0A8I6AXK8	Decr1	509990000	Decr1	142520000	98836000	153780000	116150000	150460000	187290000	157450000	150590000	120330000	123750000	0.381677	0.575291	0.894965	Decr1
G3V7C6;A0A8I5Y8E3;Q6P9T8;B4F7C2	Tubb4b;Tubb4a	582760000	Tubb4b	249840000	281730000	300500000	308590000	278190000	218800000	279900000	238280000	261770000	253460000	0.0757938	0.364011	1.13308	Tubb4b;Tubb4a
G3V7G6;Q9QZ58	Hspb3	59614000	Hspb3	13226000	13642000	13403000	11962000	13127000	16781000	12086000	12694000	11200000	14092000	0.874716	0.722796	0.977667	Hspb3
G3V7K1	Myom2	1151900000	Myom2	259230000	287330000	255760000	249450000	236840000	335200000	268270000	248420000	256370000	284350000	0.329277	0.55653	0.92532	Myom2
G3V7K9;P55043	Rrad	31530000	Rrad	19421000	14402000	35657000	13865000	12010000	15568000	2.30914e+06	2.33985e+06	14174000	1.31802e+06	0.0127192	0.244551	2.67033	Rrad
G3V7L6;Q63347	Psmc2	14923000	Psmc2	7661300	6113600	7835900	7538200	7323100	5735000	6119300	7157500	6899800	7606400	0.290889	0.551407	1.08813	Psmc2
G3V7Q6;P28075	Psmb5	30438000	Psmb5	17218000	11712000	14435000	16615000	11970000	16462000	22203000	16702000	19013000	18221000	0.0225474	0.284482	0.776989	Psmb5
P50463;G3V7U0;A0A0G2K1N8	Csrp3	1983800000	Csrp3	753600000	473210000	540280000	819720000	549930000	699680000	508040000	504030000	501270000	475500000	0.287707	0.548945	1.16672	Csrp3
G3V7U4;P70615;A0A8I6ACW5	Lmnb1	53920000	Lmnb1	16694000	17494000	20181000	20166000	15518000	19710000	14853000	15959000	16214000	19268000	0.600509	0.666552	1.04708	Lmnb1
G3V7Y3;B1WBP7;P35434	Atp5d	2801200000	Atp5d	784300000	693020000	797240000	871650000	771160000	792770000	914150000	878310000	783530000	886490000	0.185302	0.471883	0.920597	Atp5f1d
G3V805;M0RBP8;Q5PQR8	LOC100910911;Tprkb	7805800	LOC100910911	1.87483e+06	964023	1.91057e+06	1.6297e+06	4.20744e+06	1.00545e+06	5.34746e+06	5.36719e+06	1.70531e+06	2.56527e+06	0.387411	0.576052	0.662046	Tprkb
G3V811;O08619	F13a1	5143600	F13a1	1.55589e+06	1.75537e+06	1.62377e+06	11563000	1.15973e+06	1.94816e+06	952976	975395	3.7641e+06	26869000	0.745794	0.701878	0.511676	F13a1
G3V816	Nme3	4547700	Nme3	1.48567e+06	1.49032e+06	3900800	1.3765e+06	1.88993e+06	1.87372e+06	1.86107e+06	1.89044e+06	3.24777e+06	4.40502e+06	0.263098	0.536801	0.763911	Nme3
G3V843;P18292;A0A8I6ABS3	F2	20038000	F2	10766000	9765800	6350000	4873200	7867900	8551400	10264000	11734000	8634700	9630300	0.132808	0.430346	0.811705	F2
G3V879;Q63619	Coq7	81447000	Coq7	30069000	24835000	23967000	22601000	26275000	29966000	24648000	30814000	26452000	30084000	0.173608	0.464836	0.899855	Coq7
G3V885;A0A8I6A2T6;A0A8I6GHT6	Myh6	25000000000	G3V885	5948800000	5982300000	5205100000	6886700000	5575400000	5987900000	6212600000	5623300000	6054300000	5951700000	0.855604	0.718308	0.992239	Myh6
G3V8A5;A0A8I6AI89	Vps35	23809000	Vps35	15016000	13266000	15758000	13643000	14524000	22287000	15316000	14131000	15730000	17901000	0.108472	0.413927	0.845862	Vps35
G3V8B0;P02564	Myh7	767400000	Myh7	878350000	168690000	400390000	428380000	389330000	2174500000	184120000	132020000	240030000	210660000	0.624135	0.672547	0.770107	Myh7
G3V8C4;Q9Z0W7	Clic4	166450000	Clic4	49036000	41048000	60365000	85946000	39481000	43265000	49930000	40611000	43678000	43935000	0.238075	0.519362	1.24595	Clic4
P85971;G3V8D5;A0A8I5ZPY3	Pgls	64800000	Pgls	19307000	17869000	21561000	20435000	23143000	25309000	19408000	18107000	18386000	22158000	0.946884	0.735847	0.989813	Pgls
G3V8F5;Q75Q40	Tomm40	42876000	Tomm40	13571000	15207000	15808000	14729000	14404000	12774000	12256000	11573000	13450000	13730000	0.0159005	0.254225	1.15578	Tomm40
G3V8G5;Q62638	Glg1	1186800	Glg1	1.15255e+06	1.38503e+06	1.13229e+06	4822800	1.57234e+06	4.04249e+06	1.78913e+06	1.81818e+06	977187	1.82384e+06	0.751422	0.702193	0.963082	Glg1
G3V8L1	Pycard	15357000	Pycard	6877400	5401200	6262800	4752500	6748800	7857400	12836000	6186900	6256400	6477800	0.127364	0.42938	0.758376	Pycard
G3V8L3;P48679;A0A0G2JTC5;A0A1B0GWU9;A0A0G2K3R2	Lmna	389770000	Lmna	81300000	80431000	92814000	87761000	82569000	95783000	77932000	79671000	81923000	83469000	0.795018	0.706176	1.01456	Lmna
G3V8M4;P10817	Cox6a2	352570000	Cox6a2	298400000	264470000	147610000	506480000	261980000	155580000	250480000	261380000	184790000	232480000	0.245989	0.526623	1.36344	Cox6a2
G3V8T4;A0A8I6GH75;Q9ESW0	Ddb1	16820000	Ddb1	9442800	10798000	10574000	9034300	9740700	11527000	9815100	8773500	8542300	10363000	0.843015	0.718308	1.01161	Ddb1
G3V8U8;O35854;A0A8I6AKN8	Bcat2	200020000	Bcat2	50242000	55080000	51074000	49756000	57749000	67596000	62743000	62403000	58961000	52637000	0.0382464	0.319926	0.867126	Bcat2
G3V8U9;P34067	Psmb4	31673000	Psmb4	13226000	15069000	2.0287e+06	18087000	1.50231e+06	14495000	3.89544e+06	16727000	14179000	14393000	0.309917	0.55653	0.783694	Psmb4
G3V913;P42930	Hspb1	858020000	Hspb1	375280000	107840000	190120000	173800000	120700000	84787000	114110000	85791000	108920000	105980000	0.019218	0.273621	1.93708	Hspb1
G3V918	Gart	13802000	Gart	15936000	13523000	13992000	14368000	17489000	14919000	15709000	16936000	15883000	14963000	0.519425	0.633897	0.960439	Gart
G3V985	Sco1	6795000	Sco1	5130100	5395600	1.73e+06	1.90099e+06	1.16942e+06	1.28139e+06	1.21802e+06	3.92389e+06	1.98588e+06	1.49245e+06	0.3267	0.55653	1.54784	Sco1
G3V9M6;A0A8I6A897;A0A8I6G7Y9	Fbn1	33818000	Fbn1	21133000	35269000	30562000	28807000	30883000	26925000	23523000	23213000	29451000	23878000	0.207601	0.494753	1.15485	Fbn1
G3V9R2	Cfh	7405600	Cfh	13280000	9049700	11360000	6107000	10282000	10473000	10690000	14944000	9495900	1.90749e+06	0.576315	0.656327	1.05406	Cfh
G3V9R9;P36953	Afm	35632000	Afm	19917000	13303000	19786000	14860000	12726000	8208100	25978000	29212000	18609000	18423000	0.524147	0.637138	0.802469	Afm
G3V9T7	Asna1	20872000	Asna1	11399000	11701000	8242300	5832300	10755000	13182000	12114000	14230000	10345000	6396500	0.42878	0.598549	0.851817	Get3
G3V9U2;A0A0G2K642;P13437	Acaa2	2587800000	Acaa2	659410000	549830000	511060000	745000000	522180000	581510000	475940000	629480000	632580000	620660000	0.917482	0.729236	1.01609	Acaa2
Q5EB94;H8Y6S5;A0A8I6AQM6	Myzap;Gcom1	6706100	Myzap	6450100	6051900	2672200	3687100	5018500	5646900	4896800	5857300	5666500	6413900	0.196392	0.481717	0.838435	Myzap;Polr2m
J7NUQ1;Q6AYC2	Irgm	9204100	Irgm	5518000	2.82979e+06	9436800	10299000	1.25107e+06	2.51197e+06	2.40694e+06	1.24321e+06	2.80043e+06	2.57076e+06	0.0794905	0.368603	2.54347	Irgm
M0R3V7;Q01728;A0A8L2QK59;A0A8L2QKS1	Slc8a1	27850000	Slc8a1	13518000	15878000	16482000	14835000	16723000	17109000	12945000	16765000	14753000	16831000	0.90109	0.726317	0.987666	Slc8a1
M0R533;M0RD20;Q64537;A0A0G2K6H7	Capns1	25391000	Capns1	8149300	7851700	12778000	11662000	7787100	12650000	7034200	9578000	8767100	9010100	0.895047	0.72595	1.02527	Capns1
Q5XIH1;M0R5F1	Aspn	12071000	Aspn	3752500	7233600	4911700	6456600	6160700	7060400	4571600	3029200	5511400	3778600	0.312121	0.55653	1.19055	Aspn
M0R5J4;P04764;A0A8L2QCV1;A0A8I6AR18;A0A8I6GJ97	Eno1	2340000000	Eno1	434690000	364330000	349180000	397090000	396240000	571630000	590980000	705770000	419940000	367940000	0.0365403	0.313972	0.730926	Eno1;Eno1-ps1;ENSRNOG00000069456
M0R5K3	LOC100910772	7981700	LOC100910772	1.23416e+06	30289000	1.61095e+06	1.30531e+06	29107000	4.33878e+06	55097000	25322000	905572	1.29935e+06	0.822915	0.711259	0.730732	Cox7a1
M0R629;A0A8I6A7H6;A0A8I6G9X7	Adssl1	128920000	Adssl1	47955000	47511000	52005000	56597000	46546000	38552000	67805000	50948000	47857000	56535000	0.793685	0.705488	0.957649	Adss1
P15800;M0R6K0;Q5M7W9	Lamb2	21069000	Lamb2	14371000	18878000	16820000	14557000	15783000	18312000	15243000	15138000	15220000	13617000	0.663477	0.681693	1.03713	Lamb2
M0R6L4;P49242;A0A8I6A843	LOC100365839;Rps3a	148230000	LOC100365839	40166000	42777000	43001000	52775000	41456000	31310000	37397000	37411000	36748000	34892000	0.00851896	0.210365	1.23862	Rps3a;LOC100365839
M0R719	LOC301124	617590000	LOC301124	109770000	2.30813e+06	99218000	105460000	109090000	136910000	112570000	112920000	118860000	93938000	0.236659	0.51904	0.740347	Micos13
M0R757;P62630;A0A8I6AEM9;F1M6C2;A0A8I6ARY7;A0A8I6AQI9	LOC100360413;Eef1a1;LOC100360150	45407000	LOC100360413	65000000	51119000	98731000	68772000	55499000	49204000	49826000	42752000	60624000	47989000	0.0426363	0.336585	1.35434	AABR07021465.2;Eef1a1;AABR07054368.1;LOC100360413
M0R785;Q5BJB3;D3ZTR5	Chchd2;Zbed5	180520000	Chchd2	22408000	25733000	22251000	43394000	29580000	26221000	30819000	26528000	26715000	31501000	0.893993	0.72595	1.01116	Chchd2l3;Chchd2l2
M0R8A4;M0R7M8;Q3B8Q0	Mapre2;LOC100911918	24284000	Mapre2	10615000	1.73947e+06	10957000	8248500	8390500	9876900	7852800	2.4378e+06	8396100	7538200	0.93766	0.7338	1.10661	Mapre2
M0R7S5	Plin4	52849000	Plin4	98769000	84288000	74403000	107680000	83925000	88718000	96565000	101720000	103830000	83301000	0.512358	0.630142	0.947127	Plin4
M0R9L0	Naca	41245000	Naca	17475000	18854000	18975000	18701000	19735000	15200000	21090000	19796000	19131000	19615000	0.93109	0.732234	0.988485	Naca
M0R9X8;P38650;F1LRT9	Dync1h1	23033000	Dync1h1	14161000	15210000	17884000	12864000	14452000	15192000	13719000	13454000	13851000	16906000	0.831712	0.713191	1.01982	Dync1h1
M0RAD5	Clpp	93889000	Clpp	3.32429e+06	1.9459e+06	300760000	5.65893e+06	3.32549e+06	1.77938e+06	4.18447e+06	4.21161e+06	3.61804e+06	4.24492e+06	0.316694	0.55653	17.4635	Clpp
M0RAM5;P04041	Gpx1	474730000	Gpx1	69913000	64753000	81474000	51912000	75008000	109790000	76704000	74336000	73645000	66798000	0.214556	0.500231	0.854929	Gpx1
M0RAX2;P52504	Ndufs6	1304800000	Ndufs6	267220000	243240000	223590000	318670000	230900000	221260000	301360000	246350000	257050000	194360000	0.625083	0.672547	1.05182	Ndufs6;Ndufs6l1
M0RBJ7;M0RBF1;P01026;A0A8I6ATP7	C3	120760000	C3	42690000	45508000	41036000	22283000	41673000	39887000	64334000	56738000	48334000	51969000	0.0502488	0.339764	0.739449	C3
M0RC65	Cfl2	626480000	Cfl2	110260000	96111000	89779000	94267000	99861000	102260000	97822000	93920000	98431000	93347000	0.891819	0.72595	1.00926	Cfl2
M0RC66;P39069;A0A0G2K7Q6	Ak1	1210100000	Ak1	170170000	157360000	154270000	165100000	170270000	187420000	137510000	178910000	196120000	164750000	0.532441	0.637362	0.945022	Ak1
M0RCV0;Q5XIG8	LOC100910575;Strap	21012000	LOC100910575	10118000	6969000	9258300	6818800	8053900	6570100	7243000	6560500	7517700	2.05635e+06	0.113181	0.416789	1.37634	Strap
M0RD75;P62755;A0A0H2UHF7;A0A8I6GK15	Rps6	241130000	Rps6	40703000	33603000	31925000	37547000	37436000	28216000	38107000	33032000	39792000	34420000	0.594982	0.665359	1.04406	Rps6
O08557	Ddah1	51233000	Ddah1	20048000	21317000	18879000	22000000	19169000	21670000	1.69801e+06	18357000	31771000	33241000	0.552459	0.64552	0.95012	Ddah1
O08700;A0A8I5ZNB9	Vps45	418050	Vps45	2425300	1.29671e+06	2969300	1636000	2316500	1.45291e+06	1.38313e+06	1.7266e+06	1.48473e+06	2718300	0.343229	0.562942	1.21426	Vps45
O08776	Ndufaf3	38098000	Ndufaf3	9398100	9958600	9527300	8761600	9887400	11141000	11239000	9737100	9933000	9465000	0.171481	0.464836	0.9227	Ndufaf3
O35077;A0A8I6AA38	Gpd1	216310000	Gpd1	67024000	53350000	59833000	71461000	53557000	65166000	65410000	60533000	62641000	69076000	0.421481	0.596828	0.945478	Gpd1
O35244;A0A8I6A038;A0A8I5ZYW1	Prdx6	912090000	Prdx6	182520000	131970000	152570000	183910000	150720000	211020000	164940000	156060000	156050000	172360000	0.456724	0.617342	0.931732	Prdx6
O35509;A0A8I6AA65;A0A0G2JZR4;P62494;A0A8L2Q4N0;A0A8I5ZWV2;A0A8I5ZKN1	Rab11b;Rab11a	306510000	Rab11b	40420000	42852000	58960000	41594000	44088000	45365000	40559000	45902000	42722000	49904000	0.929331	0.732234	1.01542	Rab11b;Rab11a
O35814;A0A8I6ANI2;A0A8I6GI55;A0A8L2QFF8	Stip1	77419000	Stip1	22082000	21645000	19891000	20732000	20713000	14467000	23984000	21084000	20740000	20277000	0.565675	0.649195	1.04486	Stip1
O70351;A0A8J8XAP0;A0A8I6AFS1;A0A8I6AJ41	Hsd17b10	807450000	Hsd17b10	140310000	121450000	114060000	180220000	125650000	129690000	141120000	135010000	138870000	136720000	0.891238	0.72595	1.00041	Hsd17b10
O88656;A0A8L2Q086	Arpc1b	8284700	Arpc1b	5831500	1.65405e+06	3.22856e+06	6657600	8003100	1.86189e+06	1.7777e+06	1.4097e+06	2.15958e+06	554292	0.00569905	0.177032	3.26862	Arpc1b
O88767;A0A8I6GCY6;Q5BKC3;A0A8L2QD92	Park7	936220000	Park7	164080000	137070000	132270000	185510000	152640000	143600000	152540000	139210000	169740000	144080000	0.770823	0.704273	1.0299	Park7
O88794	Pnpo	73161000	Pnpo	17498000	20643000	23471000	18930000	25701000	33596000	18762000	18496000	19081000	29607000	0.542008	0.642824	0.88875	Pnpo
O88994	Marc2	14192000	Marc2	2.44039e+06	2.98971e+06	2.6479e+06	7689300	9290900	2.5174e+06	2.41221e+06	1.8067e+06	9731900	1.24569e+06	0.271428	0.536811	1.41461	Mtarc2
R9PXU4;O89049	Txnrd1	26108000	Txnrd1	11490000	7448900	13279000	16260000	8941200	6825100	7795900	7333700	7237900	7964800	0.0127784	0.244551	1.54529	Txnrd1
P00406	Mtco2	6788100000	Mtco2	1080000000	1388200000	1449900000	1076600000	1570200000	1579100000	1300000000	1295600000	1508300000	4.11838e+06	0.317767	0.55653	1.15447	Mtco2
P00507;A0A8I6GLH0;A0A8L2Q7Q0	Got2	5172200000	Got2	1124600000	1002100000	1050200000	1201100000	1019300000	1183800000	1213200000	1103900000	1117800000	1089500000	0.300735	0.55195	0.945534	Got2
Q6IN22;P00787	Ctsb	20416000	Ctsb	11571000	9929700	12572000	19267000	8461400	8024300	11903000	8522800	9653200	7567900	0.0968069	0.399595	1.35317	Ctsb
P02091;A0A1K0H3R5	Hbb	40400000000	Hbb	5346600000	4285600000	5172800000	3629900000	3762400000	6516200000	5851600000	7132200000	4602000000	4752400000	0.0449408	0.338607	0.769286	Hbb;Hbb-b1
P02563	Myh6	84571000	P02563	1215200000	1269400000	120710000	2168500000	1257700000	1025700000	630620000	745240000	552940000	1360000000	0.892601	0.72595	1.39829	Myh6
P02680	Fgg	158370000	Fgg	105820000	56904000	61533000	56732000	59664000	31308000	71223000	56321000	40495000	43919000	0.0682109	0.357497	1.40033	Fgg
P02770;A0A0G2JSH5;A0A8I5Y4N3	Alb	9590800000	Alb	2846900000	1560000000	2663100000	2764600000	1810200000	1876600000	2760000000	2716600000	2432900000	2358700000	0.675776	0.685522	0.958669	Alb
P03889	Mtnd1	1086800000	Mtnd1	160140000	207850000	187250000	176120000	154740000	227600000	153130000	148600000	156750000	186060000	0.825101	0.711386	1.01601	Mtnd1
P04182	Oat	59378000	Oat	24289000	29744000	23893000	18271000	28384000	31008000	30640000	29993000	26750000	32529000	0.0523697	0.339764	0.825477	Oat
P04276;Q68FY4;A0A8I5ZW66	Gc	271400000	Gc	90874000	54376000	106950000	59241000	59999000	40101000	86420000	100400000	64518000	59291000	0.741457	0.701707	1.05905	Gc
P04638	Apoa2	25065000	Apoa2	7094000	1.79868e+06	2.01082e+06	3.58689e+06	2.45139e+06	1.26303e+06	7445400	9213100	1.74031e+06	7045400	0.501836	0.62697	0.634352	Apoa2
P04642;A0A8I5ZX39;A0A8I6AMT0;A0A8I6AAB9;A0A8I6AT42;A0A8I6ASS6	Ldha	5696300000	Ldha	1332900000	1310300000	1469800000	1643900000	1559400000	1386200000	1480300000	1327700000	1478200000	1600600000	0.951765	0.735847	1.00595	Ldha;AC098459.1
P04692;A0A0G2K7F7;A0A0G2JX64	Tpm1	30900000000	P04692	4233700000	3843300000	3529400000	4294600000	3926600000	4106500000	4376900000	3915100000	4426400000	4289100000	0.263863	0.536801	0.939074	Tpm1
P04762;A0A8I6AH65	Cat	78535000	Cat	26064000	23212000	22192000	28869000	20196000	24928000	37008000	31143000	29648000	19776000	0.24109	0.522232	0.845828	Cat
P04897;A0A8I6AKS3	Gnai2	87678000	Gnai2	40115000	35833000	38643000	45688000	37986000	37417000	45632000	38038000	35844000	42052000	0.966665	0.738851	0.996392	Gnai2
P04905;A0A8I6G8J9;A0A8I6AIM5;G3V983	Gstm1	23563000	Gstm1	7619100	7070100	7736100	6271800	7619200	9161600	7144200	6712200	8512600	6852100	0.562488	0.648254	0.946163	Gstm1
P04906	Gstp1	182680000	Gstp1	76159000	45400000	67216000	61481000	55782000	91918000	39106000	71482000	47102000	67723000	0.975195	0.740787	0.964413	Gstp1
P05065;A0A8L2R123;A0A8L2R0P3;A0A8I6AKC0;Q6AY07	Aldoa;Aldoart2	4477300000	Aldoa	956280000	954430000	827400000	1293100000	1015600000	840720000	1196100000	1060200000	1083200000	918150000	0.899757	0.726317	0.989887	Aldoa;Aldoart2
P05197;A0A8I6A8A4;A0A8I6AFH4	Eef2	611770000	Eef2	201060000	169570000	207660000	187860000	175820000	167740000	165140000	164430000	165020000	189120000	0.109502	0.414055	1.10631	Eef2
P05426;F1LUE9	Rpl7	178290000	Rpl7	38849000	34337000	43374000	35441000	36733000	36981000	31306000	36350000	31226000	38270000	0.271528	0.536811	1.08385	LOC103694242;Rpl7
P05503	Mtco1	350260000	Mtco1	72591000	66680000	85944000	80381000	50537000	97661000	71349000	75740000	62834000	95572000	0.348821	0.562942	0.883363	Mtco1
P05504	Mt-atp6	188890000	Mt-atp6	65973000	64348000	103760000	75138000	35971000	135630000	62353000	55568000	60994000	100470000	0.466795	0.621947	0.831753	Mt-atp6
P05505	Mtco3	377500000	Mtco3	146570000	118530000	78116000	280860000	102580000	115650000	227370000	88804000	196190000	104870000	0.88077	0.724281	0.991502	Mtco3
P05508	Mtnd4	482440000	Mtnd4	185250000	239370000	296780000	135330000	176900000	300920000	201340000	204760000	192310000	249690000	0.439414	0.60394	0.899575	Mtnd4
P05545	Serpina3k	18611000	Serpina3k	36010000	13425000	2.24265e+06	26289000	11711000	4.17941e+06	1.20037e+06	2.44308e+06	3.90584e+06	18956000	0.0610012	0.346246	2.92255	Serpina3k
P05765;D3ZSE0;A0A0G2JXC3;A0A8I6A7I3;A0A8I6ARS2	Rps21;LOC100363012	190090000	Rps21	30498000	1.95059e+06	1.51092e+06	38312000	2.66105e+06	2.00882e+06	4.02897e+06	1.2254e+06	969258	1.32101e+06	0.0630924	0.353346	7.8435	Rps21;LOC100359505;Rps21-ps1
P05964	S100a6	309670000	S100a6	49423000	47663000	59240000	2.35735e+06	45101000	60369000	39334000	48201000	43666000	56577000	0.309325	0.55653	0.821224	S100a6
P06214;A0A8L2R0C7;A0A8I6AS85	Alad	41780000	Alad	12418000	11983000	12337000	11344000	13192000	11039000	14532000	15428000	11948000	15972000	0.222411	0.506591	0.889073	Alad
P06238;A0A8L2QY59	A2m	19230000	A2m	20860000	2917600	19373000	7223200	8665000	533864	1.91972e+06	4.05685e+06	1.77999e+06	1.95946e+06	0.00242891	0.146093	5.75995	A2m
P06685;A0A8I5Y5B0	Atp1a1	529090000	Atp1a1	111590000	119400000	113330000	146050000	125850000	122210000	136290000	131880000	127890000	125140000	0.484307	0.626663	0.957741	Atp1a1
P06686;A0A8I6GJ01;A0A8I6AF91	Atp1a2	44916000	Atp1a2	33012000	34595000	20332000	34895000	27975000	23813000	29744000	31646000	26212000	31771000	0.756576	0.702416	1.05324	Atp1a2
P07154;A0A8I6AKK6;A0A8L2QDP6	Ctsl	12899000	Ctsl	7698200	4887800	12931000	9547700	4354800	1.21033e+06	4686000	1.94933e+06	1.16381e+06	2.09091e+06	0.000924171	0.145914	3.55119	Ctsl
P07335;A0A8L2Q875	Ckb	714600000	Ckb	125180000	145200000	183110000	161270000	239780000	289520000	258420000	271080000	278140000	198210000	0.00554502	0.177032	0.659688	Ckb
P07483;A0A8I6A2E9	Fabp3	19500000000	Fabp3	3152500000	2340700000	2615600000	2506600000	2589200000	3640000000	3133400000	3457700000	3130300000	3030000000	0.00808649	0.210365	0.805581	Fabp3
P07632;A0A8I6G9Z6;A0A8L2Q0T2	Sod1	267900000	Sod1	80649000	60266000	60689000	89823000	55427000	81254000	88701000	79533000	76882000	84024000	0.0873282	0.37929	0.845173	Sod1
P07895	Sod2	1573600000	Sod2	291400000	225370000	272980000	343480000	284760000	282760000	281600000	287710000	271000000	272550000	0.929988	0.732234	1.01603	Sod2
P08009;G3V8H3;A0A0G2K4U2	Gstm3	73006000	Gstm3	24376000	17470000	21213000	25195000	20659000	34014000	18852000	17400000	17030000	22931000	0.918803	0.729236	0.988079	Gstm7
P08010;A0A8L2QDS2;A0A0G2JZ09;A0A8I6AJ43	Gstm2	721110000	Gstm2	201300000	135830000	172850000	208160000	157440000	304150000	172810000	168650000	179480000	161710000	0.495622	0.626663	0.887292	Gstm2;Gstm6l
P08050;A0A8L2UHE4	Gja1	57310000	Gja1	35371000	28173000	23792000	44344000	24761000	48660000	26283000	22125000	25914000	21948000	0.614236	0.669376	1.07942	Gja1
P08082	Cltb	91690000	Cltb	17564000	21419000	17491000	16805000	15335000	14493000	24768000	18406000	18254000	17430000	0.702026	0.693296	0.949256	Cltb
P08461;A0A8I6B5J2	Dlat	1397300000	Dlat	810080000	750280000	765730000	764240000	743550000	863070000	764400000	734640000	831640000	790750000	0.450634	0.613613	0.962199	Dlat;Dlat-ps1
P08494;Q5RK05;A0A8I6A910	Mgp	13606000	Mgp	2.65206e+06	4.54551e+06	5361100	2.28558e+06	3.78718e+06	4.0535e+06	502210	517774	2.28946e+06	999181	0.0158412	0.254225	2.22807	Mgp
Q6MG79;P08649;Q6MG90;F1LNM4	C4a;C4;LOC100909666	6736900	C4a	6678000	5884400	5678500	3512700	4390100	7328400	7461000	6249200	5242000	5060600	0.186505	0.473414	0.834164	C4a;C4;C4b
P09456;A0A8I6A621;A0A8I5ZQ48	Prkar1a	184380000	Prkar1a	48502000	52718000	56020000	43840000	54461000	48889000	62003000	53359000	45574000	56316000	0.641345	0.674523	0.960171	Prkar1a
P09495;A0A0G2K2G8;A0A8I6ATZ5;A0A8L2QBT8	Tpm4	197070000	Tpm4	59852000	65473000	83745000	107130000	59486000	58881000	72803000	61357000	65400000	64813000	0.326209	0.55653	1.1622	Tpm4
P09527;A0A0G2K930;A0A8I5ZQG8	Rab7a	60282000	Rab7a	12172000	11365000	15540000	12767000	12366000	14836000	13483000	11449000	12156000	12405000	0.966226	0.738851	0.99815	Rab7a
P09650	Mcpt1	33718000	Mcpt1	7701900	12183000	22168000	12970000	16057000	11982000	10781000	22003000	19143000	22944000	0.364123	0.566406	0.818393	Mcpt1
P0C089;G3V7B6	Ptpmt1	26708000	Ptpmt1	9481000	11145000	8191000	8531300	9491600	9296600	11993000	10193000	8295100	8420700	0.798418	0.706217	0.971814	Ptpmt1
P0DN35		2959500000	P0DN35	326040000	377100000	391830000	275220000	303830000	434820000	408390000	402970000	364590000	430390000	0.0238744	0.284482	0.820132	Ndufb1
P0DP31;P0DP30;P0DP29;A0A8I5XV89;A0A8I6B409;A0A8I6GG73;D4ABV5;A0A8I6GKN5	Calm2	331260000	Calm2	112210000	82789000	101990000	145090000	102400000	101490000	114750000	117570000	116830000	115860000	0.605006	0.667506	0.961128	Calm2;Calm1;Calm2-ps2;Calm3;ENSRNOG00000067501
P10111;A0A0G2K1P0;A0A8I6A629;A0A8I5ZPK0;A0A8L2R8V9	Ppia	2030000000	Ppia	302190000	307470000	429630000	322870000	340860000	355160000	340710000	312410000	351270000	339100000	0.951001	0.735847	1.00257	Ppia;LOC100911252
P10760;A0A8I5ZM95	Ahcy	28819000	Ahcy	12095000	12281000	13740000	11239000	11785000	14776000	13098000	11363000	11552000	14185000	0.455438	0.616572	0.940992	Ahcy
P10860;A0A8I6AGI7	Glud1	335480000	Glud1	103620000	99615000	76740000	115120000	108260000	104120000	101640000	91749000	98462000	105630000	0.958193	0.736354	1.0035	Glud1
P11030;A0A8L2QZ93;A0A8I6A9F5;A0A8I5ZTD4	Dbi	140150000	Dbi	71524000	67464000	94909000	64171000	69204000	109310000	80122000	76928000	78405000	85325000	0.130273	0.42938	0.853942	Dbi
P11232;R4GNK3	Txn;Txn1	1151100000	Txn	178070000	153890000	190090000	171220000	156820000	166070000	174720000	165960000	147240000	146740000	0.384366	0.576052	1.06164	Txn;Txn1
P11608	Mt-atp8	1394500000	Mt-atp8	252120000	192460000	152320000	234860000	186770000	161880000	217500000	229060000	177470000	179120000	0.697032	0.691608	1.05544	Mt-atp8
P11661	Mtnd5	527520000	Mtnd5	175590000	183310000	165700000	183580000	167190000	187700000	169320000	143630000	162350000	172140000	0.439271	0.60394	1.04817	Mtnd5
P11762;A0A8I6A5K0;A0A8I6A6C2;A0A8I6GGC8	Lgals1	472460000	Lgals1	108140000	114960000	86697000	136570000	123420000	97112000	109710000	97479000	117220000	90468000	0.320462	0.55653	1.11289	Lgals1
P11884	Aldh2	60318000	P11884	3.79248e+06	84984000	66553000	41929000	75805000	67556000	90755000	69744000	5.26321e+06	83655000	0.782382	0.70513	0.861472	Aldh2
P11951	Cox6c2	13100000000	Cox6c2	1191700000	1446400000	1483900000	994500000	1512100000	1740000000	1439300000	1541600000	1499600000	1415100000	0.131475	0.42938	0.868573	Cox6c2
P11980;A0A8I6ABE3;A0A0G2JVG3	Pkm	1989900000	Pkm	428870000	381520000	442150000	415520000	385060000	425010000	419900000	396980000	392850000	477650000	0.650456	0.676204	0.971942	Pkm
P12007;A0A8I6A3D0;A0A8I5ZKU7	Ivd	675900000	Ivd	161540000	170600000	140870000	144790000	195920000	167910000	178490000	165740000	174380000	153350000	0.634799	0.673953	0.968864	Ivd
P12075;A0A8L2QBW2	Cox5b	298090000	Cox5b	104010000	107290000	70736000	138390000	130620000	62802000	117970000	87919000	112530000	43778000	0.172684	0.464836	1.29658	Cox5b
P12346	Tf	30779000	P12346	133400000	1.31666e+06	176380000	101870000	113980000	122360000	159350000	142930000	127490000	125350000	0.257565	0.533524	0.777804	Tf
Q7TQ90;P12711	Adh4;Adh5	36003000	Adh4	34997000	23782000	28969000	33999000	32286000	31594000	32298000	29137000	29394000	31551000	0.923578	0.730474	1.00038	Adh4;Adh5
P13221;A0A8L2UJT3;A0A8I6G6L5	Got1	2700000000	Got1	461800000	438110000	374010000	454820000	445790000	493540000	461940000	481430000	462010000	453960000	0.15247	0.4426	0.924199	Got1
P14046;A0A0G2K926;A0A8I6A0R9;A0A8I5Y1T7;A0A8I5ZTM3;A0A8I5Y6B9	A1i3	71341000	A1i3	81930000	57634000	117420000	60840000	73913000	45197000	75166000	146830000	75140000	104200000	0.698477	0.692498	0.877286	LOC297568;A1i3
P14408	Fh	1110000000	Fh	389980000	411710000	357470000	537920000	408460000	352060000	392740000	429620000	429200000	359040000	0.49279	0.626663	1.0728	Fh
P14604;A0A8L2QDN1	Echs1	1257500000	Echs1	391130000	324490000	294870000	341610000	354840000	408930000	390650000	320310000	351390000	328980000	0.511919	0.630142	0.948163	Echs1
P14669;A0A8I6AIF7;A0A8I6A4M3	Anxa3	88519000	Anxa3	37259000	34297000	45220000	43671000	39032000	47205000	32502000	33818000	32527000	41196000	0.497459	0.62697	1.06532	Anxa3
P15178;A0A8I6GHP5	Dars	41746000	Dars	16986000	17902000	24551000	16396000	18003000	21366000	18205000	20931000	17447000	23184000	0.427761	0.598549	0.927867	Dars1
P15650;A0A8I6GMH0	Acadl	4021200000	Acadl	870400000	706480000	707650000	758200000	824520000	878390000	824470000	774500000	799400000	853670000	0.272139	0.536811	0.936283	Acadl
P15651;A0A8I6GC92;A0A8I6AJ45;F7F6Q6	Acads	684610000	Acads	211110000	200550000	163720000	209990000	200950000	188120000	185330000	236600000	200070000	193930000	0.816096	0.711259	0.982342	Acads
P15865	Hist1h1e	479520000	Hist1h1e	262890000	303090000	307650000	306930000	1.58983e+06	1.28432e+06	284920000	312660000	351510000	238030000	0.974467	0.740787	0.994737	H1-4
P16290	Pgam2	2780300000	Pgam2	468260000	434520000	476720000	456840000	481400000	458180000	574260000	497570000	559190000	473910000	0.125071	0.42938	0.904269	Pgam2
P16391		49484000	P16391	23411000	11348000	28717000	29279000	17068000	10726000	5276200	11680000	6852800	9891500	0.00180095	0.146093	2.47202
P16409;A0A8I5ZM89	Myl3	37800000000	Myl3	4637400000	4850400000	3951500000	5003500000	4237900000	5182000000	4785600000	4761400000	4663600000	4750800000	0.293791	0.551407	0.939416	Myl3
P16446;R9PXS4;A0A8L2R5F2	Pitpna	18996000	Pitpna	7443000	8452300	12198000	10029000	9716700	10351000	8295200	8599300	8892700	10981000	0.946451	0.735847	1.01528	Pitpna
P16617;A0A096MJL6	Pgk1	1507800000	Pgk1	401800000	337140000	371240000	444780000	355480000	385440000	445100000	402100000	402060000	431910000	0.236647	0.51904	0.924432	Pgk1
P17209	Myl4	279630000	P17209	61972000	64732000	47583000	66934000	50330000	11656000	4939200	19810000	41171000	109700000	0.0602666	0.346246	1.5568	Myl4
P17220;A0A8I5ZV22	Psma2	7256500	Psma2	10986000	11940000	14064000	12148000	10030000	10644000	12687000	12473000	13772000	12323000	0.565883	0.649195	0.95588	Psma2
P17764;A0A8I5Y5Z3;A0A8I6AA14	Acat1	2553600000	Acat1	625070000	566940000	543730000	570940000	561900000	554460000	624390000	586890000	662750000	548620000	0.544348	0.643184	0.963545	Acat1
P18297;A0A8I5ZU80;D3ZT59	Spr	32525000	Spr	9926000	10279000	9436100	9920500	11376000	13886000	11618000	13260000	11324000	13201000	0.00447867	0.176781	0.804841	Spr;Spr-ps1
P18420	Psma1	47238000	Psma1	22322000	25546000	29468000	29283000	24903000	21557000	22499000	23816000	25818000	25604000	0.215634	0.500673	1.1025	Psma1
P18445;D3ZF07;D4AAY6	Rpl27a;RGD1562402;RGD1559972	137760000	Rpl27a	16753000	16503000	20426000	13979000	13889000	16886000	14118000	14754000	14110000	19733000	0.831398	0.713191	1.02448	RGD1559972;RGD1562402;Rpl27a
P18666;A0A8L2UJI1;A0A0G2JSW0;A0A8I5ZNJ5;A0A8I6AWG5;A0A8I5ZXA1;P13832	Myl12b;Rlc-a	93713000	Myl12b	25485000	23073000	30032000	19056000	21530000	20410000	25443000	25196000	27347000	21375000	0.917932	0.729236	0.995032	Myl12a;Myl12b;Rlc-a
P18886	Cpt2	583840000	Cpt2	156200000	179420000	146230000	154070000	169740000	145860000	193000000	174640000	182720000	153200000	0.52484	0.637138	0.948482	Cpt2
P19139	Csnk2a1	7357700	Csnk2a1	5092900	4828700	1.91467e+06	5097300	6597200	4775000	5331400	1.17424e+06	952169	2.55879e+06	0.117139	0.425164	1.59082	Csnk2a1
P19804	Nme2	2030300000	Nme2	324840000	237720000	306540000	306280000	270140000	306660000	320610000	295440000	302330000	310470000	0.360243	0.563829	0.941394	Nme2
P19939;A0A8I5ZRS9;A0A8L2ULG0	Apoc1	121430000	Apoc1	12590000	10532000	8685400	1.27282e+06	9515200	1.91317e+06	9571300	13001000	1.84867e+06	10921000	0.709236	0.69402	1.14334	Apoc1
P19945	Rplp0	255480000	Rplp0	44166000	45247000	52218000	65254000	41952000	39278000	39518000	38786000	39730000	44795000	0.0469727	0.338607	1.23121	Rplp0
P20059	Hpx	1346400000	Hpx	417860000	221460000	415860000	239980000	252520000	123360000	188250000	171930000	161410000	169340000	0.00200237	0.146093	1.90065	Hpx
P20070;A0A8L2QWB9;A0A8I5Y5E9	Cyb5r3	57374000	Cyb5r3	21128000	23884000	25250000	23652000	22727000	20945000	23383000	21271000	22264000	22743000	0.317832	0.55653	1.05456	Cyb5r3
P20761	Igh-1a	92929000	Igh-1a	12521000	16740000	15525000	26068000	14021000	203310000	22290000	21052000	11667000	7868600	0.466505	0.621947	0.318854	Igh-1a
P20762		15117000	P20762	5895400	2.80379e+06	7681700	7032300	5932700	8790900	6337500	7634800	4657500	6597400	0.38827	0.576052	0.862655
P20788	Uqcrfs1	3044300000	Uqcrfs1	650160000	693830000	593430000	682760000	670130000	605730000	810440000	648870000	746740000	694280000	0.411949	0.591285	0.938464	Uqcrfs1
P21670	Psma4	143740000	Psma4	25005000	22856000	32274000	16619000	24788000	26058000	23716000	23444000	24098000	28052000	0.676244	0.685522	0.969482	Psma4
P21708;A0A8L2R3C3	Mapk3	7555200	Mapk3	4014500	4.08675e+06	3.40597e+06	3937200	2.71067e+06	2.04295e+06	1.14969e+06	3.93458e+06	1.77783e+06	2.48008e+06	0.0194431	0.273621	1.59463	Mapk3
P21913;A0A8L2Q4P2;A0A8I5ZPQ5	Sdhb	1508400000	Sdhb	288980000	333660000	293950000	284410000	316290000	325520000	367400000	337850000	341200000	280470000	0.220717	0.505047	0.918212	Sdhb
P23514	Copb1	3604000	Copb1	1.57343e+06	5113400	6080300	4402200	5006900	968504	3.90617e+06	5014100	4690200	4.7705e+06	0.623797	0.672547	1.14609	Copb1
P23764	Gpx3	95836000	Gpx3	51484000	64609000	34316000	34019000	54749000	42653000	56056000	64938000	31344000	73841000	0.60545	0.667506	0.889689	Gpx3
P23928	Cryab	4947700000	Cryab	1394600000	1072400000	941840000	1245900000	984290000	1152500000	1083600000	908380000	982310000	1075100000	0.451173	0.613613	1.08403	Cryab
Q68G41;P23965;F7FE51;A0A0G2K2R2	Eci1	739920000	Eci1	213000000	185310000	189770000	167770000	190480000	248250000	201050000	198290000	226960000	193810000	0.109816	0.414055	0.885778	Eci1
P24090;F1LM19;A0A8I5ZY55;Q7TP75;A0A8I5Y586	Ahsg	400130000	Ahsg	75499000	61048000	64373000	76535000	61804000	55328000	120890000	119820000	88456000	84057000	0.0688685	0.357973	0.72406	Ahsg
P24329;A0A8L2QJT5	Tst	161770000	Tst	45588000	44102000	41867000	50917000	41000000	47373000	45433000	42007000	42219000	35167000	0.490717	0.626663	1.05313	Tst
P24368;A0A8I6GG55	Ppib	165350000	Ppib	36442000	37441000	47315000	45841000	36886000	35973000	41603000	36840000	40787000	41089000	0.671789	0.683932	1.03889	Ppib
P24473	Gstk1	83929000	Gstk1	35301000	31525000	34177000	34692000	29542000	42356000	31715000	33085000	29224000	33832000	0.773898	0.704372	0.970772	Gstk1
P25031;A0A0H2UHE4	Reg3b	49823000	Reg3b	2.70219e+06	1.11784e+06	2.07739e+06	2.47695e+06	1.82432e+06	2.50556e+06	1.22084e+06	1.24606e+06	3.84466e+06	3.26861e+06	0.707707	0.69402	0.843861	Reg3b
P25113	Pgam1	234870000	Pgam1	106810000	77890000	131390000	141280000	91861000	116450000	118130000	101030000	95860000	113470000	0.919431	0.729236	1.00787	Pgam1
P25409	Gpt	8451500	Gpt	1.80887e+06	6139300	5953000	5964100	1.49517e+06	6776400	7606300	1.85648e+06	1.21439e+06	2.12812e+06	0.706931	0.69402	1.09084	Gpt
P26453;A0A8I5XWA5;A0A8I5ZLB7	Bsg	192410000	Bsg	55822000	57708000	59490000	62919000	66079000	72105000	70248000	65710000	63769000	64258000	0.0557998	0.343807	0.898622	Bsg
P27139;A0A8I6AMP9	Ca2	132420000	Ca2	50183000	33346000	45471000	46761000	27032000	54100000	52237000	56863000	41282000	41441000	0.142073	0.437725	0.82462	Ca2;Car2
P27881;A0A8I6GIL6	Hk2	42642000	Hk2	12298000	14725000	20912000	12072000	13614000	11384000	15709000	16716000	12332000	15527000	0.899194	0.726317	1.02725	Hk2
P28480;A0A096MJA0	Tcp1	58777000	Tcp1	17298000	15573000	16731000	15578000	13240000	12653000	16903000	15232000	15093000	14488000	0.505735	0.627852	1.05447	Tcp1
P29418;A0A8L2QYI5;M0R601	Atp5e;LOC100361879	7471100000	Atp5e	629070000	789610000	683020000	568430000	814130000	691530000	709890000	737610000	721810000	690940000	0.73391	0.700409	0.98099	Atp5f1e;LOC100361879
P29419;A0A8L2UH34	Atp5i	5550000000	Atp5i	562210000	554150000	568630000	550060000	602780000	579840000	636010000	647600000	627300000	541200000	0.224988	0.507614	0.935975	Atp5me
P29975	Aqp1	473800000	Aqp1	76726000	77232000	55611000	65401000	71706000	93006000	71567000	74823000	66544000	89472000	0.191831	0.479208	0.876746	Aqp1
P30349	Lta4h	6818600	Lta4h	6054400	5568200	9082200	5819200	6161100	6349800	6096300	5890300	5558400	7279500	0.751209	0.702193	1.04846	Lta4h
P30713;A0A8L2UQ98;A0A8L2R9M6	Gstt2	27659000	Gstt2	10539000	10437000	13136000	8508000	11112000	24984000	1.82725e+06	12998000	9485500	13414000	0.778679	0.70513	0.85685	Gstt2
P30835	Pfkl	4331500	Pfkl	1.47852e+06	3699100	6125300	3725000	4162700	3293000	1.95273e+06	1.98246e+06	4211300	3986300	0.530083	0.637138	1.24406	Pfkl
P31000;G3V8C3	Vim	579310000	Vim	110180000	166100000	184990000	153130000	138100000	113590000	120580000	101060000	139970000	125480000	0.061404	0.346246	1.25275	Vim
Q6P7Q2;P35053	Gpc1	9188500	Gpc1	2.84103e+06	13415000	5934000	9065600	2.84804e+06	18831000	917552	939542	2.38556e+06	9319900	0.387192	0.576052	1.05279	Gpc1
Q5RK10;P35427;A0A1W2Q6L2;A0A1W2Q602	Rpl13a	173270000	Rpl13a	29845000	30867000	37586000	28043000	32415000	33493000	33519000	31376000	28234000	37823000	0.664372	0.681693	0.965405	Rpl13a;Flt3lg
P35815;A0A0G2K7C6;A0A0G2K7Q5	Ppm1b	8414900	Ppm1b	5765300	5176900	5477500	1.39345e+06	1.90647e+06	7133700	2.40073e+06	2.43158e+06	4.12735e+06	5635700	0.654864	0.677584	0.907523	Ppm1b
P36201;A0A8I6A6Z5	Crip2	409940000	Crip2	136910000	135220000	161880000	213720000	143180000	193190000	185870000	168920000	165480000	176140000	0.192109	0.479208	0.889062	Crip2
P36970	Gpx4	43076000	Gpx4	12459000	13839000	13118000	12092000	15685000	17568000	16051000	14748000	13618000	14931000	0.0790758	0.368603	0.873589	Gpx4
P36972;A0A8L2QU71	Aprt	274930000	Aprt	43579000	40459000	48798000	51470000	49130000	52769000	52885000	48533000	46694000	48884000	0.282257	0.544301	0.934623	Aprt
P38718;A0A8I6AS07	Mpc2	958460000	Mpc2	156000000	184710000	160030000	135240000	157010000	205740000	149290000	165600000	156230000	196290000	0.313614	0.55653	0.908194	Mpc2
P40307	Psmb2	101330000	Psmb2	27877000	28516000	33837000	22531000	31274000	33326000	25723000	19133000	29694000	28893000	0.636363	0.673953	1.05313	Psmb2
P40329	Rars	13997000	Rars	7084200	7321700	9062900	6356600	7293900	6566800	7202500	7574100	7621200	8270600	0.930812	0.732234	0.996887	Rars1
P41350;A0A0G2K682;A0A8I6AS98;A0A8I6A884	Cav1	553680000	Cav1	182140000	198640000	142930000	154980000	139860000	160970000	199430000	168610000	202760000	161780000	0.34606	0.562942	0.916065	Cav1
Z4YNF4;P41498;A0A8I5ZQW7;A0A8I6AMP6;B0BNC1	Acp1	130920000	Acp1	31160000	27349000	31012000	29295000	26860000	50872000	29588000	33711000	28317000	31920000	0.179822	0.470254	0.83526	Acp1
P41562;A0A8L2QA85	Idh1	139070000	Idh1	26269000	22965000	29867000	22928000	24446000	39960000	28490000	29128000	28232000	28727000	0.0456339	0.338607	0.818412	Idh1
P42123	Ldhb	10200000000	Ldhb	1945300000	1674600000	1825400000	1635600000	2043300000	2440000000	2147200000	1759800000	1981100000	1983700000	0.142085	0.437725	0.88526	Ldhb
P43278	H1f0	973670000	H1f0	101940000	73515000	101930000	100710000	114080000	144410000	103020000	100610000	90953000	102050000	0.438205	0.60394	0.909678	H1-0
P45592;A0A8I5ZT72;A0A8L2QUM7	Cfl1	106020000	Cfl1	37707000	30967000	43459000	34945000	32585000	30176000	36409000	34223000	34622000	34156000	0.518673	0.633591	1.05942	Cfl1
P46462	Vcp	206060000	Vcp	59648000	62378000	59526000	66821000	59097000	50182000	57551000	53239000	57947000	59802000	0.0768128	0.364744	1.10315	Vcp
P47727;A0A0G2JSV2;M0R3X6;A0A8I5ZT21;A0A8I5XVU2;A0A0G2K658	Cbr1	252890000	Cbr1	38699000	38165000	41663000	37246000	33927000	51995000	32435000	41096000	40671000	39838000	0.43734	0.603718	0.920717	Cbr1;LOC102556347
P47967;G3V7N2;A0A8I6A7U9	Lgals5	54617000	Lgals5	19257000	10683000	9002500	13391000	14258000	2.42767e+06	28724000	13220000	15909000	14211000	0.797085	0.706217	0.893946	Lgals5
P50115	S100a8	38857000	S100a8	13051000	1.82699e+06	14522000	14356000	1.15866e+06	4.70281e+06	9132700	2.35596e+06	1.68805e+06	1.97629e+06	0.347121	0.562942	2.26204	S100a8
P50399;A0A8I5YBU1;A0A8L2QEQ4	Gdi2	180110000	Gdi2	74602000	74107000	77455000	87397000	76833000	69600000	74140000	73924000	76352000	74727000	0.264242	0.536801	1.05872	Gdi2
P50475	Aars	1738500	Aars	3913400	1.5183e+06	2.24791e+06	3873900	1.6836e+06	3.2091e+06	2.32522e+06	4.56512e+06	1.37748e+06	2.69496e+06	0.785213	0.70513	0.934041	Aars1
P51583;F8WFR8;A0A8I6A960;A0A0G2K5S4	Paics;LOC100359876	48976000	Paics	11031000	11850000	11973000	9449800	10084000	12265000	11597000	10068000	9137300	12298000	0.860995	0.718308	0.982345	Paics;LOC100359876
P51635;A0A8I5ZT45;A0A8I6AVC9	Akr1a1	44723000	Akr1a1	15300000	13767000	17963000	14461000	16135000	17875000	15283000	16316000	14337000	15010000	0.821327	0.711259	0.984839	Akr1a1
P51638	Cav3	72135000	Cav3	1.89146e+06	1.45029e+06	5.12018e+06	1.02476e+06	37368000	2.07971e+06	4.5399e+06	3.11465e+06	1.76657e+06	1.3753e+06	0.530652	0.637138	3.63888	Cav3
P51886;A0A8I6AIN1	Lum	334150000	Lum	79441000	106410000	118120000	77760000	101200000	115510000	75900000	74732000	104860000	89668000	0.704242	0.693856	1.04832	Lum
P52287	Gnb3	34416000	Gnb3	9476200	10913000	12940000	9756500	13319000	11497000	14021000	11752000	12404000	12878000	0.219331	0.503615	0.901725	Gnb3
P52481;A0A8L2R883;A0A8I6AQS4	Cap2	38729000	Cap2	13773000	12945000	14635000	9509000	11729000	16877000	13109000	14675000	13031000	16530000	0.0942358	0.395076	0.843294	Cap2
P52555	Erp29	35514000	Erp29	9806300	9927500	10923000	7828800	10143000	9602300	9211200	10057000	10117000	9766300	0.911428	0.729026	0.997432	Erp29
P52944	Pdlim1	157810000	Pdlim1	76246000	50788000	92450000	69740000	78476000	51106000	68063000	53260000	48450000	49855000	0.0252784	0.287649	1.35816	Pdlim1
P55053;A0A8L2QXH8	Fabp5	129120000	Fabp5	27344000	25518000	30691000	28855000	3.6824e+06	24370000	24838000	19170000	26104000	2.15088e+06	0.673051	0.683932	1.20136	Fabp5
P55770;A0A8I5ZY99	Nhp2l1	17765000	Nhp2l1	1.1418e+06	5228500	4933500	4529300	5863500	1.92978e+06	3.08388e+06	2.01814e+06	4345700	4557100	0.488181	0.626663	1.3616	ENSRNOG00000064122;Snu13
P56522;A0A8I6G2P7	Fdxr	4492500	Fdxr	4767900	1.12725e+06	1.53353e+06	3.94262e+06	3.18268e+06	4845500	1.98828e+06	4854500	4835800	5140700	0.132085	0.42999	0.671781	Fdxr
P56571;A0A8L2Q046		1823200000	P56571	380250000	345740000	345490000	345650000	361110000	441160000	419350000	385290000	371800000	353240000	0.0957761	0.399255	0.902275	Gatd3a
P56574;A0A0G2JUF6;A0A8I5ZNR3;A0A8L2UJA4	Idh2	9123500000	Idh2	1730000000	1674600000	1561500000	1485500000	1660700000	1816700000	1837400000	1654400000	1680100000	1657400000	0.213448	0.500003	0.938156	Idh2
P57093	Phyh	39838000	Phyh	9530200	16015000	12154000	13760000	18653000	11491000	21669000	18965000	16304000	14438000	0.300178	0.55195	0.846081	Phyh
P60901;A0A0G2K0D7;A0A8I6GE69	Psma6	112950000	Psma6	24395000	22887000	30282000	22449000	24771000	23014000	24201000	23348000	24383000	24993000	0.625373	0.672547	1.0404	Psma6
P61149	Fgf1	20191000	Fgf1	1.66753e+06	6100100	3.1997e+06	1.06323e+06	970957	2.64038e+06	7822800	1.8726e+06	2.39073e+06	2.40448e+06	0.356682	0.563829	0.758947	Fgf1
P61203	Cops2	17700000	Cops2	13275000	14809000	13919000	17460000	16655000	18124000	15019000	18028000	22639000	24139000	0.0344254	0.312824	0.777119	Cops2
P84079;P61206;A0A8I5ZKF2;P84082	Arf1;Arf3;Arf2	26217000	Arf1	10215000	1.20644e+06	4.61666e+06	15158000	1.95715e+06	1.33768e+06	1.8433e+06	2.56247e+06	1.19694e+06	2.62821e+06	0.0663922	0.356257	3.46479	Arf2;Arf1;Arf3
P61354;D3ZTK5;M0R7P0;A0A8I5ZSW2	Rpl27;RGD1563835;LOC100912027	269740000	Rpl27	47606000	48015000	62509000	33433000	46694000	47257000	38302000	35493000	41013000	38915000	0.191149	0.479047	1.18548	LOC100912027;RGD1563835;Rpl27;Rpl27-l1
P61983;A0A8L2R1A5	Ywhag	470170000	Ywhag	124280000	105010000	121800000	123010000	97573000	124640000	93967000	108130000	104940000	131780000	0.849254	0.718308	1.01458	Ywhag
P62074	Timm10	120710000	Timm10	28632000	25862000	24886000	23488000	22495000	24933000	28950000	27159000	23279000	27255000	0.493377	0.626663	0.95278	Timm10
P62076	Timm13	234290000	Timm13	31410000	36123000	37477000	28308000	30131000	38656000	33679000	32208000	34783000	32088000	0.513063	0.630396	0.953534	Timm13
P62078;A0A8I6ACB3	Timm8b	149760000	Timm8b	20445000	23726000	21910000	18242000	23256000	24972000	23151000	26083000	28942000	27061000	0.016327	0.257782	0.826202	Timm8b
P62142;A0A8I5ZJA1;A0A8I6ABP0	Ppp1cb	133190000	Ppp1cb	30330000	30690000	33002000	25656000	28840000	31740000	31436000	29429000	30627000	28293000	0.717222	0.695058	0.980155	Ppp1cb
P62250;A0A8I5YCD9;A0A8L2QED1;A0A8I5XVG9	Rps16	343620000	Rps16	81531000	85618000	93193000	69830000	90538000	68714000	83881000	81253000	79641000	84173000	0.486363	0.626663	1.05796	Rps16;AC117869.1;ENSRNOG00000065366
P62260;A0A8I6GEP3;A0A8I5ZSP3;A0A8I6AKE2	Ywhae	1915900000	Ywhae	632020000	529760000	703270000	508300000	585630000	691960000	662740000	640710000	639160000	632810000	0.15785	0.449051	0.905612	Ywhae
P62634;A0A8I5ZQB5;A0A8L2Q6G7	Cnbp	63296000	Cnbp	25421000	28688000	25668000	22063000	30211000	36201000	29807000	30278000	30446000	28332000	0.0517891	0.339764	0.85159	Cnbp
P62804	Hist1h4b	13100000000	Hist1h4b	1449400000	1385300000	1487500000	1522800000	1428200000	1544900000	1489600000	1367700000	1496300000	1542800000	0.617536	0.669376	0.97741	H4c2; Hist1h4m; H4c16
P62828;Q66H11;Q8K586	Ran;RGD1306195;Rasl2-9	271970000	Ran	51832000	42290000	56555000	50679000	47027000	46060000	45590000	46375000	47840000	49422000	0.453815	0.616356	1.05566	Ran;Rasl2-9;RGD1306195
P62836;A0A8I5ZX51;A0A8I6AHX7	Rap1a	368880000	Rap1a	51896000	51798000	62721000	57099000	51771000	66426000	52467000	55453000	58275000	63592000	0.313797	0.55653	0.929348	Rap1a
P62859;A0A8I6APW3;A0A0A0MY14	Rps28;LOC100359503	442290000	Rps28	37868000	27415000	30418000	32404000	25865000	19886000	27291000	29866000	30421000	25603000	0.18282	0.470932	1.15709	LOC100359503;LOC108352861;Rps28
P62890	Rpl30	179470000	Rpl30	21965000	17710000	23363000	18083000	22137000	18149000	19793000	19822000	18623000	20265000	0.420521	0.596607	1.06835	Rpl30
P62909;A0A8L2QCG7;A0A8I5ZK30;A0A8I6A8D6;D3ZVH2	Rps3;RGD1560831	287280000	Rps3	47174000	43997000	55100000	42337000	49113000	43883000	43968000	44790000	44724000	49794000	0.527944	0.637138	1.0465	Rps3;RGD1560831
P62959;D4A269	Hint1	419560000	Hint1	95345000	75102000	99883000	118370000	79922000	111540000	111090000	94677000	98442000	95099000	0.337044	0.559734	0.917341	Hint1
P62982;A0A8I6AN99;A0A8I6A5Y3;A0A8I6G5G7;A0A8I6A4W7;A0A8I5ZR71;F1LML2;P62986;P0CG51;Q63429;F1LU69;A0A8I6G8I7	Rps27a;Ubc;Uba52;Ubb;Rps27l3	745130000	Rps27a	117590000	91242000	142270000	111550000	93298000	131150000	124330000	105970000	102660000	113380000	0.65346	0.677584	0.962701	Ubc;Ubb;Kxd1;LOC100360645;LOC100910768;Rps27a;Rps27a-ps2;Rps27a-ps28;Uba52
P63004	Pafah1b1	33376000	Pafah1b1	11432000	11650000	14289000	10273000	11483000	15473000	10395000	12673000	10162000	12770000	0.754443	0.702416	0.961837	Pafah1b1
P63018;D4A4S3;A0A8I6A5N6;M0RCB1;A0A8I6A278;A0A8I6AQL9	Hspa8;LOC102549957	1350800000	Hspa8	279860000	246560000	248890000	327410000	246040000	238180000	283110000	247700000	264000000	247320000	0.539935	0.640967	1.05346	Hspa8;Hsc70-ps1;Hspa8-ps23
P63039;A0A8I6ACT0	Hspd1	1727400000	Hspd1	390590000	395660000	391090000	365230000	374020000	358460000	447620000	420970000	418350000	414170000	0.206931	0.49409	0.930578	Hspd1;LOC103694176
P63102;A0A0G2JV65	Ywhaz	356780000	Ywhaz	73565000	62388000	74137000	96125000	67934000	55355000	72689000	66882000	66153000	62891000	0.155705	0.446977	1.15489	Ywhaz
P63245;A0A0G2JZE6	Gnb2l1	130400000	Gnb2l1	33754000	36901000	40444000	35930000	35612000	33279000	30351000	34165000	32398000	36168000	0.104265	0.411017	1.09786	Rack1
P63259;A0A8I5ZXG0	Actg1	535240000	Actg1	503770000	673540000	600180000	709270000	519570000	403780000	503480000	454440000	505270000	480050000	0.0145201	0.251852	1.28091	Actg1
P63326;D3ZH53	Rps10;RGD1561871	196450000	Rps10	62733000	61673000	67548000	48137000	60719000	59124000	60788000	59721000	66148000	69109000	0.527263	0.637138	0.955286	RGD1561871;Rps10
P67779;A0A8I5ZUY9	Phb	886620000	Phb	126870000	136000000	126970000	112650000	131830000	136240000	137230000	137120000	139220000	128830000	0.173175	0.464836	0.934693	LOC688815;Phb1
P68035;A0A8I5ZVP6	Actc1	34500000000	Actc1	7056800000	8120000000	7593300000	7026000000	7219800000	7960300000	7392100000	7805700000	7411700000	8571300000	0.30625	0.554187	0.945781	Actc1
P68101	Eif2s1	33079000	Eif2s1	11217000	10842000	13572000	10183000	10206000	11890000	11161000	10551000	11034000	12728000	0.719218	0.695058	0.976571	Eif2s1
P68255;A0A8L2R4Y2	Ywhaq	91234000	Ywhaq	14591000	15580000	25936000	17433000	14033000	16413000	13565000	16294000	14379000	19070000	0.581001	0.65817	1.09849	Ywhaq
P68511;A0A0G2K2B8;A0A8I6AI74	Ywhah	262310000	Ywhah	59521000	55144000	51317000	58843000	59203000	53403000	57945000	53563000	58768000	62524000	0.89577	0.72595	0.9924	Ywhah
P69897;A0A8L2RA69	Tubb5	85992000	Tubb5	47551000	50876000	58267000	43784000	61864000	35350000	60046000	57280000	60744000	60155000	0.815746	0.711259	0.95894	Tubb5
P70500	Cdipt	15144000	Cdipt	4700600	3.22557e+06	1.30773e+06	1.42922e+06	2.749e+06	2.10218e+06	3417300	3287400	3.97529e+06	1.23054e+06	0.800936	0.707469	0.95714	Cdipt
P70550;P35280;A0A8L2UQH0;A0A8I6GF58;A0A0H2UHN5;P35286	Rab8b;Rab8a;Rab13	28370000	Rab8b	3.68616e+06	2.37342e+06	2.10919e+06	1.23078e+06	900588	2.35288e+06	2.53148e+06	1.29785e+06	1.90642e+06	3.9633e+06	0.487642	0.626663	0.854648	Rab13;Rab8a;Rab8b
P70583;D4A6V3	Dut	7790700	Dut	3580100	3561800	3492000	1.0543e+06	3.54113e+06	2.57428e+06	1.27218e+06	4148000	504594	3581300	0.382139	0.575301	1.26067	AABR07001512.1;Dut
Q5XFV4;P70623;A0A8I5Y7N0	Fabp4	1832500000	Fabp4	412520000	314690000	396460000	396380000	318420000	435850000	446570000	412120000	404330000	354350000	0.173703	0.464836	0.895408	Fabp4
P81155;A0A8L2URG2;A0A8I6GB84;A0A8L2UJ74	Vdac2	2578900000	Vdac2	492160000	577170000	504900000	650580000	571820000	462370000	634100000	547490000	584930000	514200000	0.816552	0.711259	1.01952	Vdac2
P82995	Hsp90aa1	162540000	Hsp90aa1	71134000	49766000	67029000	58224000	52498000	46466000	50261000	45161000	50524000	52429000	0.0342891	0.312824	1.21978	Hsp90aa1
P83883;A0A8I6A205;M0R7E5	Rpl36a	171520000	Rpl36a	11644000	11740000	11165000	12428000	10547000	10808000	9315500	10918000	10759000	13875000	0.633957	0.673953	1.0332	RGD1564617;Rpl36a;Rpl36a-ps7
P85108	Tubb2a	35311000	Tubb2a	15241000	18594000	21138000	13505000	15720000	16144000	16445000	16732000	18069000	17287000	0.850829	0.718308	0.994343	Tubb2a
P85125	Ptrf	270390000	Ptrf	140140000	134170000	145580000	155220000	118330000	165210000	151480000	117370000	119320000	144810000	0.984028	0.74366	0.993197	Cavin1
P85834;A0A8I5ZXD5	Tufm	781370000	Tufm	230260000	221250000	228890000	256240000	230660000	219440000	267020000	237740000	226830000	265710000	0.531161	0.637138	0.959367	Tufm
P85973;A0A8I5Y9C1	Pnp	60149000	Pnp	13791000	18014000	21637000	15010000	14342000	15390000	16895000	13789000	12474000	17447000	0.496031	0.626663	1.08947	Pnp
P97521	Slc25a20	552740000	P97521	85531000	107540000	84132000	63642000	94789000	109180000	86407000	96574000	94079000	107130000	0.205024	0.490463	0.882976	Slc25a20
P97532	Mpst	305380000	Mpst	54089000	50324000	52481000	68676000	57357000	48998000	62713000	54435000	60840000	58369000	0.895782	0.72595	0.991491	Mpst
P97536;A0A8I6A6C9	Cand1	25731000	Cand1	11670000	11139000	14254000	11129000	12393000	11743000	11405000	12121000	12435000	14033000	0.77612	0.704754	0.98134	Cand1
P97541;A0A8I6A0A0	Hspb6	1580100000	Hspb6	335330000	268200000	167290000	323770000	240800000	230580000	202470000	193840000	216190000	232000000	0.165711	0.458781	1.24213	Hspb6
Q6IMX4;P97544	Ppap2b	9151400	Ppap2b	5573200	2.57768e+06	5705100	2.16706e+06	1.46816e+06	1.19545e+06	2.01002e+06	2.03996e+06	1.14684e+06	2.81411e+06	0.0720142	0.363153	1.8999	Plpp3
P97584;A0A8L2QAI5	Ptgr1	143840000	Ptgr1	48755000	41539000	47630000	55241000	49812000	60455000	53891000	49632000	60433000	54052000	0.0649467	0.354825	0.872565	Ptgr1
P97615;A0A8L2R8B7;A0A8I6AIE6	Txn2	3369900	Txn2	23726000	18398000	16249000	24169000	17720000	3.89924e+06	30138000	20472000	16873000	6.345e+06	0.183981	0.470932	1.28992	Txn2
P97852;A0A8I6G270;A0A8L2QCC3;A0A0G2JYU4;A0A8I5ZS89	Hsd17b4	40694000	Hsd17b4	14224000	13809000	15254000	13620000	12099000	14887000	14702000	12887000	12776000	11180000	0.6058	0.667506	1.03875	Hsd17b4
Q03626	Mug1	238140000	Mug1	162900000	100450000	172550000	113420000	110120000	96364000	139010000	234210000	129770000	168400000	0.47981	0.626405	0.858921	Mug1
Q6P9Y4;Q05962	Slc25a4	24100000000	Slc25a4	4788400000	5405300000	4862300000	4626300000	5358900000	5517900000	5476000000	5402600000	5568700000	5685700000	0.0458294	0.338607	0.90562	Slc25a4
Q05BA4;Q6VBQ5	Myadm	62131000	Myadm	11188000	14837000	13211000	18766000	16526000	8852900	13908000	12697000	13395000	15387000	0.275118	0.538231	1.16015	Myadm
Q07936;A0A8I6A0U3;A0A8I6ANV9;A0A8L2QJ26	Anxa2	416770000	Anxa2	99626000	109800000	128230000	105250000	94202000	115570000	83272000	82614000	96236000	97507000	0.177974	0.469853	1.13028	Anxa2
Q08290;A0A8I6GD56;A0A8L2QH34	Cnn1	19039000	Cnn1	3.17964e+06	5140500	12752000	805889	2.12628e+06	13293000	2.25275e+06	2.28335e+06	3.85517e+06	12842000	0.43356	0.600139	0.695248	Cnn1
Q09073;A0A8I6A075;A0A8I5Y643	Slc25a5	878930000	Slc25a5	238900000	261490000	296810000	243600000	274550000	237010000	279420000	246490000	257620000	268270000	0.768691	0.704273	1.02059	Slc25a5;Slc25a5-ps9;Slc25a6
Q09137;A0A8I6ACB8;A0A8I6A5W8;G3V715	Prkaa2	3262100	Prkaa2	954540	4779000	6275400	8544400	1.71775e+06	2.7584e+06	2.46736e+06	2.4983e+06	1.21718e+06	6309900	0.616084	0.669376	1.46029	Prkaa2
Q1RP74	LOC100911774	19327000	LOC100911774	6433200	5266000	6437100	7216200	6918400	6931900	5290900	7303800	6475400	7236900	0.758009	0.702416	0.970877	Tbcb
Q27W01	Rbm8a	22429000	Rbm8a	1.94243e+06	3.67624e+06	1.7616e+06	1.48906e+06	3.81943e+06	6.27428e+06	1.1354e+06	1.1598e+06	1.81538e+06	875523	0.379591	0.574026	1.12685	Rbm8a
Q2PS20	Jph2	40874000	Jph2	21595000	20480000	21406000	24868000	18545000	25549000	20137000	22959000	19924000	20916000	0.764591	0.702903	0.976335	Jph2
Q3BCU4	Bves	20547000	Bves	6319100	5924900	5244700	8171400	7549500	8771700	6192400	7097500	6333900	7871700	0.420853	0.596607	0.915692	Bves
Q3KRE0;A0A8I6AD85	Atad3	13383000	Atad3	9406400	10320000	10541000	7484000	10855000	7772600	11819000	12372000	10333000	11240000	0.430225	0.598549	0.90791	Atad3;Atad3a
Q3MHT2;Q99P39	LOC100911034;Nfs1	13646000	LOC100911034	8387500	7543000	10281000	7788000	9738300	11783000	8590400	11483000	10175000	11823000	0.04016	0.325165	0.812149	Nfs1
Q3MIE0;A0A0G2JY01;M0RDR1	Echdc3	1240400000	Echdc3	1156500000	1083100000	1.68477e+06	1.25432e+06	963169	967350000	1150500000	1264300000	1178100000	1512300000	0.012654	0.244551	0.36945	Echdc3
Q3MIE4	Vat1	38358000	Vat1	8624000	10409000	12323000	6177100	8965700	10947000	8969100	9704300	9469600	11062000	0.457607	0.617342	0.927157	Vat1
Q3V5X8	Endog	67333000	Endog	27871000	30536000	30216000	16291000	32001000	37749000	30347000	34427000	30618000	28194000	0.187316	0.474145	0.848638	Endog
Q499Q4;P38652;A0A8I5ZRI9;A0A8I6AV00	Pgm1	415350000	Pgm1	101590000	89491000	94275000	101760000	98569000	106720000	98568000	93157000	93538000	108400000	0.608412	0.668245	0.970626	Pgm1
Q4FZT0	Stoml2	14440000	Stoml2	6626000	6501400	1.31843e+06	8429800	7273800	6790300	6477100	6711500	6922600	8215500	0.344917	0.562942	0.858542	Stoml2
Q4FZT9	Psmd2	17779000	Psmd2	14795000	15926000	15337000	15329000	14792000	12792000	12522000	13900000	12179000	14938000	0.0182583	0.271317	1.14847	Psmd2
Q4FZU0	Acp6	3374000	Acp6	5420100	1.5353e+06	1.40847e+06	857599	1.75646e+06	847431	3.75579e+06	3.78479e+06	1.93891e+06	6627700	0.326677	0.55653	0.647488	Acp6
Q4G064	Coq5	18218000	Coq5	24401000	22815000	20092000	28407000	18843000	20479000	18928000	22082000	20001000	18923000	0.171623	0.464836	1.14087	Coq5
Q4G069;A0A8I6G831;A0A0G2K167	Rmdn1	240580000	Rmdn1	59840000	63691000	59841000	48488000	65745000	66970000	69966000	71744000	68495000	61353000	0.0738863	0.363331	0.879115	Rmdn1
Q4KLK7	Nop56	2119900	Nop56	2.74093e+06	4294100	3.66715e+06	1.58632e+06	1.15406e+06	1.53179e+06	2.646e+06	2.67705e+06	917079	1.57259e+06	0.294111	0.551407	1.43855	Nop56
Q4KLZ0	Vnn1	61881000	Vnn1	22415000	23992000	26732000	22347000	27816000	28497000	31992000	29478000	23748000	38790000	0.0528614	0.339764	0.808511	Vnn1
Q4KM71;A0A8I6A7U6;A0A8I6GFD8	Sfpq	39007000	Sfpq	19735000	20040000	24146000	21674000	19444000	18403000	20012000	19816000	20092000	21688000	0.459959	0.618054	1.05027	Sfpq
Q4KM74	Sec22b	10508000	Sec22b	884459	2.62603e+06	4352300	3174100	2.25264e+06	3666000	6.07772e+06	6.09129e+06	2.37946e+06	3531900	0.0796564	0.368603	0.611115	Sec22b
Q4QR73	Dnaja4	10422000	Dnaja4	7734700	1.76319e+06	8912600	8187000	12842000	10887000	8620100	10079000	8169200	10790000	0.260243	0.53449	0.812427	Dnaja4
Q4QR80	Mrps25	9526400	Mrps25	3.54286e+06	1.44336e+06	2.72076e+06	3061000	5.12911e+06	917934	801576	822045	2.30526e+06	3967200	0.0517062	0.339764	1.80362	Mrps25
Q4V8F9;A0A8I5ZUC6;A0A8I6AF67;A0A8L2QRI7	Hsdl2	292940000	Hsdl2	81958000	92406000	77536000	79617000	79703000	83486000	90305000	93946000	88315000	97697000	0.0832701	0.374565	0.906272	Hsdl2
Q4V8H8	Ehd2	311510000	Ehd2	103810000	104770000	133070000	97804000	93440000	162120000	105430000	106660000	99747000	129500000	0.329313	0.55653	0.883069	Ehd2
Q561S0;A0A8L2QBL2;A0A1W2Q6F8;A0A8I6A6A5;A0A8I6ANX5;A0A8I6A1N5	Ndufa10	1029400000	Ndufa10	268360000	298840000	243630000	267390000	275740000	268250000	316010000	291050000	307880000	264150000	0.296795	0.551407	0.935482	Ndufa10;Ndufa10l1
Q566C7;A0A8I5YBL9;A0A8I6ALX3	Nudt3	30836000	Nudt3	8164100	8879300	2.94833e+06	1.34102e+06	9021300	1.65417e+06	1.45914e+06	1.48626e+06	4.47475e+06	947553	0.0258235	0.28865	3.02878	Nudt3
Q566R0;A0A8I5ZSX8	Them4	16141000	Them4	1.45145e+06	2.75992e+06	4.16478e+06	1.24389e+06	946381	2.30755e+06	869089	890465	3.04989e+06	1.69683e+06	0.672761	0.683932	1.19885	Them4
Q5BJU0;A0A8I6G5F9	Rras2	55568000	Rras2	26368000	22072000	26644000	28557000	21871000	41976000	21624000	18283000	19967000	24353000	0.820136	0.711259	0.994525	Rras2
Q5FVQ4	Mlec	11263000	Mlec	2.11267e+06	7073400	8389400	5942800	1.82343e+06	8267500	7084500	5943900	6907700	2.35864e+06	0.447707	0.610688	0.829183	Mlec
Q5FVQ8;A0A0G2K1Q1	Nlrx1	4295400	Nlrx1	6671500	6833900	8231700	6077200	6585100	9108000	5431300	5118700	7232100	11302000	0.695741	0.690869	0.900694	Nlrx1
Q5HZY2;A0A8I6AWL3;A0A8I5Y776	Sar1b	52624000	Sar1b	25858000	1.84307e+06	1.78078e+06	2.58948e+06	23682000	19799000	25054000	22982000	23990000	4.41619e+06	0.0966943	0.399595	0.579308	Sar1b
Q5I0D1;A0A8I5ZQ83;A0A8L2Q4X8	Glod4	39527000	Glod4	12626000	9204700	10687000	11074000	11475000	16055000	11424000	10713000	9572900	10784000	0.655539	0.677584	0.940525	Gemin4;Glod4
Q5I0M1;P26644	Apoh	42738000	Apoh	28068000	21094000	25498000	17208000	19139000	17278000	33301000	28954000	21452000	19708000	0.659313	0.680371	0.919747	Apoh
Q5I0P2;A0A8I6GH26;A0A0G2JYW6;A0A0G2JZ02	Gcsh	68802000	Gcsh	1.70182e+06	31305000	3.00213e+06	23041000	1.75435e+06	48121000	1.57715e+06	1.60505e+06	1.9739e+06	1.6798e+06	0.521546	0.635258	1.1064	AABR07067762.1;ENSRNOG00000069283;Gcsh;RGD1563099
Q5M818;A8USQ2	Mrpl16	4574100	Mrpl16	3.82523e+06	4823300	2.03749e+06	2.10087e+06	3.7603e+06	4.3499e+06	3192700	3044400	3659500	2950300	0.652305	0.677011	0.962224	Mrpl16
Q5M9G9	Tbrg4	4131600	Tbrg4	5650800	6936700	6172500	5224700	5946100	6559800	6712900	7341100	6343400	5722500	0.237802	0.519362	0.915884	Tbrg4
Q5M9H2;P45953	Acadvl	1156300000	Acadvl	262480000	255440000	216590000	267010000	243100000	230440000	257900000	250830000	250190000	271870000	0.811475	0.711259	0.98683	Acadvl
Q5M9H7;O35824	Dnaja2	40854000	Dnaja2	20173000	17683000	15960000	19818000	17880000	15784000	19383000	16685000	16328000	16775000	0.291949	0.551407	1.07721	Dnaja2
Q5M9I5;A0A8I5ZU49;A0A8I6A162;A0A8L2Q828	Uqcrh	2328400000	Uqcrh	385100000	342500000	380650000	446440000	341570000	413980000	397030000	366210000	431020000	375140000	0.508318	0.627852	0.956075	Uqcrh
Q5PPN5;A0A8I6ANX0	Tppp3	19177000	Tppp3	946780	1.11681e+06	1.67694e+06	7357400	9813000	1.63739e+06	2.20883e+06	2.23933e+06	1.83118e+06	12677000	0.894194	0.72595	1.0154	Tppp3
Q5PQK2;A0A8I6A2Z4;A0A0G2K3Z7;B2RYG5	Fus;Taf15	28775000	Fus	14561000	13249000	14733000	15936000	12658000	12490000	13730000	13111000	14813000	13549000	0.462713	0.619121	1.05088	Taf15;AABR07037203.1;Fus
Q5PQM4	Mybphl	3341900	Mybphl	1659300	1.6264e+06	3.15097e+06	1681300	1483700	1.16098e+06	4.19532e+06	4.22241e+06	2.50788e+06	2580100	0.166019	0.458781	0.654658	Mybphl
Q5PQW8;Q63663	Gbp2	62338000	Gbp2	41726000	40572000	72479000	58778000	35409000	34518000	28815000	31823000	25765000	29527000	0.00520735	0.177032	1.65482	Gbp2
Q5PQZ9;A0A8I5ZXV6	Ndufc2	475610000	Ndufc2	142590000	157800000	155870000	168520000	153000000	171220000	162570000	151140000	162170000	154880000	0.543549	0.643015	0.969825	Ndufc2
Q5RJR9	Serpinh1	121550000	Serpinh1	24733000	42876000	46977000	37833000	39806000	17485000	36253000	30885000	51073000	38684000	0.530895	0.637138	1.10233	Serpinh1
Q5RK08;F7FI24	Gbas	991720000	Gbas	256590000	271370000	256540000	280420000	258100000	259790000	281700000	241150000	247450000	291610000	0.957245	0.736354	1.001	Nipsnap2
Q5RKI0	Wdr1	153390000	Wdr1	54777000	52523000	51460000	57105000	55900000	54538000	55876000	55857000	51865000	63422000	0.536712	0.640134	0.965219	Wdr1
Q5RKJ9	Rab10	74119000	Rab10	1.74069e+06	50828000	2.12726e+06	73024000	1.20363e+06	1.74199e+06	31453000	1.58877e+06	37092000	38969000	0.707133	0.69402	1.1631	Rab10
Q5SGE0;F1LM33	Lrpprc	133100000	Lrpprc	45401000	57773000	52700000	40063000	57632000	44928000	59124000	61274000	51634000	66867000	0.304117	0.552703	0.893393	Lrpprc
Q5U2Q7	Etf1	5986800	Etf1	5032500	3.57393e+06	1.30655e+06	6974300	4848300	2.65845e+06	1.56097e+06	4560500	1.26791e+06	1.19543e+06	0.0735308	0.363331	1.93321	Etf1
Q5U2S7;A0A8I5ZNE7	Psmd3	15467000	Psmd3	8059800	7609900	7910200	7485300	7902600	7863000	6514700	6670000	6351000	6819600	0.0242654	0.284482	1.1388	Psmd3
Q5U2U8	Bag3	50579000	Bag3	35547000	26242000	26319000	34018000	27932000	28591000	29765000	31827000	28659000	28045000	0.865314	0.719002	1.02159	Bag3
Q5U2V4	Plbd1	6563600	Plbd1	1.13721e+06	3.08625e+06	1.88353e+06	1.57158e+06	2.34609e+06	9531100	8407400	9241700	1.9953e+06	7607100	0.00234005	0.146093	0.272538	Plbd1
Q5U2X7	Timm21	72384000	Timm21	24998000	26776000	27673000	21753000	29008000	27223000	26680000	26901000	24562000	29000000	0.624402	0.672547	0.969055	Timm21
Q5U302	Ctnna1	123690000	Ctnna1	34350000	41029000	37844000	45111000	41302000	38911000	36860000	38831000	36465000	38885000	0.472145	0.624401	1.05098	Ctnna1
Q5U3Z7;A0A8I6GI43	Shmt2	23052000	Shmt2	6974500	5165900	7403400	6666700	7749500	5371900	7229100	7670600	6587500	7364300	0.927938	0.731632	0.992304	Shmt2
Q5VLR5	Erp44	26076000	Erp44	12660000	934903	12732000	10813000	4.03348e+06	2.17667e+06	11071000	1.12634e+06	2.23403e+06	13838000	0.535806	0.640134	1.35234	Erp44
Q5XI32;A0A8I6GIW5;A0A8I6AWP4;A0A8I6ATR2;A0A8L2Q5I8;A0A0G2JYB1;A0A8I6AIB2;A0A8I6A3B7;A0A8I6AG02;A0A8I6GFB3;A0A8I6AWW7	Capzb	97550000	Capzb	43137000	42895000	47709000	54447000	41661000	47467000	42306000	42660000	41562000	44518000	0.503347	0.627852	1.05188	Capzb
Q5XI34	Ppp2r1a	184450000	Ppp2r1a	45236000	44200000	47309000	52309000	44820000	45295000	48110000	45751000	46482000	48161000	0.979627	0.743153	1.00032	Ppp2r1a
Q5XI73;A0A8L2QPB4	Arhgdia	176360000	Arhgdia	28720000	26453000	30271000	38762000	25745000	25337000	26534000	26567000	30190000	28050000	0.361848	0.563829	1.09711	Arhgdia
Q5XI78;A0A8L2R156;A0A8I6AF05;A0A8I6A1Y1	Ogdh	1475600000	Ogdh	305450000	329110000	294300000	317470000	310100000	292310000	368660000	326710000	343170000	312470000	0.385107	0.576052	0.947125	Ogdh
Q5XI86	Ptrh2	3050000	Ptrh2	4927000	4238500	4065700	4893100	3837800	3.65188e+06	1.10227e+06	1.6903e+06	2.44492e+06	5483800	0.0463863	0.338607	1.52799	Ptrh2
Q5XIA8;A0A8L2Q9B8	Ghitm	128330000	Ghitm	31987000	33668000	32583000	30816000	33721000	34762000	31257000	35979000	32862000	33612000	0.46891	0.623744	0.966184	Ghitm
Q5XID6	Sgcg	100890000	Sgcg	24312000	32264000	29745000	23112000	28074000	33727000	23262000	29301000	25617000	31148000	0.70846	0.69402	0.961218	Sgcg
Q5XIE0;A0A8I5ZK95	Anp32e	6020900	Anp32e	8408000	1.89236e+06	4.05197e+06	8301400	1.66675e+06	1.74872e+06	1.66191e+06	2.58001e+06	1.1327e+06	1.78593e+06	0.0291173	0.300042	2.7298	Anp32e
Q5XIF6	Tuba4a	315580000	Tuba4a	128710000	110130000	155840000	125570000	128510000	136790000	156500000	139270000	143610000	160020000	0.0932109	0.39376	0.88124	Tuba4a
Q5XIG9	Mtfp1	115900000	Mtfp1	41821000	51173000	38816000	32209000	40784000	46008000	44474000	51877000	49346000	39943000	0.182713	0.470932	0.884113	Mtfp1
Q5XIH3;F7EQG5	Ndufv1	1787700000	Ndufv1	338140000	356530000	318380000	398160000	352330000	347540000	372290000	332780000	350670000	339650000	0.863626	0.719002	1.01182	Ndufv1
Q5XIH4	Lias	3602200	Lias	2.23997e+06	2.66339e+06	2709600	1.76326e+06	1.36329e+06	946057	2.54901e+06	2.11228e+06	3.70802e+06	2.71321e+06	0.830018	0.713191	0.892833	Lias
Q5XII0;A0A8I6ADM5	Epdr1	34906000	Epdr1	7867900	7746900	6986700	6700600	6673900	8831000	10611000	10407000	10180000	8913600	0.000687204	0.144667	0.735065	Epdr1
Q5XIJ4	Fam210a	90598000	Fam210a	46437000	41101000	37688000	38834000	41917000	44050000	50567000	47394000	48381000	39758000	0.115681	0.422972	0.894968	Fam210a
Q5XIM0;A0A8I6G9R3	Bcs1l	22090000	Bcs1l	9338300	10156000	9988500	7877900	13079000	11873000	6515600	12266000	11653000	10750000	0.791339	0.705488	0.950659	Bcs1l
Q5XIM4	Atp5s	60537000	Atp5s	20019000	13863000	13561000	13409000	14484000	14717000	12060000	19098000	16987000	18063000	0.562761	0.648254	0.930936	Dmac2l
Q5XIN6;A0A8I5ZLQ4	Letm1	81308000	Letm1	33498000	42098000	33256000	31494000	36489000	30942000	34878000	39635000	38533000	40847000	0.601487	0.666552	0.956718	Letm1
Q5XIP0	Dnajb4	38179000	Dnajb4	18759000	14355000	15803000	9637000	12878000	11082000	13002000	13615000	10361000	12143000	0.239893	0.520632	1.18652	Dnajb4
Q5XIT9;A0A8I6G9M3;A0A8I5ZSP4;A0A8I6A3M2	Mccc2	157710000	Mccc2	34175000	42075000	41733000	40977000	40126000	42827000	42829000	41429000	40983000	39484000	0.444449	0.607555	0.95921	Mccc2
Q60587;A0A0G2K330;A0A8I6AP13	Hadhb	2720000000	Hadhb	504260000	524230000	458140000	520330000	479980000	529660000	495160000	539800000	505620000	553280000	0.272423	0.536811	0.94794	Hadhb
Q62658;A0A8L2UIH3;A0A8I6ANT3	Fkbp1a	397080000	Fkbp1a	38393000	27983000	39753000	78968000	31955000	28878000	29898000	31270000	39986000	35293000	0.274236	0.538231	1.31288	Fkbp1a
Q62847	Add3	2761500	Add3	5.15746e+06	2059200	2319100	1.16256e+06	1.74337e+06	3.09007e+06	2.08211e+06	2822600	2388800	2248800	0.595421	0.665359	0.984905	Add3
Q63065;Q5FVT5;A0A8I6GMB0	Pdk1	137430000	Pdk1	44197000	52982000	40065000	29701000	49627000	51708000	49953000	50203000	45306000	48746000	0.197814	0.483302	0.880675	Pdk1
Q63159	Coq3	76755000	Coq3	22446000	19767000	18676000	17758000	22971000	22485000	20194000	21151000	23889000	19836000	0.431481	0.598549	0.9448	Coq3
Q63258;A0A8L2QS22	Itga7	29649000	Itga7	15605000	17520000	16739000	15734000	15473000	23775000	15254000	18738000	16057000	20598000	0.144621	0.438654	0.858603	Itga7
Q63362;A0A8I6AIC3	Ndufa5	1805300000	Ndufa5	228130000	261120000	255240000	278210000	239070000	304040000	283440000	258260000	270300000	233920000	0.350231	0.562942	0.934672	Ndufa5;Ndufa5-ps4
Q63377	Atp1b3	31701000	Atp1b3	10538000	10147000	15185000	9889000	11362000	13747000	10688000	9215400	9394500	12114000	0.775142	0.704372	1.03557	Atp1b3
Q63570	Psmc4	14368000	Psmc4	11731000	11211000	10228000	12804000	9965800	10040000	9907000	10019000	8985200	8987600	0.0313152	0.309016	1.1669	Psmc4
Q63704	Cpt1b	421670000	Cpt1b	94080000	115710000	110270000	105780000	122670000	103660000	124520000	112690000	112810000	129910000	0.400788	0.584956	0.939889	Cpt1b
Q63768;A0A8I6ANJ0	Crk	14137000	Crk	9402600	7687100	8399300	7168800	7812900	9963100	9436400	9500700	8458600	7871000	0.145195	0.438654	0.89478	Crk
Q63910	LOC287167	95313000	LOC287167	43594000	14459000	30490000	26303000	19625000	49219000	43226000	75510000	18813000	30357000	0.127417	0.42938	0.619325	Hba-a3
Q641Y2;A0A8I6ABR8	Ndufs2	976180000	Ndufs2	415370000	436870000	384670000	469380000	391450000	443030000	439740000	391870000	394810000	435330000	0.939864	0.734364	0.996655	Ndufs2
Q641Y8	Ddx1	10540000	Ddx1	10057000	10421000	9671100	8526900	9403300	9233200	10104000	9452000	8755200	9404500	0.693454	0.689576	1.02408	Ddx1
Q641Z6	Ehd1	169430000	Ehd1	46383000	45712000	45356000	47377000	41499000	58610000	43636000	48251000	45570000	50126000	0.251588	0.529632	0.919307	Ehd1
Q64240;A0A8I5ZUK6;A0A8L2Q3T3	Ambp	39933000	Ambp	21591000	13823000	13718000	14423000	12259000	14826000	18517000	19505000	12539000	17477000	0.476309	0.624401	0.914921	Ambp
Q642A4		16563000	Q642A4	930057	8825800	6253400	6798500	7836700	5821400	7725600	7467800	6395900	2.22626e+06	0.803679	0.70839	1.03399
Q64428;A0A8I6A8P4	Hadha	2181800000	Hadha	457440000	478880000	426750000	452240000	450420000	488510000	430960000	451540000	483800000	454870000	0.687062	0.687657	0.980971	Hadha
Q66H71;A0A8I5ZR02	Cpped1	11325000	Cpped1	3375900	3620700	3782500	2251700	5491800	4164400	3.51479e+06	3.54459e+06	4037300	3934700	0.632524	0.673953	0.964931	Cpped1
Q66H98	Sdpr	249410000	Sdpr	38377000	43390000	41877000	54596000	41911000	43293000	49562000	50719000	49841000	42793000	0.368768	0.568372	0.932022	Cavin2
Q66HA6;A0A8I5ZTT2;A0A8L2R5Y9	Arl8b	44613000	Arl8b	12597000	13811000	16830000	14548000	15290000	17851000	12666000	13477000	15107000	13421000	0.906173	0.727299	1.00764	Arl8b
Q66HD0;A0A0G2K4I4	Hsp90b1	155930000	Hsp90b1	44965000	43935000	52121000	41897000	42237000	31074000	36341000	36641000	56774000	37300000	0.21061	0.498166	1.1364	Hsp90b1
Q66HG9;A0A8L2QH64	Mavs	24725000	Mavs	7241800	9947800	7374500	10356000	10037000	8301300	8785900	8715500	10163000	8496700	0.990427	0.745199	1.01113	Mavs
Q66HP8	Slc25a20	2991000	Q66HP8	5206000	6364600	3.51293e+06	5589800	4445200	1.20705e+06	4767200	5611100	5886800	3.71447e+06	0.349686	0.562942	1.18558	Slc25a20
Q66X93;A0A8L2QK81;D4A8Y5	Snd1	4366900	Snd1	1.80799e+06	866759	8117900	6448800	7040000	4670800	5802000	7258700	2.62033e+06	6054400	0.460841	0.618582	0.919535	Snd1
Q68FQ0;A0A8I6GHD3	Cct5	51635000	Cct5	19015000	17738000	21922000	15598000	20161000	18269000	19676000	16718000	15625000	21064000	0.723472	0.696366	1.03374	Cct5
Q68FR6;A0A8I6AK06	Eef1g	154560000	Eef1g	48457000	51066000	52959000	44124000	52919000	39989000	47174000	48189000	49374000	56445000	0.631836	0.673953	1.03464	Eef1g
Q68FS2;A0A8L2Q0P3	Cops4	16950000	Cops4	7604200	7276500	8447900	7613700	7784100	7672100	8594500	6735700	7821700	6908700	0.662216	0.681693	1.02634	Cops4
Q68FS4;A0A8I6AG50	Lap3	35352000	Lap3	20493000	19007000	23085000	26909000	19999000	27029000	20365000	19703000	23041000	21730000	0.808039	0.71025	0.97877	Lap3
Q68FT1;A0A8L2UJQ7	Coq9	475650000	Coq9	140600000	140780000	120690000	207390000	169910000	117180000	122470000	133180000	156410000	152750000	0.303472	0.552703	1.14279	Coq9
Q68FU3;A0A8I6A6U0	Etfb	3366400000	Etfb	421920000	369990000	396630000	376190000	443290000	441710000	474730000	447830000	454580000	422670000	0.0486137	0.339179	0.89583	Etfb
Q68FU7;A0A8I6AN07	Coq6	124410000	Coq6	36383000	34060000	29269000	24722000	36353000	32165000	33397000	35715000	37939000	33700000	0.377678	0.571994	0.929856	Coq6
Q68FX9	Sirt5	26951000	Sirt5	11431000	10182000	10594000	10126000	10709000	12472000	10336000	12611000	11788000	11181000	0.107186	0.412762	0.90844	Sirt5
Q68FY0	Uqcrc1	3774300000	Uqcrc1	761460000	750700000	702290000	850620000	769750000	737400000	848370000	767020000	790440000	680770000	0.954467	0.736008	1.00283	Uqcrc1
Q68FZ8;A0A8I5ZYQ5;A0A8I6A9J4;A0A8I6A8K8	Pccb	250040000	Q68FZ8	19541000	54442000	48146000	56994000	55458000	53959000	47814000	49035000	50353000	51046000	0.501333	0.62697	0.930113	Pccb
Q6AXM6;A0A8I5ZNQ0	Icam2	16652000	Icam2	1.73857e+06	3.43602e+06	8328900	1.49243e+06	6592300	2.6535e+06	1.6684e+06	1.69684e+06	5.97529e+06	1.79275e+06	0.37106	0.569483	1.56586	Icam2
Q6AXR6;A0A8I6B2N7	Gsto1	51430000	Gsto1	16287000	13430000	10690000	6966100	8705100	16803000	16923000	14984000	12533000	13165000	0.0602784	0.346246	0.753658	Gsto1
Q6AXT5	Rab21	23130000	Rab21	7824500	1.41713e+06	9068000	8275100	8418700	7899700	7324200	7736700	8298900	9033000	0.364733	0.566658	0.868733	Rab21
Q6AXV4;A0A8I6A9E2;A0A8I6B3U3	Samm50	341060000	Samm50	83921000	92219000	84013000	76807000	87174000	91000000	85789000	82149000	80829000	80110000	0.860646	0.718308	1.01014	Samm50
Q6AY09	Hnrnph2	6751200	Hnrnph2	3008400	2414800	5083800	2.73977e+06	2.35111e+06	2.53139e+06	896037	3072900	802106	976268	0.020628	0.278946	1.8841	Hnrnph2
Q6AY30;A0A8L2QQT2	Sccpdh	39087000	Sccpdh	13552000	15182000	16786000	15815000	14381000	14759000	15049000	16056000	15145000	16677000	0.644449	0.674523	0.974642	Sccpdh
Q6AY55	Dcakd	5066700	Dcakd	3.76521e+06	2.05691e+06	1.099e+06	2723200	3867400	2.37072e+06	3361500	2855700	3148300	3.14865e+06	0.440504	0.60478	0.907749	Dcakd
Q6AY80;A0A8L2QE49	Nqo2	31584000	Nqo2	16125000	1.65959e+06	2.18259e+06	13824000	13095000	4.39234e+06	13014000	917758	1.4525e+06	9421000	0.424485	0.598549	1.60582	Nqo2
Q6AY99;A0A8I5ZN93	Akr1b10	98648000	Akr1b10	25086000	19495000	11637000	30279000	31041000	41171000	37536000	23158000	45858000	40863000	0.0266469	0.295242	0.623259	Akr1b10
Q6AYD4	Esam	3194100	Esam	2252000	3.70773e+06	2760200	2542600	2004300	1.82416e+06	2.96816e+06	1841900	869051	1773400	0.0695675	0.358838	1.43013	Esam
Q6AYD9	Nudt19	7441700	Nudt19	4612500	3455900	3577700	1.6265e+06	5918300	4470700	1.14654e+06	4821300	4788000	1.24235e+06	0.4942	0.626663	1.16528	Nudt19
Q6AYE7	Ifit3	3290300	Ifit3	1.18673e+06	927360	3.04368e+06	10286000	1.18653e+06	1.10145e+06	2.54421e+06	2.99908e+06	1.56891e+06	2.70822e+06	0.952749	0.735847	1.52266	Ifit3
Q6AYF2;A0A8I6ADE9	Lmcd1	73639000	Lmcd1	45339000	11557000	14704000	17340000	12790000	11412000	12936000	13266000	13050000	13365000	0.184206	0.470932	1.58881	Lmcd1
Q6AYF9	Irgc	96106000	Irgc	2.33417e+06	1.69722e+06	1.02097e+06	1.76762e+06	3.88656e+06	2.06242e+06	2.42577e+06	590880000	2.19085e+06	294160000	0.067731	0.357497	0.0120066	Irgc
Q6AYQ8	Fahd1	77243000	Fahd1	23016000	18000000	20707000	15635000	18726000	24661000	20713000	19066000	18321000	22658000	0.326789	0.55653	0.911449	Fahd1
Q6AZ25	Tpm1	11191000	Q6AZ25	3709500	4010500	3704400	5849000	3814500	4214300	4903900	4279000	4311400	5148200	0.384431	0.576052	0.922609	Tpm1
Q6AZ33	Blvra	19540000	Q6AZ33	6806700	7417200	9881900	6577200	8493300	9565400	9315200	9400800	8115700	9426100	0.0765699	0.364744	0.854945	Blvra
Q6DGG1;F1M5R3	Abhd14b	66389000	Abhd14b	18806000	17422000	20395000	17085000	17132000	26202000	20342000	18466000	21817000	22084000	0.0338507	0.312824	0.834076	Abhd14b
Q6GMN8;Q6T487;Q9Z1P2;A0A8I6AV34;A0A8I6A472;A0A8I6GDI3	Actn1	1755600	Actn1	9885600	7538600	9509400	10056000	7587600	1.80283e+06	8627800	9072100	7792100	2.58489e+06	0.0804265	0.369405	1.49189	Actn1
Q6IMZ5;A0A8I5YBE0;P70567;A0A8I5ZKA1	Tmod1	181180000	Tmod1	46021000	51023000	42165000	59860000	44783000	47782000	48309000	45994000	47331000	44257000	0.648169	0.675306	1.04356	Tmod1
Q6IRE3;Q8K3K9	Gimap4	1096300	Gimap4	4.04259e+06	1.11235e+06	3.89975e+06	2803900	1.87972e+06	2.67545e+06	2.27003e+06	1.17106e+06	4.13796e+06	2.42251e+06	0.864757	0.719002	1.08372	Gimap4
Q6IUR5	Nenf	11428000	Nenf	4691800	2.1799e+06	1.64728e+06	5237200	5591600	5697500	4.23674e+06	4893200	1.55295e+06	4.45882e+06	0.758531	0.702416	0.928432	Nenf
Q6MG12		5881100	Q6MG12	1.65061e+06	13133000	2.36705e+06	9717500	14334000	13900000	10710000	11122000	12177000	12890000	0.099064	0.406257	0.677678
Q6MG60	Ddah2	19478000	Ddah2	8049700	8559500	10091000	11724000	11727000	6292400	13834000	9182800	11159000	6188400	0.543312	0.643015	1.0749	Ddah2
Q6MGB5;A0A0G2K6P1;A0A0G2K156	Hsd17b8	34674000	Hsd17b8	7101200	9512000	7876600	14393000	7394800	10946000	8764200	14244000	12191000	10618000	0.148015	0.438867	0.815275	Hsd17b8;Slc39a7
Q6P0K8;A0A8L2R4T1	Jup	135170000	Jup	39798000	51874000	47775000	56117000	54318000	55087000	43097000	44823000	44372000	52213000	0.663406	0.681693	1.04295	Jup
Q6P2A5;P29411;A0A0G2JWZ7	Ak3	186750000	Ak3	41260000	39326000	40516000	46194000	42778000	41959000	45279000	38832000	39935000	38690000	0.643602	0.674523	1.02628	Ak3
Q6P3V9;P50878;A0A8I6ASF5	Rpl4	237360000	Rpl4	37318000	33675000	39634000	33950000	34284000	35266000	31282000	33816000	29711000	34356000	0.163246	0.456185	1.08776	Rpl4;Rpl4-ps1
Q6P725;P48675;A0A8I6ANC1	Des	4990000000	Des	748760000	788590000	747930000	670680000	684940000	598540000	714190000	701550000	749500000	639780000	0.29231	0.551407	1.06973	Des
Q6P7A7;P07153;A0A8I6GCE4	Rpn1	38264000	Rpn1	10646000	11179000	12564000	12115000	10715000	9462200	10467000	9236600	10377000	11508000	0.0853199	0.378894	1.12082	Rpn1
Q6P7Q4	Glo1	334580000	Glo1	58896000	42746000	60417000	37702000	53978000	74188000	55357000	63002000	56611000	66972000	0.0542476	0.34043	0.802641	Glo1
Q6P9V6;P34064;A0A8I6AS50	Psma5	116220000	Psma5	24185000	19859000	23188000	23080000	22083000	25301000	22454000	20120000	20569000	23141000	0.900267	0.726317	1.00726	Psma5
Q6P9V7;A0A8I5ZQ53;A0A8I6AU10;Q63797;A0A8I6A5D1	Psme1	186890000	Psme1	44150000	36553000	58977000	55222000	51214000	50092000	46021000	44042000	44965000	51362000	0.785889	0.70513	1.04074	Psme1
Q6PCT3	Tpd52l2	4726900	Tpd52l2	1.34642e+06	4.98786e+06	1.92091e+06	4450500	505212	4.21743e+06	1.74125e+06	2.57521e+06	1.09994e+06	1.86925e+06	0.896019	0.72595	1.14847	Tpd52l2
Q6PCU8	Ndufv3	251450000	Ndufv3	68852000	65747000	54145000	94347000	60756000	60171000	81914000	66491000	64556000	44583000	0.578335	0.656327	1.08225	Ndufv3
Q6PDU7;A0A8I6A6M0	Atp5l	456870000	Atp5l	363710000	442120000	293300000	273180000	490320000	267390000	411160000	401000000	336310000	363060000	0.822844	0.711259	1.04706	Atp5mg
Q6PDV7;A0A8I5ZXK4;A0A8I6G4V0	Rpl10	137760000	Rpl10	29147000	27693000	29349000	27740000	24873000	25978000	24615000	28145000	24966000	32315000	0.74394	0.701707	1.02046	RGD1564963;Rpl10;Rpl10l
Q6PEC0	Nudt2	17905000	Nudt2	5205900	4503700	6088000	4.21152e+06	1.13743e+06	6793200	6070100	5940600	6146600	6853000	0.0681517	0.357497	0.664913	Nudt2
Q6Q0N1	Cndp2	27004000	Cndp2	9822700	10625000	14900000	11837000	11936000	10017000	11096000	11194000	11555000	10817000	0.430711	0.598549	1.08123	Cndp2
Q6QI86;A0A8I5ZPV4;A0A8L2R4Y3;P85007;Q6AYR6	Hdhd2;Ier3ip1	11126000	Hdhd2	1.72754e+06	911101	11697000	1.18092e+06	3.77045e+06	13293000	1.0451e+06	2.45666e+06	1.65247e+06	7844500	0.590018	0.662543	0.733577	Hdhd2;Ier3ip1
Q75Q39;R9PXR4	Tomm70a	19639000	Tomm70a	9330100	12466000	14331000	9564000	10586000	14653000	10700000	12135000	10249000	12788000	0.496291	0.626663	0.929816	Tomm70
Q78P75;A0A8I6AJ49	Dynll2	202960000	Dynll2	38027000	44543000	46535000	35944000	44892000	46627000	42219000	43315000	42813000	50452000	0.32497	0.55653	0.931308	Dynll2
Q7M0E3	Dstn	168820000	Dstn	62570000	59197000	53513000	51678000	48943000	47310000	76324000	59927000	70787000	55922000	0.316155	0.55653	0.889229	Dstn
Q7M6Z3	Smyd2	2794700	Smyd2	2.33924e+06	1.76233e+06	4.1995e+06	2.56507e+06	5799900	879547	4458000	2.30066e+06	2.5251e+06	1.13478e+06	0.18362	0.470932	1.47512	Smyd2
Q7TMC7	Tf	738820000	Q7TMC7	281900000	182510000	249310000	268200000	193790000	187260000	314600000	314170000	240700000	245150000	0.479431	0.626405	0.903086	Tf
Q7TQ11	Vtn	13289000	Vtn	8136000	5571100	4981300	4623300	3789500	3493900	4184000	6104800	2882400	3927900	0.129828	0.42938	1.31604	Vtn
Q7TQ16	Uqcrq	4472700000	Uqcrq	544500000	558250000	485460000	570120000	552100000	464690000	645710000	600080000	650010000	475480000	0.692921	0.689576	0.955733	Uqcrq
Q811X6;A0A8I5ZZK9	Cryl1	14589000	Cryl1	6272000	5890900	6770500	3.77592e+06	6378600	7103600	1.97155e+06	4.26362e+06	5439100	7732900	0.50785	0.627852	1.09721	Cryl1
Q8CFN2	Cdc42	219360000	Cdc42	25909000	24341000	26614000	28630000	25704000	26590000	25535000	25997000	22345000	23946000	0.34859	0.562942	1.05454	Cdc42
Q8R3Z7	Ehd4	86994000	Ehd4	17273000	19345000	17570000	14359000	17034000	17818000	17757000	19796000	17730000	19078000	0.249858	0.529632	0.928422	Ehd4
Q8VID1;A0A8I5ZUW8	Dhrs4	310090000	Dhrs4	66516000	59702000	54548000	33428000	53030000	68252000	52201000	63358000	66319000	73699000	0.127571	0.42938	0.825201	Dhrs4
Q91ZW1	Tfam	42871000	Tfam	16052000	17107000	15080000	15945000	15869000	16487000	17309000	17466000	17992000	15951000	0.176487	0.469853	0.939534	Tfam
Q91ZW6;A0A8L2QMT7	Tmlhe	13677000	Tmlhe	4135400	5221100	2936400	2847800	8053700	6685400	4905900	5945300	7593500	11034000	0.0451007	0.338607	0.641365	Tmlhe
Q920F5	Mlycd	49121000	Mlycd	15588000	14753000	15715000	17253000	15895000	17404000	16234000	16674000	17147000	17040000	0.143495	0.438376	0.937337	Mlycd
Q920P0	Dcxr	907500000	Dcxr	787820000	530970000	479010000	466370000	554780000	673610000	623400000	634240000	566360000	585200000	0.331268	0.557154	0.914409	Dcxr
Q921A4	Cygb	99946000	Cygb	1.16965e+06	1.69517e+06	1.09037e+06	998307	1.20636e+06	62612000	56649000	1.77007e+06	2.06622e+06	2.11062e+06	0.0247749	0.284482	0.049197	Cygb
Q924S5;A0A8I6AS66	Lonp1	71402000	Lonp1	24274000	27364000	24114000	24694000	26291000	24038000	26898000	25910000	25814000	25899000	0.754953	0.702416	0.985828	Lonp1
Q925F0;A0A8L2Q474	Smpx	41620000	Smpx	12430000	10126000	1.96328e+06	43030000	1.79097e+06	1.81774e+06	1.72065e+06	1.06857e+06	13755000	1.84762e+06	0.120782	0.426143	3.43106	Smpx
Q99J82;A0A8I6APF6;A0A8I6AP40	Ilk	71559000	Ilk	21316000	22502000	23295000	20223000	21764000	28361000	18113000	20670000	22175000	25654000	0.664307	0.681693	0.948918	Ilk
Q9EPH2;A0A8I6AFB9	Marcksl1	4492100	Marcksl1	3.89337e+06	3.64999e+06	1.30148e+06	3743900	1.91139e+06	2.0689e+06	2.56551e+06	2.00136e+06	3.47209e+06	2.73038e+06	0.819052	0.711259	1.12945	Marcksl1
Q9EPT8	Clic5	25699000	Clic5	9526500	5173900	6621900	7133400	4054600	5607300	4.06606e+06	1.74936e+06	6032700	4.28312e+06	0.0890107	0.382411	1.49551	Clic5
Q9EPX0	Hspb8	103880000	Hspb8	51492000	32738000	30610000	27514000	33422000	22969000	36970000	42665000	31941000	33514000	0.792607	0.705488	1.04592	Hspb8
Q9EQP5	Prelp	47986000	Prelp	15032000	28135000	25449000	15444000	17270000	28194000	10043000	13715000	18381000	16546000	0.410142	0.590032	1.16633	Prelp
Q9EQX9	Ube2n	151740000	Ube2n	49933000	43175000	47574000	40907000	48219000	45254000	49814000	48243000	47084000	39608000	0.994248	0.745741	0.999152	Ube2n
Q9ER30	Klhl41	75543000	Klhl41	28978000	20934000	17267000	16199000	20239000	15119000	17383000	18168000	17429000	19194000	0.192352	0.479208	1.187	Klhl41
Q9EST6;F1LP34;A0A8I6AAZ7	Anp32b	25588000	Anp32b	7389400	1.16042e+06	2.50465e+06	9902300	7998400	2.57348e+06	9709600	5832600	7365900	908342	0.84106	0.718282	1.09721	Anp32b
Q9JHL4	Dbnl	6357100	Dbnl	3529700	3824900	3566000	4657900	3796900	1.45895e+06	832322	2.59652e+06	1.65887e+06	3377300	0.00540877	0.177032	1.95238	Dbnl
Q9JJ54	Hnrnpd	116590000	Hnrnpd	46092000	39335000	69894000	34896000	48358000	54754000	45796000	49640000	44644000	57831000	0.551333	0.645399	0.944234	Hnrnpd
Q9JLZ1;A0A0G2K5P8;A0A8I5ZN19;A0A8I6AG27	Glrx3	18517000	Glrx3	1.86457e+06	2.27087e+06	10650000	10226000	10418000	10461000	11365000	10917000	895759	10486000	0.755794	0.702416	0.802938	Glrx3
Q9NQR8;A0A8L2Q4K9	Ndufaf4	53949000	Ndufaf4	13039000	14171000	14237000	12103000	12515000	16101000	15610000	17016000	14918000	14987000	0.00622038	0.186903	0.84018	Ndufaf4
Q9QZ76;A0A8I6AHY4	Mb	34900000000	Mb	6121700000	4378800000	4566700000	8355400000	5141700000	6790100000	6333300000	5288900000	5797500000	5429800000	0.64782	0.675306	0.963721	Mb
Q9R063;A0A8I5ZXJ7;A0A8I5ZR89;A0A0G2JSS8;A0A8I6A9W7	Prdx5	725330000	Prdx5	127010000	120970000	112820000	123930000	133750000	131860000	161730000	128070000	136200000	121680000	0.193632	0.480501	0.910145	Prdx5
Q9R1T1	Banf1	17806000	Banf1	8497100	8249900	5.6044e+06	9195300	7074600	9951100	1.73505e+06	4.09377e+06	7949700	6978700	0.228797	0.509687	1.25768	Banf1
Q9WTT6;F7E134	Gda	69690000	Gda	21395000	14642000	24932000	22670000	19891000	23131000	14334000	15173000	14660000	14767000	0.0863803	0.378894	1.26156	Gda
Q9WTV5	Psmd9	6779300	Psmd9	2987500	3367900	1.07176e+06	2617900	3794600	2.39361e+06	1.97782e+06	4428600	3021300	1.86274e+06	0.94218	0.735514	1.01137	Psmd9
Q9WV97	Timm9	147560000	Timm9	19639000	24413000	21254000	23285000	27258000	20093000	24076000	22448000	23185000	24145000	0.874959	0.722796	1.01669	Timm9
Q9WVA1;F1M556	Timm8a;Timm8a1	391630000	Timm8a	39272000	40971000	40963000	41545000	42636000	40184000	55697000	55128000	46650000	41932000	0.0793839	0.368603	0.85724	Timm8a;Timm8a1-ps1
Q9WVJ4;A0A8I6AL95	Synj2bp	48169000	Synj2bp	15156000	14826000	15134000	12234000	16230000	19243000	18201000	17679000	18478000	15477000	0.0157168	0.254225	0.826018	Synj2bp
Q9WVK3;A0A0G2JUF1;A0A8I6ATH4;A0A0G2K6H4;A0A0G2JVG4	Pecr	59867000	Pecr	28568000	3.9168e+06	2.03653e+06	20403000	911899	2.38365e+06	2.46658e+06	853212	2.93643e+06	2.11718e+06	0.131558	0.42938	5.19066	Pecr
Q9WVK7	Hadh	2566600000	Hadh	412200000	470650000	375130000	503100000	500080000	441530000	525110000	434350000	477450000	440910000	0.718359	0.695058	0.974911	Hadh
Q9Z1E1;A0A8L2PZR2	Flot1	27857000	Flot1	12712000	10758000	11993000	11786000	12563000	8632000	8036400	8653000	8758700	9521300	0.000278436	0.115983	1.37179	Flot1
Q9Z1H9;A0A8L2QDP3	Prkcdbp	82614000	Prkcdbp	15515000	13477000	20189000	10983000	12790000	23743000	14581000	16893000	14027000	14603000	0.343803	0.562942	0.870085	Cavin3
Q9Z269	Vapb	53421000	Vapb	27126000	37287000	31259000	43023000	47025000	38564000	35550000	29224000	36512000	36222000	0.755438	0.702416	1.0548	Vapb
Q9Z2L0;A0A8I6GGP1;A0A8I6AKF7;A0A8I6G9H8	Vdac1	3230000000	Vdac1	634750000	638000000	612480000	781030000	701890000	574250000	784610000	667220000	632050000	604490000	0.683951	0.687657	1.03235	Vdac1
