# Supplementary material for: Integrative omics analysis identifies biomarkers of septic cardiomyopathy
Source: PLoS One. 2024 Nov 15;19(11):e0310412. doi: 10.1371/journal.pone.0310412 (PMC11567565; doi:10.1371/journal.pone.0310412)
Supplement: S5 Table — (XLS) [file pone.0310412.s007.xls]

## Sheet: Sheet1
ENTREZID	Majority.protein.IDs	Unique.peptides	Sequence.coverage....	Symbol	LPS.1	LPS.2	LPS.3	LPS.4	LPS.5	Ctrl.1	Ctrl.2	Ctrl.3	Ctrl.4	Ctrl.5	pv..LPS--Ctrl	fc..LPS--Ctrl	Alias	preferred_name
297694	Q5U2V4	3	6.4	Plbd1	1.13721e+06	3.08625e+06	1.88353e+06	1.57158e+06	2.34609e+06	9.5311e+06	8407400	9241700	1.9953e+06	7.6071e+06	0.00234005	0.272538	Plbd1	Plbd1
84357	A0A8I6A8U3;A0A8I6AJT1;A0A0H2UHD8;M0RBZ7;Q925Q9	2	3.5	Sh3kbp1	8.8629e+06	2.58497e+06	2.13634e+06	1.09119e+06	3.99966e+06	9843900	14962000	10509000	10164000	11570000	0.00148104	0.327352	Sh3kbp1	Sh3kbp1
684538	Q3MIE0;A0A0G2JY01;M0RDR1	4	12.3	Echdc3	1156500000	1083100000	1.68477e+06	1.25432e+06	963169	9.6735e+08	1150500000	1264300000	1178100000	1512300000	0.012654	0.36945	Echdc3	Echdc3
296560	B5DEH4	3	11.2	Uap1l1	2.65686e+06	1.6163e+06	5822900	3464400	4.9861e+06	6161900	4.36873e+06	5.6493e+06	16649000	6966600	0.0244727	0.466046	Uap1l1	Uap1l1
24539	A0A8L2Q8D2;Q06000	4	11.4	Lpl	1.77941e+06	7456700	1.37185e+06	5338400	11314000	6.4818e+06	10591000	7.7964e+06	15348000	9.1685e+06	0.0474052	0.551989	Lpl	Lpl
296972	Q6AY99;A0A8I5ZN93	4	32.9	Akr1b10	25086000	19495000	11637000	30279000	31041000	41171000	37536000	23158000	45858000	40863000	0.0266469	0.623259	Akr1b10	Akr1b10
170898	Q91ZW6;A0A8L2QMT7	7	19.5	Tmlhe	4135400	5221100	2936400	2847800	8.0537e+06	6.6854e+06	4905900	5945300	7593500	11034000	0.0451007	0.641365	Tmlhe	Tmlhe
24264	P07335;A0A8L2Q875	14	56.7	Ckb	125180000	145200000	183110000	161270000	239780000	289520000	258420000	271080000	278140000	198210000	0.00554502	0.659688	Ckb	Ckb
307986	A0A8I6APX7;D3ZLM5	3	4.7	Nhlrc2	3.71401e+06	3707900	3520500	3984000	3874000	1.68929e+06	1.28494e+06	1.55624e+06	3564500	4.37207e+06	0.0340462	1.50801	Nhlrc2	Nhlrc2
288917	A0A8I5ZRA4;A0A8I5ZPK4;A0A8I5XV96;Q505J8	4	9.9	Farsa	3.15699e+06	4316400	3503600	4804300	3894300	1.38254e+06	4138500	1.84441e+06	1.32237e+06	4289800	0.0471327	1.51612	Syce2;Farsa	Farsa
680782	A0A8I6A2B6;D3ZF12	2	13.8	Spcs3	2.50011e+06	3007000	2.10057e+06	3396700	2975400	1.28698e+06	2.49747e+06	1.96693e+06	1.33362e+06	2.07667e+06	0.0111789	1.5259	Spcs3	Spcs3
287593	Q5XI86	3	27.6	Ptrh2	4927000	4238500	4065700	4893100	3837800	3.65188e+06	1.10227e+06	1.6903e+06	2.44492e+06	5483800	0.0463863	1.52799	Ptrh2	Ptrh2
116670	D4A1S6;A0A8I5ZQF4;D4ACS0;D3ZR53;A0A8I6ATJ5;A0A0G2JWJ0;A0A8I5Y8E5;Q10728	4	6.3	Ppp1r12a	4079800	5.8962e+06	4.9257e+06	4547000	4762600	1.74848e+06	2.72202e+06	5471200	4067900	1.70409e+06	0.0309419	1.54078	Ppp1r12a	Ppp1r12a
361969	A0A8I6A5L4;Q7TQ70;P06399	23	38.6	Fga	179210000	9.862e+07	103950000	124310000	8.7847e+07	46146000	105480000	91966000	65538000	7.1519e+07	0.0255391	1.56033	Fga	Fga
314442	Q6P7B0;F8WFH8;A0A0G2K673	4	11.2	Wars	5586000	4245100	6413800	7.2254e+06	5786800	1.22817e+06	5238000	4724900	4710800	1.9949e+06	0.0415758	1.63477	Wars1	Wars
25125	A0A8I6GJJ3;P52631	9	16.9	Stat3	7849500	4260700	9.1987e+06	9.0478e+06	4484200	3492600	4543000	4106300	4499900	4.4744e+06	0.0192299	1.64996	Stat3	Stat3
171164	Q5PQW8;Q63663	9	17.8	Gbp2	41726000	40572000	72479000	5.8778e+07	35409000	34518000	28815000	31823000	25765000	29527000	0.00520735	1.65482	Gbp2	Gbp2
140433	A0A8I6A4V6;F1MAN8	4	1.4	Lama5	3394100	4373400	5465100	3523500	3797200	2.50994e+06	1.93726e+06	2962100	1.51283e+06	2623300	0.00189573	1.78021	Lama5	Lama5
117512	F7F389;Q62930	16	28.8	C9	21469000	14295000	15267000	11343000	15554000	8270200	8.1102e+06	9.4279e+06	7.0259e+06	8.9629e+06	0.00049763	1.86444	C9	C9
308650	Q6AY09	3	18.7	Hnrnph2	3008400	2414800	5083800	2.73977e+06	2.35111e+06	2.53139e+06	896037	3072900	802106	976268	0.020628	1.8841	Hnrnph2	Hnrnph2
58917	P20059	23	50	Hpx	417860000	221460000	415860000	239980000	252520000	123360000	188250000	171930000	161410000	169340000	0.00200237	1.90065	Hpx	Hpx
298549	A0A8I6ABW1;A0A8L2QC55;Q5XII9	2	11.6	Mtfr1l	5519200	5266000	4.39338e+06	5.5031e+06	5973000	2.74244e+06	2.16102e+06	1.56556e+06	6.141e+06	1.36096e+06	0.00712085	1.90786	Mtfr1l	Mtfr1l
24471	G3V913;P42930	13	75.7	Hspb1	375280000	107840000	190120000	173800000	120700000	84787000	114110000	8.5791e+07	108920000	105980000	0.019218	1.93708	Hspb1	Hspb1
83527	Q9JHL4	4	10.6	Dbnl	3529700	3824900	3566000	4657900	3796900	1.45895e+06	832322	2.59652e+06	1.65887e+06	3377300	0.00540877	1.95238	Dbnl	Dbnl
294257	G3V615	16	23.3	C2	52801000	26230000	53319000	35612000	25498000	17227000	20453000	24535000	17920000	13283000	0.0026955	2.07091	Cfb	Cfb
288001	A0A8L2R8P7;P08932;A0A0G2KA54;F7EUK4	7	56	Kng1l1	122780000	34769000	8.3721e+07	74199000	47872000	63923000	36068000	23873000	26629000	22863000	0.0168246	2.09592	Kng1	Kng1
308939	D4AE96	5	6.1	Ipo7	5666700	5618800	6207400	5154500	5.5724e+06	4867200	1.1716e+06	4761100	1.59135e+06	1.06374e+06	0.00773104	2.09735	Ipo7	Ipo7
291983	Q4KM35;A0A8I6AFJ4;A0A8L2UK72	2	8.8	Psmb10	4056000	1.16547e+06	4513800	4.7291e+06	3673500	1.72906e+06	1.28256e+06	2.00596e+06	1.08284e+06	2.53673e+06	0.0273519	2.09998	Psmb10	Psmb10
84379	A0A8I6AFQ7;A0A8I5ZJD7;A0A0H2UHP9;A0A0G2JT78;Q9WVB1;A0A8I6A0V2;D3ZZP2	2	10.2	Rab6a	44902000	47592000	58602000	46552000	50753000	12968000	46533000	1.27375e+06	2.29794e+06	54504000	0.0315818	2.11267	Rab6a;Rab39a;Rab42;Rab6b	Rab6a
300445	A0A8I6G8K5;A0A8I6ADW9;B1WC34	3	6.8	Prkcsh	6920900	7567400	7318300	10068000	8.7578e+06	1.34847e+06	7238400	1.25803e+06	7633100	1.29795e+06	0.0119727	2.16407	Prkcsh	Prkcsh
25124	F1M9D6;A0A0G2JX93	16	25.7	Stat1	7.2347e+06	7540400	8377500	24092000	9.1885e+06	4947400	5.7509e+06	5.9148e+06	5382500	3294900	0.00874408	2.2314	Stat1	Stat1
300985	Q5U2U3;A0A8J8XBZ3	3	6.1	Parp3	6794500	1.56461e+06	5.1912e+06	5.1352e+06	3.64113e+06	3929600	948981	1.26306e+06	2.48113e+06	1.0966e+06	0.0207287	2.29713	Parp3	Parp3
24957	A0A8L2QX10;A0A8I5Y1V3;P09606	5	14.7	Glul	10035000	5549700	12849000	6.4243e+06	6423300	2.2436e+06	1.90501e+06	4807200	1.75736e+06	6.2793e+06	0.00430095	2.42939	Glul	Glul
114122	D3Z9N6;A0A0G2K944;D4A8Y6;Q9ERB4;D3ZFC3	3	2.3	Vcan	1.63662e+06	4711500	6.5813e+06	4835100	4070100	1.39496e+06	1.72434e+06	1.75307e+06	1.11615e+06	2.98371e+06	0.00665877	2.43358	Vcan	Vcan
89813	A0A8I6GLB7;G3V778;O54937	11	32.8	Pdk4	21171000	11839000	27643000	23113000	13913000	3776100	11465000	9.5068e+06	6.5893e+06	8519400	0.00237559	2.45076	Pdk4	Pdk4
246208	E9PU10;F1MAC0	5	15.5	Ifi47	4324800	4.26246e+06	9.2276e+06	7272100	1.54352e+06	1.79752e+06	3.8131e+06	1.00095e+06	1.17948e+06	3.00478e+06	0.03016	2.46674	Ifi47	Ifi47
114591	A0A8I6ANH9;O55096	4	7.6	Dpp3	3.83212e+06	2.042e+06	5897900	5021700	4706600	1.35094e+06	1.04644e+06	2.5352e+06	1.96195e+06	1.73246e+06	0.0019609	2.49222	Dpp3	Dpp3
83534	A0A8I6GJE9;F7F942;Q9EQV6	2	3.4	Tpp1	7163600	9.3977e+06	2.97751e+06	6957100	9488800	1.31261e+06	1.44234e+06	7.671e+06	1.69465e+06	1.86921e+06	0.00659953	2.57221	Tpp1	Tpp1
83521	G3V7K9;P55043	3	16.6	Rrad	19421000	14402000	35657000	13865000	12010000	15568000	2.30914e+06	2.33985e+06	14174000	1.31802e+06	0.0127192	2.67033	Rrad	Rrad
24854	A0A0G2K259;G3V836;A0A0G2KB42;P05371	11	26.8	Clu	25807000	9676200	29251000	28386000	13136000	6789000	9.8116e+06	6438800	8.4304e+06	7.821e+06	0.00172986	2.70435	Clu	Clu
83425	A0A8L2QEC9;Q5QD51	4	2.7	Akap12	10694000	5471500	15456000	5.4863e+06	4977600	1.64674e+06	1.83658e+06	3.03981e+06	4122800	4692100	0.00425355	2.74386	Akap12	Akap12
295703	Q6P734;A0A8I6A6T2;A0A8I6ABI1	5	15.3	Serping1	17360000	5455400	11368000	8376800	4743300	3092900	4979700	2466500	3534200	2.04769e+06	0.00258294	2.93428	Serping1	Serping1
24795	A0A0H2UHI5;A0A0G2KB85;P09006	14	50.7	Serpina3n	320690000	89636000	133810000	143570000	8.359e+07	40453000	61036000	4.0139e+07	69280000	50203000	0.00201422	2.9539	Serpina3n	Serpina3n
294292	Q566C7;A0A8I5YBL9;A0A8I6ALX3	2	15.5	Nudt3	8.1641e+06	8.8793e+06	2.94833e+06	1.34102e+06	9021300	1.65417e+06	1.45914e+06	1.48626e+06	4.47475e+06	947553	0.0258235	3.02878	Nudt3	Nudt3
100910104	A0A8I5YBK9;D4ABA9	27	19	Xirp1	9.5856e+07	17328000	38300000	25224000	15807000	17890000	11302000	9.6179e+06	11494000	11825000	0.011487	3.09864	Xirp1	Xirp1
361288	D3ZAQ0;A0A8I6AFI8;A0A8I6A167	4	13	Fundc2	23962000	28090000	13214000	12323000	25921000	2.06715e+06	1.23211e+06	2.72523e+06	2.14384e+06	25078000	0.00356043	3.11343	Fundc2	Fundc2
54227	O88656;A0A8L2Q086	4	17.5	Arpc1b	5831500	1.65405e+06	3.22856e+06	6.6576e+06	8003100	1.86189e+06	1.7777e+06	1.4097e+06	2.15958e+06	554292	0.00569905	3.26862	Arpc1b	Arpc1b
114636	A0A8I6AV84;A0A8I6GKY5;D4A7U1	3	8.8	Zyx	15396000	13120000	22154000	21849000	13031000	4.30598e+06	4.15245e+06	1.65887e+06	13449000	1.75308e+06	0.00151659	3.37884	Zyx	Zyx
25697	P07154;A0A8I6AKK6;A0A8L2QDP6	4	15	Ctsl	7698200	4887800	12931000	9547700	4354800	1.21033e+06	4.686e+06	1.94933e+06	1.16381e+06	2.09091e+06	0.000924171	3.55119	Ctsl	Ctsl
24223	A0A8I6A949;P07151	3	17.3	B2m	11622000	1.27368e+06	17022000	18337000	8.574e+06	1.14298e+06	2.09731e+06	8304900	2.21649e+06	1.32269e+06	0.0279502	3.76739	B2m	B2m
303163	A0A8I5ZSB0;Q7TPJ1;A1L1K2;A0A0G2K471	9	10	Igtp	15044000	5424000	23682000	23601000	5230700	3460000	2.57927e+06	2.1581e+06	5419600	5532000	0.00482227	3.81126	Igtp	Igtp
24179	A0A8L2UK05;P01015	9	23.2	Agt	29972000	5376900	34716000	11674000	7.6712e+06	1622800	5894200	3823900	3726300	2961500	0.00312204	4.95932	Agt	Agt
24153	P06238;A0A8L2QY59	19	16.6	A2m	20860000	2917600	19373000	7223200	8.665e+06	533864	1.91972e+06	4.05685e+06	1.77999e+06	1.95946e+06	0.00242891	5.75995	A2m	A2m
301097	A0A8I6ACP1;A0A140TAB5;A0A0H2UH90;Q75WE7	7	11	Vwa5a	12827000	4520000	17495000	15004000	6272100	1.85222e+06	1.32731e+06	2.17896e+06	2.14726e+06	1.43354e+06	0.000183649	6.27769	Vwa5a	Vwa5a
307414	Q5FVQ6;F7F0H6	8	31.9	MGC108823	11808000	4189400	34459000	36940000	5298200	4160300	2237100	3118200	1.93386e+06	2.46332e+06	0.003359	6.66255	Ifgga2l	MGC108823
24464	A0A0H2UHM3;A0A8I5ZPF0;P06866;A0A8I6A9F4	17	46.5	Hp	37852000	43626000	48231000	18206000	48525000	5872900	3639600	706075	2427600	10494000	0.000367299	8.48913	Hp	Hp
24614	A0A0H2UHF8;P02764;A0A8I5ZVI6;A0A8I5ZRW3	8	35.7	Orm1	172650000	8.0094e+07	311560000	152260000	6.3148e+07	16625000	8.7501e+06	13046000	9864700	19191000	9.47867e-05	11.5553	Orm1	Orm1
100360057	A0A8J8XZ98;A0A8I6AMR8;A0A8I5ZLX1;Q6PDV8;A0A8I6GCY8;A0A8I5ZZF1;A0A8I6A3R9;P47198	2	37.5	Rpl22	1.04319e+06	1.25178e+06	1.45995e+06	581491	1.29781e+06	1.39384e+06	31259000	29346000	991849	30196000	0.0129739	0.0604616	Rpl22;LOC100360057;ENSRNOG00000062758	NA
24903	A0A8I6AXR2;Q5PQU1;A0A8I5ZK39;P01048;A0A0G2JVQ5	4	43.2	A0A8I6AXR2	73475000	24399000	48976000	39000000	32978000	50286000	16276000	18331000	21373000	15106000	0.0311137	1.80295	Kng2;Map1	NA
NA	A0A8I6GE08	19	25.4	A0A8I6GE08	4.443e+08	8.8456e+07	339680000	809790000	306600000	81839000	4.55935e+06	210110000	9.4871e+07	1.33883e+06	0.0145557	5.06426	Gbp1
NA	A0A8J8XTR6;A0A0G2K8L7;P54290	3	4.5	Cacna2d1	2.30779e+06	3184400	3334100	3.2945e+06	2573200	1.51436e+06	1.74122e+06	2.5542e+06	1.60232e+06	1.98709e+06	0.00302725	1.56333	Cacna2d1
NA	D4ACL2	4	9	Ttc38	8623100	10163000	4.39722e+06	3.25246e+06	9.6317e+06	11196000	10469000	10631000	10366000	12017000	0.033282	0.659622	Ttc38
NA	F7FBS0	5	21.5	F7FBS0	4019400	9.4175e+06	9.7631e+06	3319600	6252700	12441000	6702600	11548000	13029000	10375000	0.0280213	0.605822	Bphl
NA	R9PXU4;O89049	5	17.2	Txnrd1	11490000	7448900	13279000	16260000	8.9412e+06	6.8251e+06	7795900	7333700	7.2379e+06	7.9648e+06	0.0127784	1.54529	Txnrd1
NA	P16391	4	21.8	P16391	23411000	11348000	28717000	29279000	17068000	10726000	5276200	11680000	6852800	9.8915e+06	0.00180095	2.47202
